# Supplementary material for: Synthesis and crystal structure of a new chiral α-amino­oxime nickel(II) complex
Source: Acta Crystallogr E Crystallogr Commun. 2021 Oct 19;77(Pt 11):1116–9. doi: 10.1107/S2056989021010537 (PMC8587986; doi:10.1107/S2056989021010537)
Supplement: Supplementary file 1 [file e-77-01116-sup1.cif]

##############################################################################
#                                                                            #
# This CIF contains the data in a paper accepted for publication in          #
# Acta Crystallographica Section E. It conforms to the requirements of       #
# Notes for Authors for Acta Crystallographica Section E, and has been       #
# peer reviewed under the auspices of the IUCr Commission on Journals.       #
#                                                                            #
# Full details of the Crystallographic Information File format               #
# are given in the paper "The Crystallographic Information File (CIF):       #
# a New Standard Archive File for Crystallography" by S. R. Hall, F. H.      #
# Allen and I. D. Brown [Acta Cryst. (1991), A47, 655-685].                  #
#                                                                            #
# The current version of the core CIF dictionary is obtainable from          #
# ftp://ftp.iucr.org/pub/cif_core.dic.                                       #
#                                                                            #
# Software is freely available for graphical display of the structure(s)     #
# in this CIF. For information consult the CIF software page                 #
# http://www.iucr.org/resources/cif/software.                                #
#                                                                            #
# This file may be used for bona fide research purposes within the           #
# scientific community so long as proper attribution is given to the journal # 
# article from which it was obtained.                                        #
#                                                                            #
##############################################################################
data_I
_audit_creation_method
;
Olex2 1.3
(compiled 2020.11.12 svn.r5f609507 for OlexSys, GUI svn.r6272)
;
_journal_date_recd_electronic     2021-08-25
_journal_date_accepted     2021-10-11
_journal_name_full     'Acta Crystallographica, Section E'
_journal_year     2021
_journal_volume     77
_journal_issue     11
_journal_page_first     0
_journal_page_last     0
_journal_paper_category     GM
_journal_paper_doi     10.1107/S2056989021010537
_journal_coeditor_code     EX2048
_publ_contact_author_name     'Mathieu Sauthier'
_publ_contact_author_address
;
Univ. Lille, CNRS, Centrale Lille, Univ. Artois, UMR 8181, UCCS,
Unit\'e de Catalyse et Chimie du Solide, F-59000, Lille, France
;
_publ_contact_author_email     'mathieu.sauthier@univ-lille.fr'
_publ_contact_author_fax     ?
_publ_contact_author_phone     ?
_publ_section_title
;
Synthesis and crystal structure of a new chiral \a-aminooxime nickel(II)
complex
;
_publ_section_title_footnote     .
loop_
    _publ_author_name
    _publ_author_footnote
    _publ_author_address
    'Homrani, Yasmina' .
;
Laboratoire de Chimie Organique Appliqu\'ee, Facult\'e des Sciences, BP 2121,
Universit\'e Abdelmalek Essaadi, T\'etouan,
Morocco
;
    'Dahdouh, Abdelaziz' .
;
Laboratoire de Chimie Organique Appliqu\'ee, Facult\'e des Sciences, BP 2121,
Universit\'e Abdelmalek Essaadi, T\'etouan,
Morocco
;
    'El Amrani, Mohamed Amin' .
;
Laboratoire de Chimie Organique Appliqu\'ee, Facult\'e des Sciences, BP 2121,
Universit\'e Abdelmalek Essaadi, T\'etouan,
Morocco
;
    'Loxq, Pauline' .
;
Univ. Lille, CNRS, Centrale Lille, Univ. Artois, UMR 8181, UCCS,
Unit\'e de Catalyse et Chimie du Solide, F-59000, Lille,
France
;
    'Capet, Fr\'ed\'eric' .
;
Univ. Lille, CNRS, Centrale Lille, Univ. Artois, UMR 8181, UCCS,
Unit\'e de Catalyse et Chimie du Solide, F-59000, Lille,
France
;
    'Suisse, Isabelle' .
;
Univ. Lille, CNRS, Centrale Lille, Univ. Artois, UMR 8181, UCCS,
Unit\'e de Catalyse et Chimie du Solide, F-59000, Lille,
France
;
    'Sauthier, Mathieu' .
;
Univ. Lille, CNRS, Centrale Lille, Univ. Artois, UMR 8181, UCCS,
Unit\'e de Catalyse et Chimie du Solide, F-59000, Lille,
France
;
_publ_section_synopsis
;
The reaction of a nickel precursor with an enantiomerically pure amino-oxime
issued from (<i>R</i>)-limonene led to the formation of
bis[\k^3^<i>N</i>,<i>N</i>,<i>N</i>-(aminooxime)-\m-chlorido]dichlorodinickel
as a new dinuclear nickel complex.
;
_chemical_name_systematic
;\
Dichloridobis{(2<i>S</i>,5<i>R</i>)-2-methyl-5-(prop-1-en-2-yl)-2-[(pyridin-\
2-yl)methylamino]cyclohexan-1-one oxime}dinickel(II)
;
_chemical_name_common     ?
_chemical_formula_moiety     'C32 H46 Cl4 N6 Ni2 O2'
_chemical_formula_sum     'C32 H46 Cl4 N6 Ni2 O2'
_chemical_formula_iupac     '[Ni2 Cl2 (C16 H23 Cl N3 O)2]'
_chemical_formula_weight     805.97
_chemical_melting_point     ?
_chemical_absolute_configuration     rmad
_space_group_crystal_system     monoclinic
_space_group_name_H-M_alt     'P 1 21 1'
_space_group_name_Hall     'P 2yb'
loop_
    _space_group_symop_operation_xyz
    'x, y, z'
    '-x, y+1/2, -z'
_cell_length_a     13.3729(9)
_cell_length_b     8.9363(7)
_cell_length_c     16.4248(16)
_cell_angle_alpha     90
_cell_angle_beta     114.014(2)
_cell_angle_gamma     90
_cell_volume     1792.9(3)
_cell_formula_units_Z     2
_cell_measurement_reflns_used     9996
_cell_measurement_theta_min     2.65
_cell_measurement_theta_max     29.99
_cell_measurement_temperature     100.02
_exptl_crystal_description     block
_exptl_crystal_colour     green
_exptl_crystal_size_max     0.21
_exptl_crystal_size_mid     0.17
_exptl_crystal_size_min     0.12
_exptl_crystal_density_diffrn     1.493
_exptl_crystal_density_meas     ?
_exptl_crystal_density_method     ?
_exptl_crystal_F_000     840
_exptl_absorpt_coefficient_mu     1.387
_exptl_absorpt_correction_type     multi-scan
_exptl_absorpt_process_details
;
(SADABS; Krause <i>et al.</i>,  2015)
;
_exptl_absorpt_correction_T_min     0.6688
_exptl_absorpt_correction_T_max     0.7461
_diffrn_ambient_temperature     100.02
_diffrn_source     'microfocus sealed X-ray tube'
_diffrn_radiation_type     MoK\a
_diffrn_radiation_wavelength     0.71073
_diffrn_measurement_device_type     'Bruker APEXII CCD'
_diffrn_measurement_method     '\f and \w scans'
_diffrn_detector_area_resol_mean     ?
_diffrn_reflns_number     42747
_diffrn_reflns_av_R_equivalents     0.0368
_diffrn_reflns_av_unetI/netI     0.0457
_diffrn_reflns_theta_min     1.357
_diffrn_reflns_theta_max     30.493
_diffrn_reflns_theta_full     25.242
_diffrn_measured_fraction_theta_max     0.997
_diffrn_measured_fraction_theta_full     1.000
_diffrn_reflns_limit_h_min     -17
_diffrn_reflns_limit_h_max     19
_diffrn_reflns_limit_k_min     -12
_diffrn_reflns_limit_k_max     12
_diffrn_reflns_limit_l_min     -23
_diffrn_reflns_limit_l_max     21
_diffrn_standards_number     0
_refine_special_details     ?
_reflns_number_total     10769
_reflns_number_gt     9436
_reflns_threshold_expression     'I > 2\s(I)'
_refine_ls_structure_factor_coef     Fsqd
_refine_ls_matrix_type     full
_refine_ls_R_factor_all     0.0524
_refine_ls_R_factor_gt     0.0434
_refine_ls_wR_factor_gt     0.1036
_refine_ls_wR_factor_ref     0.1088
_refine_ls_goodness_of_fit_ref     1.046
_refine_ls_restrained_S_all     1.046
_refine_ls_number_reflns     10769
_refine_ls_number_parameters     431
_refine_ls_number_restraints     13
_refine_ls_hydrogen_treatment     mixed
_refine_ls_weighting_scheme     calc
_refine_ls_weighting_details
              'w=1/[\s^2^(Fo^2^)+(0.0581P)^2^+0.9636P] where P=(Fo^2^+2Fc^2^)/3'
_atom_sites_solution_hydrogens     mixed
_atom_sites_solution_primary     dual
_atom_sites_solution_secondary     difmap
_refine_ls_shift/su_max     0.001
_refine_ls_shift/su_mean     0.000
_refine_diff_density_max     1.502
_refine_diff_density_min     -1.185
_refine_ls_extinction_method     none
_refine_ls_extinction_coef     .
_refine_ls_abs_structure_details
;
Flack <i>x</i> determined using 3850 quotients
[(<i>I</i>^+^)-(<i>I</i>^-^)]/[(<i>I</i>^+^)+(<i>I</i>^-^)]
(Parsons <i>et al.</i>,  2013)
;
_refine_ls_abs_structure_Flack     -0.009(4)
loop_
    _atom_type_symbol
    _atom_type_description
    _atom_type_scat_dispersion_real
    _atom_type_scat_dispersion_imag
    _atom_type_scat_source
    'C' 'C' 0.0033 0.0016
                         'International Tables Vol C Tables 4.2.6.8 and 6.1.1.4'
    'H' 'H' 0.0000 0.0000
                         'International Tables Vol C Tables 4.2.6.8 and 6.1.1.4'
    'Cl' 'Cl' 0.1484 0.1585
                         'International Tables Vol C Tables 4.2.6.8 and 6.1.1.4'
    'N' 'N' 0.0061 0.0033
                         'International Tables Vol C Tables 4.2.6.8 and 6.1.1.4'
    'Ni' 'Ni' 0.3393 1.1124
                         'International Tables Vol C Tables 4.2.6.8 and 6.1.1.4'
    'O' 'O' 0.0106 0.0060
                         'International Tables Vol C Tables 4.2.6.8 and 6.1.1.4'
_computing_data_collection
;
APEX2 (Bruker, 2019)
;
_computing_cell_refinement
;
SAINT (Bruker, 2019)
;
_computing_data_reduction
;
SAINT(Bruker, 2019)
;
_computing_structure_solution
;
ShelXT (Sheldrick, 2015a)
;
_computing_structure_refinement
;
ShelXL (Sheldrick, 2015b)
;
_computing_molecular_graphics
;
<i>OLEX2</i> (Dolomanov <i>et al.</i>,  2009)
;
_computing_publication_material
;
<i>OLEX2</i> (Dolomanov <i>et al.</i>,  2009)
;
loop_
    _atom_site_type_symbol
    _atom_site_label
    _atom_site_fract_x
    _atom_site_fract_y
    _atom_site_fract_z
    _atom_site_U_iso_or_equiv
    _atom_site_adp_type
    _atom_site_calc_flag
    _atom_site_occupancy
    _atom_site_disorder_assembly
    _atom_site_disorder_group
    Ni Ni1 0.66455(4) 0.50226(6) 0.35327(3) 0.01526(11) Uani d 1 . .
    Ni Ni2 0.41917(4) 0.48960(6) 0.15985(3) 0.01813(12) Uani d 1 . .
    Cl Cl2 0.61155(8) 0.45928(14) 0.19208(7) 0.0259(2) Uani d 1 . .
    Cl Cl3 0.48342(7) 0.60270(12) 0.30567(7) 0.0212(2) Uani d 1 . .
    Cl Cl1 0.74487(8) 0.75170(12) 0.37010(7) 0.0249(2) Uani d 1 . .
    Cl Cl4 0.38501(9) 0.25191(13) 0.21270(9) 0.0336(3) Uani d 1 . .
    O O1 0.7388(3) 0.6301(4) 0.5389(2) 0.0244(7) Uani d 1 . .
    H H1 0.740(5) 0.705(7) 0.507(4) 0.037 Uiso d 1 . .
    N N1 0.8111(3) 0.3926(4) 0.3786(2) 0.0182(7) Uani d 1 . .
    N N3 0.6939(2) 0.5043(5) 0.4853(2) 0.0183(6) Uani d 1 . .
    N N2 0.6216(3) 0.2811(4) 0.3745(2) 0.0183(7) Uani d 1 . .
    H H2 0.563(4) 0.289(6) 0.339(3) 0.022 Uiso d 1 . .
    O O2 0.1908(3) 0.4533(5) 0.1497(2) 0.0339(9) Uani d 1 . .
    H H2A 0.226(6) 0.389(9) 0.176(5) 0.051 Uiso d 1 . .
    C C8 0.6846(3) 0.3877(5) 0.5258(3) 0.0203(8) Uani d 1 . .
    C C5 0.8008(3) 0.2431(5) 0.3699(3) 0.0202(8) Uani d 1 . .
    N N6 0.2619(3) 0.5471(4) 0.1318(2) 0.0212(8) Uani d 1 . .
    N N5 0.4081(3) 0.6943(5) 0.0936(3) 0.0394(12) Uani d 1 . .
    H H5 0.468(5) 0.736(8) 0.140(4) 0.047 Uiso d 1 . .
    C C12 0.7001(3) 0.1123(6) 0.5107(3) 0.0250(9) Uani d 1 . .
    H H12A 0.660298 0.022653 0.478112 0.030 Uiso calc 1 . .
    H H12B 0.770464 0.117488 0.504159 0.030 Uiso calc 1 . .
    C C14 0.9033(3) 0.2356(6) 0.6758(3) 0.0257(9) Uani d 1 . .
    C C3 0.9925(4) 0.2136(6) 0.4131(3) 0.0301(11) Uani d 1 . .
    H H3 1.054899 0.151943 0.425362 0.036 Uiso calc 1 . .
    C C9 0.7192(4) 0.3765(6) 0.6253(3) 0.0279(10) Uani d 1 . .
    H H9A 0.653362 0.378843 0.638523 0.034 Uiso calc 1 . .
    H H9B 0.764996 0.464264 0.654444 0.034 Uiso calc 1 . .
    C C1 0.9109(3) 0.4531(5) 0.4044(3) 0.0220(9) Uani d 1 . .
    H H1A 0.918464 0.558677 0.410777 0.026 Uiso calc 1 . .
    C C30 0.0369(4) 0.6416(7) -0.1114(4) 0.0357(12) Uani d 1 . .
    N N4 0.3669(3) 0.4143(6) 0.0282(3) 0.0361(11) Uani d 1 . .
    C C2 1.0041(3) 0.3660(6) 0.4222(3) 0.0277(10) Uani d 1 . .
    H H2B 1.074096 0.411370 0.440161 0.033 Uiso calc 1 . .
    C C25 0.1029(4) 0.7072(7) 0.0546(4) 0.0384(13) Uani d 1 . .
    H H25A 0.095090 0.786671 0.093629 0.046 Uiso calc 1 . .
    H H25B 0.059972 0.619493 0.058673 0.046 Uiso calc 1 . .
    C C7 0.6314(3) 0.2540(5) 0.4678(3) 0.0206(8) Uani d 1 . .
    C C4 0.8897(4) 0.1499(6) 0.3860(3) 0.0278(10) Uani d 1 . .
    H H4 0.880183 0.044699 0.378533 0.033 Uiso calc 1 . .
    C C24 0.2208(4) 0.6641(5) 0.0869(3) 0.0258(10) Uani d 1 . .
    C C6 0.6855(3) 0.1848(5) 0.3402(3) 0.0218(8) Uani d 1 . .
    H H6A 0.649955 0.182503 0.274260 0.026 Uiso calc 1 . .
    H H6B 0.687313 0.081400 0.362311 0.026 Uiso calc 1 . .
    C C10 0.7844(4) 0.2319(6) 0.6644(3) 0.0281(10) Uani d 1 . .
    H H10 0.785669 0.219265 0.725250 0.034 Uiso calc 1 . .
    C C23 0.2999(4) 0.7724(5) 0.0732(4) 0.0365(12) Uani d 1 . .
    C C15 0.9419(4) 0.3220(6) 0.6296(3) 0.0301(10) Uani d 1 . .
    H H15A 1.016603 0.314817 0.638711 0.036 Uiso calc 1 . .
    H H15B 0.894916 0.391186 0.587469 0.036 Uiso calc 1 . .
    C C31 0.0663(3) 0.5006(7) -0.0931(3) 0.0322(10) Uani d 1 . .
    H H31A 0.053020 0.430999 -0.140077 0.039 Uiso calc 1 . .
    H H31B 0.100801 0.468485 -0.032826 0.039 Uiso calc 1 . .
    C C13 0.5139(3) 0.2394(7) 0.4628(3) 0.0314(11) Uani d 1 . .
    H H13A 0.471161 0.327732 0.433110 0.047 Uiso calc 1 . .
    H H13B 0.516636 0.231714 0.523147 0.047 Uiso calc 1 . .
    H H13C 0.479378 0.149469 0.428806 0.047 Uiso calc 1 . .
    C C11 0.7236(4) 0.0951(6) 0.6094(3) 0.0306(11) Uani d 1 . .
    H H11A 0.768517 0.004325 0.633040 0.037 Uiso calc 1 . .
    H H11B 0.653697 0.081821 0.615749 0.037 Uiso calc 1 . .
    C C16 0.9776(4) 0.1259(6) 0.7427(3) 0.0313(11) Uani d 1 . .
    H H16A 0.980940 0.149758 0.802043 0.047 Uiso calc 1 . .
    H H16B 1.051172 0.132186 0.743621 0.047 Uiso calc 1 . .
    H H16C 0.948965 0.024270 0.726130 0.047 Uiso calc 1 . .
    C C18 0.2741(6) 0.2441(10) -0.0937(4) 0.0582(18) Uani d 1 . .
    H H18 0.234602 0.153747 -0.115022 0.070 Uiso calc 1 . .
    C C17 0.3151(5) 0.2832(8) -0.0055(4) 0.0493(16) Uani d 1 . .
    H H17 0.306660 0.213712 0.035033 0.059 Uiso calc 1 . .
    C C26 0.0565(4) 0.7638(7) -0.0421(4) 0.0423(14) Uani d 1 . .
    H H26 -0.016160 0.810447 -0.054167 0.051 Uiso calc 1 . .
    C C21 0.3804(4) 0.5139(10) -0.0254(4) 0.0504(17) Uani d 1 . .
    C C28 0.2479(5) 0.8323(7) -0.0237(4) 0.0486(16) Uani d 1 . .
    H H28A 0.293285 0.915184 -0.030027 0.058 Uiso calc 1 . .
    H H28B 0.247256 0.751483 -0.065083 0.058 Uiso calc 1 . .
    C C32 -0.0176(7) 0.6926(9) -0.2067(4) 0.068(2) Uani d 1 . .
    H H32A 0.032890 0.756035 -0.220891 0.101 Uiso calc 1 . .
    H H32B -0.083660 0.749858 -0.215141 0.101 Uiso calc 1 . .
    H H32C -0.037751 0.605256 -0.246168 0.101 Uiso calc 1 . .
    C C22 0.4373(5) 0.6511(10) 0.0162(4) 0.064(2) Uani d 1 . .
    H H22A 0.416191 0.732765 -0.028357 0.077 Uiso calc 1 . .
    H H22B 0.517365 0.635850 0.038173 0.077 Uiso calc 1 . .
    C C27 0.1312(6) 0.8883(7) -0.0493(4) 0.0552(18) Uani d 1 . .
    H H27A 0.101814 0.926492 -0.111198 0.066 Uiso calc 1 . .
    H H27B 0.132010 0.972060 -0.009604 0.066 Uiso calc 1 . .
    C C29 0.3272(7) 0.8968(8) 0.1403(5) 0.068(2) Uani d 1 . .
    H H29A 0.368891 0.856492 0.200143 0.102 Uiso calc 1 . .
    H H29B 0.259425 0.942465 0.137844 0.102 Uiso calc 1 . .
    H H29C 0.371164 0.972534 0.126705 0.102 Uiso calc 1 . .
    C C19 0.2927(7) 0.3391(10) -0.1474(5) 0.069(2) Uani d 1 . .
    H H19 0.270015 0.312455 -0.208304 0.082 Uiso calc 1 . .
    C C20 0.3427(6) 0.4734(12) -0.1196(4) 0.070(2) Uani d 1 . .
    H H20 0.353114 0.539853 -0.160608 0.084 Uiso calc 1 . .
loop_
    _atom_site_aniso_label
    _atom_site_aniso_U_11
    _atom_site_aniso_U_22
    _atom_site_aniso_U_33
    _atom_site_aniso_U_12
    _atom_site_aniso_U_13
    _atom_site_aniso_U_23
    Ni1 0.01393(19) 0.0171(2) 0.0136(2) 0.0000(2) 0.00431(17) 0.0017(2)
    Ni2 0.0158(2) 0.0210(3) 0.0153(2) -0.0019(2) 0.00406(17) -0.0011(2)
    Cl2 0.0180(4) 0.0431(7) 0.0155(4) 0.0016(4) 0.0057(3) 0.0037(4)
    Cl3 0.0178(4) 0.0225(5) 0.0194(5) 0.0017(4) 0.0034(4) -0.0031(4)
    Cl1 0.0240(5) 0.0198(5) 0.0244(5) -0.0048(4) 0.0031(4) 0.0052(4)
    Cl4 0.0301(5) 0.0180(5) 0.0367(7) -0.0042(4) -0.0027(5) 0.0021(5)
    O1 0.0275(15) 0.0233(17) 0.0205(16) 0.0014(13) 0.0077(13) -0.0051(13)
    N1 0.0159(14) 0.0249(19) 0.0133(16) 0.0017(13) 0.0054(13) 0.0017(14)
    N3 0.0163(13) 0.0206(17) 0.0170(15) 0.0001(15) 0.0056(12) 0.0000(16)
    N2 0.0122(13) 0.0204(19) 0.0200(18) 0.0019(13) 0.0044(13) 0.0019(14)
    O2 0.0186(14) 0.052(3) 0.0312(19) -0.0003(14) 0.0099(13) 0.0128(17)
    C8 0.0184(18) 0.026(2) 0.020(2) 0.0079(16) 0.0113(16) 0.0058(17)
    C5 0.0221(18) 0.025(2) 0.0146(19) 0.0034(17) 0.0086(15) 0.0006(17)
    N6 0.0182(15) 0.028(2) 0.0163(17) 0.0011(13) 0.0055(14) -0.0007(14)
    N5 0.029(2) 0.040(3) 0.033(2) -0.0178(19) -0.0040(18) 0.020(2)
    C12 0.0200(18) 0.025(2) 0.027(2) -0.0009(17) 0.0064(17) 0.0088(19)
    C14 0.0249(19) 0.033(3) 0.016(2) 0.0063(18) 0.0045(16) 0.0044(19)
    C3 0.025(2) 0.036(3) 0.029(3) 0.0125(19) 0.0111(19) 0.004(2)
    C9 0.032(2) 0.037(3) 0.018(2) 0.011(2) 0.0145(18) 0.006(2)
    C1 0.0194(17) 0.028(2) 0.019(2) 0.0006(16) 0.0077(15) 0.0024(17)
    C30 0.035(2) 0.041(3) 0.033(3) 0.006(2) 0.015(2) 0.000(2)
    N4 0.0223(18) 0.061(3) 0.021(2) 0.0157(19) 0.0044(16) -0.005(2)
    C2 0.0149(17) 0.041(3) 0.028(2) 0.0019(18) 0.0097(17) 0.007(2)
    C25 0.033(2) 0.047(3) 0.031(3) 0.022(2) 0.009(2) -0.001(2)
    C7 0.0174(16) 0.025(2) 0.022(2) 0.0014(16) 0.0105(15) 0.0077(18)
    C4 0.025(2) 0.032(3) 0.027(2) 0.0106(18) 0.0114(18) 0.002(2)
    C24 0.029(2) 0.025(2) 0.017(2) 0.0080(18) 0.0041(18) -0.0052(18)
    C6 0.0243(19) 0.017(2) 0.024(2) 0.0046(16) 0.0094(17) -0.0026(17)
    C10 0.030(2) 0.034(3) 0.024(2) 0.007(2) 0.0142(18) 0.012(2)
    C23 0.048(3) 0.015(2) 0.032(3) -0.003(2) 0.001(2) 0.006(2)
    C15 0.0204(19) 0.036(3) 0.028(2) 0.0014(18) 0.0032(18) 0.008(2)
    C31 0.0267(19) 0.033(2) 0.032(2) -0.005(2) 0.0058(18) 0.001(3)
    C13 0.0198(19) 0.040(3) 0.034(3) -0.001(2) 0.0108(18) 0.010(2)
    C11 0.026(2) 0.033(3) 0.035(3) 0.0008(19) 0.015(2) 0.018(2)
    C16 0.033(2) 0.037(3) 0.024(2) 0.009(2) 0.0120(19) 0.011(2)
    C18 0.059(4) 0.067(4) 0.032(3) 0.026(4) 0.003(3) -0.011(3)
    C17 0.040(3) 0.057(4) 0.032(3) 0.025(3) -0.004(2) -0.020(3)
    C26 0.043(3) 0.047(4) 0.028(3) 0.027(3) 0.005(2) 0.002(2)
    C21 0.030(2) 0.091(5) 0.031(3) 0.024(3) 0.013(2) 0.016(3)
    C28 0.053(3) 0.029(3) 0.043(3) -0.005(3) -0.002(3) 0.018(3)
    C32 0.115(7) 0.050(4) 0.026(3) 0.028(4) 0.016(4) 0.002(3)
    C22 0.033(3) 0.113(7) 0.049(4) 0.010(3) 0.020(3) 0.057(4)
    C27 0.069(4) 0.029(3) 0.041(3) 0.017(3) -0.004(3) 0.007(3)
    C29 0.091(5) 0.027(3) 0.051(4) 0.000(3) -0.007(4) -0.001(3)
    C19 0.093(6) 0.071(5) 0.055(4) 0.014(4) 0.044(4) -0.020(4)
    C20 0.068(4) 0.104(6) 0.040(3) 0.030(4) 0.025(3) 0.035(4)
_geom_special_details
;
 All esds (except the esd in the dihedral angle between two l.s. planes)
 are estimated using the full covariance matrix.  The cell esds are taken
 into account individually in the estimation of esds in distances, angles
 and torsion angles; correlations between esds in cell parameters are only
 used when they are defined by crystal symmetry.  An approximate (isotropic)
 treatment of cell esds is used for estimating esds involving l.s. planes.
;
loop_
    _geom_bond_atom_site_label_1
    _geom_bond_atom_site_label_2
    _geom_bond_site_symmetry_2
    _geom_bond_distance
    _geom_bond_publ_flag
    Ni1 Cl2 . 2.4762(11) ?
    Ni1 Cl3 . 2.3964(10) ?
    Ni1 Cl1 . 2.4408(12) ?
    Ni1 N1 . 2.077(3) ?
    Ni1 N3 . 2.041(3) ?
    Ni1 N2 . 2.126(4) ?
    Ni2 Cl2 . 2.4216(10) ?
    Ni2 Cl3 . 2.4128(12) ?
    Ni2 Cl4 . 2.4077(14) ?
    Ni2 N6 . 2.027(3) ?
    Ni2 N5 . 2.103(4) ?
    Ni2 N4 . 2.095(4) ?
    O1 H1 . 0.85(7) ?
    O1 N3 . 1.403(5) ?
    N1 C5 . 1.345(6) ?
    N1 C1 . 1.338(5) ?
    N3 C8 . 1.269(6) ?
    N2 H2 . 0.77(5) ?
    N2 C7 . 1.503(5) ?
    N2 C6 . 1.477(5) ?
    O2 H2A . 0.76(8) ?
    O2 N6 . 1.385(5) ?
    C8 C9 . 1.509(6) ?
    C8 C7 . 1.513(7) ?
    C5 C4 . 1.385(6) ?
    C5 C6 . 1.508(6) ?
    N6 C24 . 1.269(6) ?
    N5 H5 . 0.93(7) ?
    N5 C23 . 1.517(7) ?
    N5 C22 . 1.524(9) ?
    C12 H12A . 0.9900 ?
    C12 H12B . 0.9900 ?
    C12 C7 . 1.555(6) ?
    C12 C11 . 1.528(7) ?
    C14 C10 . 1.523(6) ?
    C14 C15 . 1.326(7) ?
    C14 C16 . 1.506(7) ?
    C3 H3 . 0.9500 ?
    C3 C2 . 1.373(8) ?
    C3 C4 . 1.384(7) ?
    C9 H9A . 0.9900 ?
    C9 H9B . 0.9900 ?
    C9 C10 . 1.545(7) ?
    C1 H1A . 0.9500 ?
    C1 C2 . 1.396(6) ?
    C30 C31 . 1.318(8) ?
    C30 C26 . 1.521(8) ?
    C30 C32 . 1.503(8) ?
    N4 C17 . 1.359(8) ?
    N4 C21 . 1.314(8) ?
    C2 H2B . 0.9500 ?
    C25 H25A . 0.9900 ?
    C25 H25B . 0.9900 ?
    C25 C24 . 1.495(6) ?
    C25 C26 . 1.536(8) ?
    C7 C13 . 1.545(5) ?
    C4 H4 . 0.9500 ?
    C24 C23 . 1.516(7) ?
    C6 H6A . 0.9900 ?
    C6 H6B . 0.9900 ?
    C10 H10 . 1.0000 ?
    C10 C11 . 1.540(8) ?
    C23 C28 . 1.550(8) ?
    C23 C29 . 1.502(9) ?
    C15 H15A . 0.9500 ?
    C15 H15B . 0.9500 ?
    C31 H31A . 0.9500 ?
    C31 H31B . 0.9500 ?
    C13 H13A . 0.9800 ?
    C13 H13B . 0.9800 ?
    C13 H13C . 0.9800 ?
    C11 H11A . 0.9900 ?
    C11 H11B . 0.9900 ?
    C16 H16A . 0.9800 ?
    C16 H16B . 0.9800 ?
    C16 H16C . 0.9800 ?
    C18 H18 . 0.9500 ?
    C18 C17 . 1.370(8) ?
    C18 C19 . 1.318(12) ?
    C17 H17 . 0.9500 ?
    C26 H26 . 1.0000 ?
    C26 C27 . 1.532(10) ?
    C21 C22 . 1.457(12) ?
    C21 C20 . 1.465(10) ?
    C28 H28A . 0.9900 ?
    C28 H28B . 0.9900 ?
    C28 C27 . 1.525(9) ?
    C32 H32A . 0.9800 ?
    C32 H32B . 0.9800 ?
    C32 H32C . 0.9800 ?
    C22 H22A . 0.9900 ?
    C22 H22B . 0.9900 ?
    C27 H27A . 0.9900 ?
    C27 H27B . 0.9900 ?
    C29 H29A . 0.9800 ?
    C29 H29B . 0.9800 ?
    C29 H29C . 0.9800 ?
    C19 H19 . 0.9500 ?
    C19 C20 . 1.360(13) ?
    C20 H20 . 0.9500 ?
loop_
    _geom_angle_atom_site_label_1
    _geom_angle_atom_site_label_2
    _geom_angle_atom_site_label_3
    _geom_angle_site_symmetry_1
    _geom_angle_site_symmetry_3
    _geom_angle
    _geom_angle_publ_flag
    Cl3 Ni1 Cl2 . . 84.13(4) ?
    Cl3 Ni1 Cl1 . . 91.99(4) ?
    Cl1 Ni1 Cl2 . . 100.61(4) ?
    N1 Ni1 Cl2 . . 88.69(10) ?
    N1 Ni1 Cl3 . . 171.31(10) ?
    N1 Ni1 Cl1 . . 94.14(11) ?
    N1 Ni1 N2 . . 79.91(13) ?
    N3 Ni1 Cl2 . . 170.10(12) ?
    N3 Ni1 Cl3 . . 94.30(9) ?
    N3 Ni1 Cl1 . . 89.21(12) ?
    N3 Ni1 N1 . . 91.94(13) ?
    N3 Ni1 N2 . . 77.38(15) ?
    N2 Ni1 Cl2 . . 93.02(10) ?
    N2 Ni1 Cl3 . . 95.56(9) ?
    N2 Ni1 Cl1 . . 165.04(11) ?
    Cl3 Ni2 Cl2 . . 84.97(4) ?
    Cl4 Ni2 Cl2 . . 99.38(4) ?
    Cl4 Ni2 Cl3 . . 93.14(5) ?
    N6 Ni2 Cl2 . . 171.72(12) ?
    N6 Ni2 Cl3 . . 92.13(11) ?
    N6 Ni2 Cl4 . . 88.51(11) ?
    N6 Ni2 N5 . . 79.29(16) ?
    N6 Ni2 N4 . . 88.11(15) ?
    N5 Ni2 Cl2 . . 93.15(13) ?
    N5 Ni2 Cl3 . . 94.06(15) ?
    N5 Ni2 Cl4 . . 166.04(12) ?
    N4 Ni2 Cl2 . . 93.92(11) ?
    N4 Ni2 Cl3 . . 173.62(15) ?
    N4 Ni2 Cl4 . . 93.24(16) ?
    N4 Ni2 N5 . . 79.7(2) ?
    Ni2 Cl2 Ni1 . . 91.88(4) ?
    Ni1 Cl3 Ni2 . . 94.09(4) ?
    N3 O1 H1 . . 111(4) ?
    C5 N1 Ni1 . . 113.6(3) ?
    C1 N1 Ni1 . . 127.6(3) ?
    C1 N1 C5 . . 118.8(4) ?
    O1 N3 Ni1 . . 121.4(3) ?
    C8 N3 Ni1 . . 122.2(3) ?
    C8 N3 O1 . . 115.9(3) ?
    Ni1 N2 H2 . . 93(4) ?
    C7 N2 Ni1 . . 113.6(3) ?
    C7 N2 H2 . . 116(4) ?
    C6 N2 Ni1 . . 104.0(2) ?
    C6 N2 H2 . . 109(4) ?
    C6 N2 C7 . . 118.1(3) ?
    N6 O2 H2A . . 105(5) ?
    N3 C8 C9 . . 124.7(4) ?
    N3 C8 C7 . . 116.1(4) ?
    C9 C8 C7 . . 119.2(4) ?
    N1 C5 C4 . . 122.3(4) ?
    N1 C5 C6 . . 115.1(4) ?
    C4 C5 C6 . . 122.6(4) ?
    O2 N6 Ni2 . . 122.4(3) ?
    C24 N6 Ni2 . . 120.3(3) ?
    C24 N6 O2 . . 116.7(4) ?
    Ni2 N5 H5 . . 94(4) ?
    C23 N5 Ni2 . . 112.0(3) ?
    C23 N5 H5 . . 115(4) ?
    C23 N5 C22 . . 118.6(4) ?
    C22 N5 Ni2 . . 102.9(4) ?
    C22 N5 H5 . . 110(4) ?
    H12A C12 H12B . . 107.8 ?
    C7 C12 H12A . . 109.0 ?
    C7 C12 H12B . . 109.0 ?
    C11 C12 H12A . . 109.0 ?
    C11 C12 H12B . . 109.0 ?
    C11 C12 C7 . . 113.0(4) ?
    C15 C14 C10 . . 124.9(4) ?
    C15 C14 C16 . . 120.2(4) ?
    C16 C14 C10 . . 114.9(4) ?
    C2 C3 H3 . . 120.1 ?
    C2 C3 C4 . . 119.7(4) ?
    C4 C3 H3 . . 120.1 ?
    C8 C9 H9A . . 109.2 ?
    C8 C9 H9B . . 109.2 ?
    C8 C9 C10 . . 112.2(4) ?
    H9A C9 H9B . . 107.9 ?
    C10 C9 H9A . . 109.2 ?
    C10 C9 H9B . . 109.2 ?
    N1 C1 H1A . . 119.0 ?
    N1 C1 C2 . . 122.1(4) ?
    C2 C1 H1A . . 119.0 ?
    C31 C30 C26 . . 124.8(5) ?
    C31 C30 C32 . . 120.1(5) ?
    C32 C30 C26 . . 115.1(5) ?
    C17 N4 Ni2 . . 126.7(4) ?
    C21 N4 Ni2 . . 113.2(4) ?
    C21 N4 C17 . . 119.9(5) ?
    C3 C2 C1 . . 118.6(4) ?
    C3 C2 H2B . . 120.7 ?
    C1 C2 H2B . . 120.7 ?
    H25A C25 H25B . . 107.9 ?
    C24 C25 H25A . . 109.2 ?
    C24 C25 H25B . . 109.2 ?
    C24 C25 C26 . . 112.1(4) ?
    C26 C25 H25A . . 109.2 ?
    C26 C25 H25B . . 109.2 ?
    N2 C7 C8 . . 109.8(3) ?
    N2 C7 C12 . . 112.5(3) ?
    N2 C7 C13 . . 107.1(3) ?
    C8 C7 C12 . . 108.5(3) ?
    C8 C7 C13 . . 108.0(4) ?
    C13 C7 C12 . . 110.9(4) ?
    C5 C4 H4 . . 120.7 ?
    C3 C4 C5 . . 118.5(5) ?
    C3 C4 H4 . . 120.7 ?
    N6 C24 C25 . . 124.3(5) ?
    N6 C24 C23 . . 116.7(4) ?
    C25 C24 C23 . . 118.8(4) ?
    N2 C6 C5 . . 110.5(4) ?
    N2 C6 H6A . . 109.6 ?
    N2 C6 H6B . . 109.6 ?
    C5 C6 H6A . . 109.6 ?
    C5 C6 H6B . . 109.6 ?
    H6A C6 H6B . . 108.1 ?
    C14 C10 C9 . . 114.7(4) ?
    C14 C10 H10 . . 106.7 ?
    C14 C10 C11 . . 111.4(4) ?
    C9 C10 H10 . . 106.7 ?
    C11 C10 C9 . . 110.3(4) ?
    C11 C10 H10 . . 106.7 ?
    N5 C23 C28 . . 112.0(5) ?
    C24 C23 N5 . . 109.5(4) ?
    C24 C23 C28 . . 108.9(4) ?
    C29 C23 N5 . . 104.7(5) ?
    C29 C23 C24 . . 109.9(5) ?
    C29 C23 C28 . . 111.8(5) ?
    C14 C15 H15A . . 120.0 ?
    C14 C15 H15B . . 120.0 ?
    H15A C15 H15B . . 120.0 ?
    C30 C31 H31A . . 120.0 ?
    C30 C31 H31B . . 120.0 ?
    H31A C31 H31B . . 120.0 ?
    C7 C13 H13A . . 109.5 ?
    C7 C13 H13B . . 109.5 ?
    C7 C13 H13C . . 109.5 ?
    H13A C13 H13B . . 109.5 ?
    H13A C13 H13C . . 109.5 ?
    H13B C13 H13C . . 109.5 ?
    C12 C11 C10 . . 112.0(4) ?
    C12 C11 H11A . . 109.2 ?
    C12 C11 H11B . . 109.2 ?
    C10 C11 H11A . . 109.2 ?
    C10 C11 H11B . . 109.2 ?
    H11A C11 H11B . . 107.9 ?
    C14 C16 H16A . . 109.5 ?
    C14 C16 H16B . . 109.5 ?
    C14 C16 H16C . . 109.5 ?
    H16A C16 H16B . . 109.5 ?
    H16A C16 H16C . . 109.5 ?
    H16B C16 H16C . . 109.5 ?
    C17 C18 H18 . . 121.9 ?
    C19 C18 H18 . . 121.9 ?
    C19 C18 C17 . . 116.1(8) ?
    N4 C17 C18 . . 124.7(7) ?
    N4 C17 H17 . . 117.7 ?
    C18 C17 H17 . . 117.7 ?
    C30 C26 C25 . . 114.3(5) ?
    C30 C26 H26 . . 107.1 ?
    C30 C26 C27 . . 112.5(5) ?
    C25 C26 H26 . . 107.1 ?
    C27 C26 C25 . . 108.5(5) ?
    C27 C26 H26 . . 107.1 ?
    N4 C21 C22 . . 116.4(5) ?
    N4 C21 C20 . . 117.2(8) ?
    C22 C21 C20 . . 126.3(7) ?
    C23 C28 H28A . . 109.2 ?
    C23 C28 H28B . . 109.2 ?
    H28A C28 H28B . . 107.9 ?
    C27 C28 C23 . . 112.2(6) ?
    C27 C28 H28A . . 109.2 ?
    C27 C28 H28B . . 109.2 ?
    C30 C32 H32A . . 109.5 ?
    C30 C32 H32B . . 109.5 ?
    C30 C32 H32C . . 109.5 ?
    H32A C32 H32B . . 109.5 ?
    H32A C32 H32C . . 109.5 ?
    H32B C32 H32C . . 109.5 ?
    N5 C22 H22A . . 109.7 ?
    N5 C22 H22B . . 109.7 ?
    C21 C22 N5 . . 110.0(4) ?
    C21 C22 H22A . . 109.7 ?
    C21 C22 H22B . . 109.7 ?
    H22A C22 H22B . . 108.2 ?
    C26 C27 H27A . . 109.3 ?
    C26 C27 H27B . . 109.3 ?
    C28 C27 C26 . . 111.5(5) ?
    C28 C27 H27A . . 109.3 ?
    C28 C27 H27B . . 109.3 ?
    H27A C27 H27B . . 108.0 ?
    C23 C29 H29A . . 109.5 ?
    C23 C29 H29B . . 109.5 ?
    C23 C29 H29C . . 109.5 ?
    H29A C29 H29B . . 109.5 ?
    H29A C29 H29C . . 109.5 ?
    H29B C29 H29C . . 109.5 ?
    C18 C19 H19 . . 118.5 ?
    C18 C19 C20 . . 123.0(7) ?
    C20 C19 H19 . . 118.5 ?
    C21 C20 H20 . . 120.5 ?
    C19 C20 C21 . . 119.0(7) ?
    C19 C20 H20 . . 120.5 ?
loop_
    _geom_torsion_atom_site_label_1
    _geom_torsion_atom_site_label_2
    _geom_torsion_atom_site_label_3
    _geom_torsion_atom_site_label_4
    _geom_torsion_site_symmetry_1
    _geom_torsion_site_symmetry_2
    _geom_torsion_site_symmetry_3
    _geom_torsion_site_symmetry_4
    _geom_torsion
    _geom_torsion_publ_flag
    Ni1 N1 C5 C4 . . . . -178.5(3) ?
    Ni1 N1 C5 C6 . . . . 2.4(4) ?
    Ni1 N1 C1 C2 . . . . 177.8(3) ?
    Ni1 N3 C8 C9 . . . . 171.5(3) ?
    Ni1 N3 C8 C7 . . . . -10.6(5) ?
    Ni1 N2 C7 C8 . . . . -7.7(4) ?
    Ni1 N2 C7 C12 . . . . -128.6(3) ?
    Ni1 N2 C7 C13 . . . . 109.3(4) ?
    Ni1 N2 C6 C5 . . . . 43.4(4) ?
    Ni2 N6 C24 C25 . . . . 173.2(4) ?
    Ni2 N6 C24 C23 . . . . -12.5(6) ?
    Ni2 N5 C23 C24 . . . . -13.2(5) ?
    Ni2 N5 C23 C28 . . . . -134.2(4) ?
    Ni2 N5 C23 C29 . . . . 104.5(5) ?
    Ni2 N5 C22 C21 . . . . 44.6(5) ?
    Ni2 N4 C17 C18 . . . . 174.2(4) ?
    Ni2 N4 C21 C22 . . . . 5.4(6) ?
    Ni2 N4 C21 C20 . . . . -178.0(4) ?
    O1 N3 C8 C9 . . . . -0.7(6) ?
    O1 N3 C8 C7 . . . . 177.3(3) ?
    N1 C5 C4 C3 . . . . 1.0(7) ?
    N1 C5 C6 N2 . . . . -32.3(5) ?
    N1 C1 C2 C3 . . . . -0.2(7) ?
    N3 C8 C9 C10 . . . . -134.2(4) ?
    N3 C8 C7 N2 . . . . 11.5(5) ?
    N3 C8 C7 C12 . . . . 134.8(4) ?
    N3 C8 C7 C13 . . . . -104.9(4) ?
    O2 N6 C24 C25 . . . . 1.3(6) ?
    O2 N6 C24 C23 . . . . 175.6(4) ?
    C8 C9 C10 C14 . . . . 77.6(5) ?
    C8 C9 C10 C11 . . . . -49.1(5) ?
    C5 N1 C1 C2 . . . . 0.3(6) ?
    N6 C24 C23 N5 . . . . 16.7(6) ?
    N6 C24 C23 C28 . . . . 139.5(5) ?
    N6 C24 C23 C29 . . . . -97.7(5) ?
    N5 C23 C28 C27 . . . . 170.8(5) ?
    C14 C10 C11 C12 . . . . -72.9(5) ?
    C9 C8 C7 N2 . . . . -170.4(3) ?
    C9 C8 C7 C12 . . . . -47.1(5) ?
    C9 C8 C7 C13 . . . . 73.2(5) ?
    C9 C10 C11 C12 . . . . 55.6(5) ?
    C1 N1 C5 C4 . . . . -0.6(6) ?
    C1 N1 C5 C6 . . . . -179.7(4) ?
    C30 C26 C27 C28 . . . . -67.9(6) ?
    N4 C21 C22 N5 . . . . -35.0(7) ?
    N4 C21 C20 C19 . . . . 2.4(9) ?
    C2 C3 C4 C5 . . . . -0.9(7) ?
    C25 C24 C23 N5 . . . . -168.7(4) ?
    C25 C24 C23 C28 . . . . -45.9(6) ?
    C25 C24 C23 C29 . . . . 76.9(6) ?
    C25 C26 C27 C28 . . . . 59.6(6) ?
    C7 N2 C6 C5 . . . . -83.5(4) ?
    C7 C8 C9 C10 . . . . 47.9(5) ?
    C7 C12 C11 C10 . . . . -57.9(5) ?
    C4 C5 C6 N2 . . . . 148.6(4) ?
    C4 C3 C2 C1 . . . . 0.6(7) ?
    C24 C25 C26 C30 . . . . 73.6(6) ?
    C24 C25 C26 C27 . . . . -52.8(6) ?
    C24 C23 C28 C27 . . . . 49.5(6) ?
    C6 N2 C7 C8 . . . . 114.5(4) ?
    C6 N2 C7 C12 . . . . -6.5(5) ?
    C6 N2 C7 C13 . . . . -128.6(4) ?
    C6 C5 C4 C3 . . . . 180.0(4) ?
    C23 N5 C22 C21 . . . . -79.6(6) ?
    C23 C28 C27 C26 . . . . -59.7(7) ?
    C15 C14 C10 C9 . . . . -24.5(7) ?
    C15 C14 C10 C11 . . . . 101.6(6) ?
    C31 C30 C26 C25 . . . . -6.7(8) ?
    C31 C30 C26 C27 . . . . 117.5(6) ?
    C11 C12 C7 N2 . . . . 172.3(3) ?
    C11 C12 C7 C8 . . . . 50.6(4) ?
    C11 C12 C7 C13 . . . . -67.8(5) ?
    C16 C14 C10 C9 . . . . 158.2(4) ?
    C16 C14 C10 C11 . . . . -75.7(5) ?
    C18 C19 C20 C21 . . . . 1.5(12) ?
    C17 N4 C21 C22 . . . . -179.7(5) ?
    C17 N4 C21 C20 . . . . -3.0(7) ?
    C17 C18 C19 C20 . . . . -4.4(11) ?
    C26 C25 C24 N6 . . . . -136.7(5) ?
    C26 C25 C24 C23 . . . . 49.2(7) ?
    C21 N4 C17 C18 . . . . 0.0(8) ?
    C32 C30 C26 C25 . . . . 174.8(6) ?
    C32 C30 C26 C27 . . . . -60.9(7) ?
    C22 N5 C23 C24 . . . . 106.3(6) ?
    C22 N5 C23 C28 . . . . -14.6(6) ?
    C22 N5 C23 C29 . . . . -135.9(6) ?
    C22 C21 C20 C19 . . . . 178.6(6) ?
    C29 C23 C28 C27 . . . . -72.1(7) ?
    C19 C18 C17 N4 . . . . 3.8(9) ?
    C20 C21 C22 N5 . . . . 148.7(6) ?
loop_
    _geom_hbond_atom_site_label_D
    _geom_hbond_atom_site_label_H
    _geom_hbond_atom_site_label_A
    _geom_hbond_site_symmetry_A
    _geom_hbond_distance_DH
    _geom_hbond_distance_HA
    _geom_hbond_distance_DA
    _geom_hbond_angle_DHA
    _geom_hbond_publ_flag
    O1 H1 Cl1 . 0.85(7) 2.32(6) 3.009(4) 139(6) yes
    N2 H2 Cl4 . 0.77(5) 2.46(5) 3.209(4) 166(5) yes
    O2 H2A Cl4 . 0.76(8) 2.31(7) 2.978(4) 147(7) yes
    C3 H3 O1 2_746 0.95 2.58 3.432(5) 148.9 yes
    C1 H1A Cl1 . 0.95 2.75 3.369(5) 123.7 yes
    C6 H6A Cl2 . 0.99 2.76 3.309(5) 115.2 yes
    C11 H11B Cl3 2_646 0.99 2.64 3.573(5) 156.4 yes
    C17 H17 Cl4 . 0.95 2.69 3.327(6) 124.9 yes
    C26 H26 O2 2 1.00 2.56 3.489(6) 154.1 yes
    C22 H22B Cl2 . 0.99 2.81 3.352(6) 115.3 yes
    C19 H19 Cl1 2_645 0.95 2.64 3.570(7) 166.6 yes
_shelx_space_group_comment
;
The symmetry employed for this shelxl refinement is uniquely defined
by the following loop, which should always be used as a source of
symmetry information in preference to the above space-group names.
They are only intended as comments.
;
_shelx_estimated_absorpt_T_min     0.759
_shelx_estimated_absorpt_T_max     0.851
_shelx_hkl_file
;
  -1   0   1  450.45   13.40
  -1   0   1  425.06   13.50
   1   0  -1  375.56   13.50
   2   0  -2 5325.07  159.18
   2   0  -2 4739.93  158.28
   2   0  -2 4788.22  158.18
  -2   0   2 5762.02  159.28
   2   0  -2 4572.84  158.88
  -2   0   2 4723.13  159.08
   3   0  -3  871.81   29.50
  -3   0   3  917.51   29.80
   3   0  -3  879.51   29.70
   3   0  -3  872.11   29.90
  -3   0   3 1051.09   30.10
   3   0  -3  906.71   29.40
   3   0  -3  892.41   29.40
  -3   0   3  984.40   29.90
   4   0  -4  108.89    4.10
   4   0  -4  122.39    4.80
  -4   0   4  121.69    4.90
  -4   0   4  119.19    4.90
  -4   0   4  119.59    5.00
  -4   0   4  117.69    4.90
   4   0  -4  114.79    4.60
   4   0  -4  115.09    5.00
   4   0  -4  116.29    4.20
  -5   0   5  203.48    7.90
   5   0  -5  207.48    7.80
  -5   0   5  198.38    8.00
   5   0  -5  202.88    7.80
   5   0  -5  198.98    8.00
   6   0  -6   48.60    3.20
   6   0  -6   58.09    3.70
  -6   0   6   56.89    3.20
  -6   0   6   52.69    3.40
   6   0  -6   54.19    3.60
  -6   0   6   53.39    3.60
  -7   0   7  320.17   11.80
  -7   0   7  317.67   12.10
   7   0  -7  302.77   11.70
  -7   0   7  311.07   11.50
   7   0  -7  311.37   12.10
   7   0  -7  314.67   11.50
  -8   0   8  293.87   11.30
  -8   0   8  282.17   11.10
   8   0  -8  286.37   10.90
   8   0  -8  293.27   11.20
   8   0  -8  309.57   12.00
  -8   0   8  291.87   11.80
   9   0  -9   54.99    3.70
  -9   0   9   56.29    3.90
   9   0  -9   59.19    3.90
  -9   0   9   57.99    4.50
   9   0  -9   59.89    5.00
  -9   0   9   63.09    4.20
  10   0 -10    2.40    2.30
  10   0 -10    1.40    1.40
 -10   0  10   -1.20    1.20
  10   0 -10    0.60    1.00
 -10   0  10    0.40    1.70
  11   0 -11   96.49    6.80
 -11   0  11   85.79    5.30
 -11   0  11   89.29    6.10
 -12   0  12  214.48    9.80
  12   0 -12  231.28   11.50
 -12   0  12  229.08   10.90
 -13   0  13   58.59    5.70
  13   0 -13   60.99    6.50
 -13   0  13   56.49    4.60
  14   0 -14   57.19    6.60
 -14   0  14   60.39    6.10
 -14   0  14   57.59    5.60
 -15   0  15   72.79    6.70
  15   0 -15   60.49    7.10
  16   0 -16  121.89    9.40
  17   0 -17    1.40    3.20
   0   1   0    0.60    0.60
   0   1   0    0.10    0.60
   0   1   0   -0.30    0.40
   0   1   0    0.20    0.50
   0   1   0    0.20    0.70
   0   1   0   -0.20    0.60
   0   1   0    0.00    0.50
   0  -1   0   -0.30    0.70
   0  -1   0   -0.10    0.50
   0  -1   0    0.10    0.60
   0  -1   0    0.60    0.50
   0  -1   0   -0.10    0.50
   0  -1   0    0.00    0.50
   0  -1   0    0.30    0.70
  -1   1   1 6926.61  219.38
   1   1  -1 6800.52  216.88
  -1   1   1 6876.11  219.38
  -1   1   1 6753.62  220.18
  -1   1   1 6403.96  217.98
   1   1  -1 6452.85  216.48
   1   1  -1 7144.79  216.88
  -1   1   1 7025.90  220.18
   1   1  -1 6655.43  216.88
  -1   1   1 6811.82  220.08
   1   1  -1 6661.23  217.18
  -1  -1   1 6846.21  223.58
   1  -1  -1 6886.01  224.98
   1  -1  -1 6699.03  223.88
   1  -1  -1 6934.11  225.68
  -1  -1   1 7226.98  223.88
  -1  -1   1 7060.59  223.88
   1  -1  -1 7102.79  225.48
   1  -1  -1 7119.39  226.88
  -1  -1   1 7120.09  224.08
  -1  -1   1 6708.73  223.08
   1  -1  -1 6814.42  225.78
  -1  -1   1 7211.28  222.98
  -2   1   2  397.46   14.70
   2   1  -2  410.06   13.80
  -2   1   2  423.76   14.90
  -2   1   2  409.86   14.10
   2   1  -2  422.46   13.50
   2   1  -2  390.06   13.70
  -2   1   2  417.76   14.40
   2   1  -2  420.66   13.40
   2   1  -2  397.76   13.50
   2   1  -2  407.56   13.40
  -2   1   2  452.65   14.70
  -2   1   2  384.16   14.30
   2   1  -2  405.16   14.90
   2  -1  -2  394.56   14.30
  -2  -1   2  410.06   13.50
   2  -1  -2  392.26   14.40
  -2  -1   2  381.76   13.30
  -2  -1   2  414.36   13.40
   2  -1  -2  422.16   14.20
  -2  -1   2  425.96   13.60
  -2  -1   2  370.86   13.30
   2  -1  -2  390.86   14.60
  -2  -1   2  419.06   14.90
   2  -1  -2  410.66   13.90
  -3   1   3    5.70    1.70
  -3   1   3   10.90    1.60
  -3   1   3    6.90    1.50
  -3   1   3    6.80    1.40
   3   1  -3    8.40    1.20
   3   1  -3    8.50    1.00
  -3   1   3    8.70    1.40
  -3  -1   3   23.00    1.70
   3  -1  -3   30.50    2.70
  -3  -1   3   24.00    2.90
   3  -1  -3   18.30    2.30
  -3  -1   3   23.80    1.60
  -3  -1   3   24.80    1.80
   3  -1  -3   31.80    2.20
   3  -1  -3   20.80    2.30
   3  -1  -3   22.60    2.30
   4   1  -4   31.00    2.00
  -4   1   4   33.30    3.40
  -4   1   4   38.60    2.70
  -4   1   4   30.20    2.90
  -4   1   4   30.60    2.70
   4   1  -4   28.70    2.10
   4  -1  -4   75.19    4.40
  -4  -1   4   57.79    3.00
   4  -1  -4   71.99    3.60
  -4  -1   4   53.59    2.90
   4  -1  -4   65.79    4.20
   4  -1  -4   57.49    3.90
   4  -1  -4   57.19    3.70
  -4  -1   4   55.99    2.80
  -4  -1   4   65.49    5.10
   5   1  -5  184.78    6.80
  -5   1   5  170.78    7.60
  -5   1   5  196.48    8.30
  -5   1   5  199.28    8.60
   5   1  -5  180.78    6.90
   5  -1  -5  209.48    8.50
   5  -1  -5  199.18    8.10
   5  -1  -5  210.88    9.20
  -5  -1   5  202.38    7.80
  -5  -1   5  210.08    7.80
  -5  -1   5  208.38   10.60
   5  -1  -5  239.48    9.40
   6   1  -6  387.76   13.10
  -6   1   6  358.46   14.80
   6   1  -6  412.76   13.30
  -6   1   6  362.16   14.10
  -6   1   6  389.96   14.70
   6  -1  -6  393.86   14.50
  -6  -1   6  424.26   14.10
  -6  -1   6  429.76   17.80
   6  -1  -6  425.76   15.70
   6  -1  -6  397.36   14.30
   6  -1  -6  377.86   15.00
   6  -1  -6  398.56   15.60
  -6  -1   6  405.36   14.20
   7   1  -7  160.48    6.70
   7   1  -7  171.88    7.20
   7   1  -7  167.18    6.30
   7   1  -7  167.38    6.20
  -7   1   7  164.98    7.50
  -7   1   7  174.18    8.30
  -7   1   7  165.08    8.10
   7  -1  -7  157.08    8.00
  -7  -1   7  167.98    6.60
   7  -1  -7  160.78    7.60
   7  -1  -7  161.18    8.40
  -7  -1   7  159.58    6.40
  -7  -1   7  176.58   10.50
   7  -1  -7  158.38    6.60
  -7  -1   7  169.18    7.00
   7  -1  -7  162.38    6.80
  -8   1   8  339.77   14.20
  -8   1   8  360.16   14.40
  -8   1   8  356.56   14.00
  -8   1   8  339.67   13.50
   8   1  -8  353.16   12.90
  -8  -1   8  349.96   17.00
   8  -1  -8  342.37   11.90
   8  -1  -8  350.16   13.90
  -8  -1   8  340.87   12.30
   8  -1  -8  328.17   13.30
   8  -1  -8  339.37   14.40
   8  -1  -8  341.47   12.00
  -8  -1   8  341.57   12.90
   9   1  -9   93.99    5.40
  -9   1   9   98.49    6.40
  -9   1   9  102.29    6.10
  -9   1   9   91.79    5.60
   9  -1  -9  107.29    7.40
  -9  -1   9   99.29    5.60
  -9  -1   9  101.69    9.20
   9  -1  -9   96.09    6.00
   9  -1  -9  101.79    6.30
 -10   1  10   95.69    6.70
  10   1 -10   97.89    5.80
 -10   1  10   96.49    5.90
  10  -1 -10   92.29    6.10
  10  -1 -10   89.79    5.90
 -10  -1  10   89.79    4.80
 -10  -1  10   88.99    5.50
  10  -1 -10   91.69    7.50
 -10  -1  10  102.09    9.80
  11   1 -11  200.88    9.40
 -11   1  11  185.78   10.20
 -11   1  11  193.08    9.30
  11  -1 -11  194.18    9.20
  11  -1 -11  223.08   11.60
 -11  -1  11  199.58    8.70
 -11  -1  11  197.58   14.10
 -11  -1  11  207.38    9.50
 -12   1  12    1.00    2.30
  12   1 -12    4.00    2.40
 -12   1  12    2.30    1.90
 -12  -1  12    2.60    1.50
  12  -1 -12    5.10    3.30
  12  -1 -12    3.80    2.00
 -12  -1  12    3.50    4.60
  12  -1 -12    3.30    2.00
 -12  -1  12    3.90    2.20
  13   1 -13   88.29    6.80
 -13   1  13   93.99    6.50
 -13   1  13  122.39    8.30
  13  -1 -13  109.49    8.80
 -13  -1  13  104.19    6.00
 -13  -1  13  110.39    6.80
  13  -1 -13  107.49    5.10
 -14   1  14    6.50    2.70
 -14   1  14    7.00    3.50
  14   1 -14    9.20    3.20
  14  -1 -14    7.80    3.80
 -14  -1  14    5.10    2.50
  15   1 -15   41.70    5.50
 -15   1  15   45.20    5.90
  15  -1 -15   35.50    6.10
  16  -1 -16    8.30    4.10
  17   1 -17   79.89    7.60
  17  -1 -17   72.59    8.70
   0   2   0   47.80    3.10
   0   2   0   47.90    3.10
   0   2   0   52.99    3.90
   0   2   0   49.30    3.60
   0   2   0   54.89    3.50
   0   2   0   45.20    3.60
   0  -2   0   13.80    2.40
   0  -2   0   10.70    1.80
   0  -2   0    8.90    1.70
   0  -2   0   12.50    1.80
   0  -2   0   18.00    2.60
   0  -2   0   13.10    1.80
   0  -2   0   12.70    2.10
   1   2  -1  546.35   19.40
  -1   2   1  555.14   19.50
   1   2  -1  521.05   19.00
  -1   2   1  585.34   20.00
  -1   2   1  570.84   19.20
   1   2  -1  563.84   19.40
  -1   2   1  560.54   19.40
   1   2  -1  509.25   18.80
   1   2  -1  528.45   18.70
  -1   2   1  546.55   19.10
  -1  -2   1  520.45   19.50
   1  -2  -1  564.64   20.10
  -1  -2   1  570.64   19.80
  -1  -2   1  570.74   19.80
  -1  -2   1  554.34   19.90
  -1  -2   1  563.74   19.90
   1  -2  -1  575.44   19.80
   1  -2  -1  577.14   20.50
   1  -2  -1  585.24   20.50
   1  -2  -1  592.44   19.90
   1  -2  -1  594.84   20.10
   1  -2  -1  577.54   20.60
  -1  -2   1  559.44   19.50
  -2   2   2  403.26   14.80
  -2   2   2  381.46   14.30
  -2   2   2  409.86   14.80
  -2   2   2  399.76   15.20
   2   2  -2  389.36   14.30
  -2   2   2  384.96   14.60
   2   2  -2  374.16   14.00
  -2   2   2  402.46   15.10
   2   2  -2  394.86   14.00
   2   2  -2  392.86   13.70
   2   2  -2  384.86   13.60
   2   2  -2  387.96   14.20
  -2  -2   2  294.87   11.60
  -2  -2   2  324.07   11.60
  -2  -2   2  296.37   11.20
  -2  -2   2  305.57   11.40
   2  -2  -2  318.87   12.50
   2  -2  -2  321.77   12.30
   2  -2  -2  292.57   11.70
   2  -2  -2  304.87   12.00
   2  -2  -2  310.17   12.50
  -2  -2   2  319.47   11.30
   2  -2  -2  320.47   12.20
  -2  -2   2  310.97   11.10
   3   2  -3  458.45   16.50
   3   2  -3  488.25   15.80
   3   2  -3  450.45   15.70
   3   2  -3  462.45   16.20
  -3   2   3  439.26   16.80
  -3   2   3  490.45   17.70
  -3   2   3  467.25   17.30
   3   2  -3  474.85   16.30
  -3   2   3  457.45   17.80
   3   2  -3  477.75   18.10
   3   2  -3  463.95   16.40
  -3  -2   3  554.34   19.20
   3  -2  -3  578.54   20.20
   3  -2  -3  540.65   20.50
   3  -2  -3  564.34   20.60
  -3  -2   3  517.45   19.00
   3  -2  -3  562.34   20.60
  -3  -2   3  558.64   18.90
   3  -2  -3  572.04   19.70
  -3  -2   3  553.24   19.10
  -4   2   4  728.33   25.50
   4   2  -4  729.73   24.50
   4   2  -4  721.93   26.80
   4   2  -4  737.53   23.80
   4   2  -4  726.53   23.80
  -4   2   4  779.92   26.80
   4   2  -4  722.13   24.50
  -4   2   4  729.13   26.00
   4   2  -4  725.43   24.80
  -4   2   4  748.53   26.10
  -4  -2   4  717.23   24.40
   4  -2  -4  691.13   26.70
   4  -2  -4  754.92   26.00
   4  -2  -4  708.23   26.30
   4  -2  -4  749.73   26.50
   4  -2  -4  754.62   25.50
  -4  -2   4  745.83   24.70
   5   2  -5  603.54   20.40
  -5   2   5  600.74   22.70
   5   2  -5  609.14   20.40
   5   2  -5  573.44   20.50
  -5   2   5  634.94   22.40
  -5  -2   5  604.14   21.30
   5  -2  -5  664.93   22.50
   5  -2  -5  648.04   23.60
   5  -2  -5  623.04   23.40
  -5  -2   5  615.04   21.40
  -5  -2   5  631.84   21.40
  -5  -2   5  637.14   24.60
   5  -2  -5  650.63   23.20
  -5  -2   5  619.34   21.30
   5  -2  -5  628.84   22.80
   6   2  -6  311.27   11.00
   6   2  -6  318.27   11.30
   6   2  -6  313.27   11.30
   6   2  -6  304.27   11.50
  -6   2   6  305.47   13.20
  -6   2   6  314.67   13.90
  -6   2   6  316.17   12.70
   6  -2  -6  331.97   13.50
   6  -2  -6  350.36   14.60
   6  -2  -6  342.97   14.40
   6  -2  -6  314.47   13.70
   6  -2  -6  350.76   13.10
  -6  -2   6  330.47   12.00
  -6  -2   6  321.87   12.00
  -6  -2   6  337.87   12.20
  -6  -2   6  329.97   15.50
  -7   2   7  436.06   17.70
   7   2  -7  418.36   15.00
  -7   2   7  452.95   16.80
   7   2  -7  425.86   14.50
   7   2  -7  436.66   14.60
  -7   2   7  416.56   17.20
   7   2  -7  410.66   15.30
   7  -2  -7  456.65   18.60
  -7  -2   7  439.06   16.10
  -7  -2   7  459.25   20.30
   7  -2  -7  440.76   18.00
  -7  -2   7  452.25   16.20
   7  -2  -7  547.65   19.60
   7  -2  -7  456.55   17.50
   7  -2  -7  480.65   17.20
  -7  -2   7  470.35   16.40
  -8   2   8   38.60    4.20
  -8   2   8   43.40    5.00
  -8   2   8   49.00    5.10
   8   2  -8   43.20    3.20
   8   2  -8   37.80    3.80
   8  -2  -8   42.30    4.00
   8  -2  -8   43.20    3.70
  -8  -2   8   46.30    3.50
   8  -2  -8   51.59    5.50
   8  -2  -8   49.30    5.80
  -8  -2   8   44.80    3.10
   8  -2  -8   47.20    5.00
  -8  -2   8   51.09    6.60
  -9   2   9   10.50    3.30
   9   2  -9    7.50    2.40
  -9   2   9    8.80    2.90
   9   2  -9    9.80    2.00
  -9   2   9   10.60    2.60
  -9  -2   9   13.40    4.60
   9  -2  -9    9.30    3.00
   9  -2  -9   11.20    3.10
   9  -2  -9   10.50    2.20
   9  -2  -9   16.00    4.20
  -9  -2   9   10.70    2.20
  10   2 -10   52.59    4.30
 -10   2  10   49.30    5.00
  10   2 -10   78.69    5.80
 -10   2  10   57.19    6.20
  10  -2 -10   55.19    5.60
 -10  -2  10   50.99    4.30
 -10  -2  10   50.99    3.60
  10  -2 -10   56.59    6.70
 -10  -2  10   43.80    7.40
  10  -2 -10   58.69    6.10
 -11   2  11   64.29    5.60
  11   2 -11   66.89    5.00
 -11   2  11   67.89    6.70
  11  -2 -11   77.39    8.30
 -11  -2  11   85.39   10.30
  11  -2 -11   65.19    6.20
 -11  -2  11   77.79    5.30
 -11  -2  11   68.69    4.40
 -12   2  12   82.09    7.40
 -12   2  12   65.09    5.80
  12   2 -12   66.49    5.40
  12  -2 -12   78.89    6.60
 -12  -2  12   76.29    4.70
  12  -2 -12   79.49    8.70
 -12  -2  12   73.59    5.30
 -13   2  13   32.50    5.50
 -13   2  13   25.40    4.00
  13   2 -13   25.10    3.90
 -13  -2  13   19.70    2.80
  13  -2 -13   17.90    5.20
 -13  -2  13   20.00    3.20
  13  -2 -13   23.30    3.90
  14   2 -14   45.00    5.20
 -14   2  14   39.20    6.20
 -14   2  14   58.69    7.30
 -14  -2  14   34.50    4.00
  14  -2 -14   38.70    4.30
  14  -2 -14   40.10    6.70
  15   2 -15   44.90    5.40
 -15   2  15   49.00    7.50
  15  -2 -15   39.60    7.00
  16   2 -16   32.80    5.10
  16  -2 -16   24.10    6.00
  17   2 -17   24.50    4.60
  17  -2 -17   28.20    6.70
   0   3   0    1.10    1.60
   0   3   0   -0.70    1.50
   0   3   0    0.30    1.80
   0   3   0   -1.10    1.20
   0   3   0   -0.10    1.40
   0   3   0   -0.60    1.60
   0   3   0   -1.50    1.80
   0  -3   0    1.30    1.60
   0  -3   0    0.20    1.80
   0  -3   0   -1.70    1.40
   0  -3   0   -0.70    1.20
   0  -3   0    0.90    1.60
   0  -3   0   -1.70    2.00
   0  -3   0   -2.50    1.40
  -1   3   1 1588.64   53.69
   1   3  -1 1553.94   53.29
  -1   3   1 1580.94   53.09
  -1   3   1 1533.25   52.49
  -1   3   1 1590.84   52.99
  -1   3   1 1598.34   52.59
   1   3  -1 1542.65   52.19
  -1   3   1 1618.94   53.89
   1   3  -1 1579.54   52.79
   1   3  -1 1596.24   53.39
   1   3  -1 1623.14   53.39
   1   3  -1 1633.74   52.59
  -1  -3   1 1487.75   50.19
   1  -3  -1 1488.55   49.90
  -1  -3   1 1532.45   49.30
   1  -3  -1 1551.64   50.29
   1  -3  -1 1530.55   51.19
   1  -3  -1 1506.95   50.59
   1  -3  -1 1568.44   51.39
  -1  -3   1 1395.46   50.29
   1  -3  -1 1452.55   51.19
  -1  -3   1 1527.45   50.39
  -1  -3   1 1493.25   49.90
  -1  -3   1 1508.45   50.39
   1  -3  -1 1557.34   50.79
  -2   3   2 1518.65   49.90
  -2   3   2 1508.55   50.69
   2   3  -2 1457.35   48.80
   2   3  -2 1498.05   49.60
   2   3  -2 1484.55   49.70
  -2   3   2 1463.85   49.20
  -2   3   2 1434.96   50.39
   2   3  -2 1483.95   49.10
   2   3  -2 1432.46   48.50
   2  -3  -2 1566.54   53.19
  -2  -3   2 1607.24   51.69
   2  -3  -2 1550.84   53.39
  -2  -3   2 1568.74   51.69
   2  -3  -2 1636.54   53.39
   2  -3  -2 1563.74   52.19
   2  -3  -2 1573.84   52.59
   2  -3  -2 1560.54   52.29
  -2  -3   2 1478.25   51.69
  -2  -3   2 1597.34   51.89
  -2  -3   2 1533.05   51.89
   2  -3  -2 1530.75   52.69
   3   3  -3  928.71   31.60
   3   3  -3  910.71   30.70
  -3   3   3  868.61   32.80
   3   3  -3  949.01   31.40
  -3   3   3  882.81   31.70
  -3   3   3  884.11   33.00
   3   3  -3  927.61   30.70
  -3   3   3  932.31   32.40
   3   3  -3  915.71   31.80
   3  -3  -3  835.42   29.60
   3  -3  -3  788.22   29.40
  -3  -3   3  820.62   28.40
   3  -3  -3  794.42   30.20
  -3  -3   3  834.12   28.10
   3  -3  -3  795.32   28.70
   3  -3  -3  812.72   29.90
   3  -3  -3  829.82   29.40
   3  -3  -3  838.12   30.10
  -4   3   4  760.32   26.50
   4   3  -4  713.53   24.70
   4   3  -4  716.73   26.00
  -4   3   4  738.03   27.80
   4   3  -4  719.73   26.10
   4   3  -4  735.23   25.50
  -4   3   4  758.32   27.10
  -4   3   4  737.73   27.40
   4   3  -4  755.32   24.80
   4   3  -4  727.03   25.80
   4   3  -4  723.03   28.00
   4  -3  -4  838.62   29.50
  -4  -3   4  797.62   28.20
   4  -3  -4  815.12   29.60
   4  -3  -4  780.62   29.90
   4  -3  -4  798.22   28.80
   4  -3  -4  837.92   30.40
  -4  -3   4  825.52   27.90
   4  -3  -4  820.12   30.10
  -4  -3   4  819.12   28.00
  -5   3   5  474.45   19.40
   5   3  -5  463.95   16.70
   5   3  -5  456.45   19.40
   5   3  -5  443.56   17.10
   5   3  -5  455.25   17.00
   5   3  -5  456.75   17.40
   5   3  -5  475.95   15.70
  -5   3   5  463.45   18.60
   5   3  -5  450.85   15.70
  -5  -3   5  470.35   17.10
   5  -3  -5  437.26   19.50
  -5  -3   5  473.95   17.30
   5  -3  -5  495.25   19.80
  -5  -3   5  476.95   17.40
   5  -3  -5  481.65   19.60
   5  -3  -5  460.25   18.70
   5  -3  -5  490.85   18.40
   6   3  -6   93.19    5.00
   6   3  -6   99.29    7.50
  -6   3   6  101.09    7.00
   6   3  -6   88.99    5.80
  -6   3   6  103.79    7.70
   6   3  -6   86.89    5.20
   6   3  -6   91.59    5.40
  -6   3   6   99.49    6.50
  -6  -3   6   96.29    5.30
   6  -3  -6   91.49    6.60
  -6  -3   6  110.59    5.60
   6  -3  -6  100.29    7.80
  -6  -3   6   93.99    5.40
   6  -3  -6   91.89    7.30
   6  -3  -6   93.69    6.10
   6  -3  -6   91.19    7.00
   7   3  -7  356.76   14.70
   7   3  -7  354.06   13.90
   7   3  -7  385.36   14.40
  -7   3   7  399.86   15.90
   7   3  -7  380.96   13.60
  -7   3   7  390.86   16.60
  -7   3   7  372.36   17.20
   7  -3  -7  376.26   16.80
   7  -3  -7  333.87   15.50
  -7  -3   7  375.36   13.70
   7  -3  -7  341.67   16.10
   7  -3  -7  363.86   14.70
   7  -3  -7  377.26   15.50
  -7  -3   7  340.47   13.50
  -7  -3   7  355.26   13.60
   8   3  -8   56.49    5.10
  -8   3   8   71.19    7.50
   8   3  -8   55.89    3.10
  -8   3   8   52.89    5.80
  -8   3   8   55.19    5.40
   8   3  -8   54.79    3.50
   8   3  -8   57.89    4.20
  -8  -3   8   55.29    4.20
   8  -3  -8   64.09    7.50
  -8  -3   8   51.69    3.90
   8  -3  -8   60.19    5.50
   8  -3  -8   57.49    6.70
  -8  -3   8   57.59    4.00
   8  -3  -8   51.19    6.00
   9   3  -9   13.00    3.10
  -9   3   9   12.00    3.10
  -9   3   9   17.30    4.30
  -9   3   9   16.20    3.80
   9   3  -9   10.60    2.40
   9  -3  -9   12.30    3.80
   9  -3  -9    5.50    2.70
  -9  -3   9   12.10    2.20
   9  -3  -9   11.30    4.60
   9  -3  -9   17.70    4.20
  10   3 -10   42.60    4.90
 -10   3  10   54.09    6.40
  10   3 -10   42.40    4.00
 -10   3  10   39.60    4.90
 -10  -3  10   43.70    3.80
 -10  -3  10   47.60    4.20
  10  -3 -10   60.99    7.80
  10  -3 -10   43.90    5.80
 -11   3  11    7.60    3.00
 -11   3  11   16.10    4.20
  11   3 -11    9.90    3.40
  11   3 -11    7.30    2.30
  11  -3 -11    2.40    3.90
  11  -3 -11    6.10    3.30
 -11  -3  11    6.10    1.90
 -11  -3  11   10.20    2.50
  12   3 -12   10.80    3.70
 -12   3  12    8.50    3.90
  12   3 -12    7.80    2.60
 -12   3  12   10.40    3.20
 -12  -3  12    3.00    2.10
 -12  -3  12    7.50    2.10
  12  -3 -12    1.30    3.90
  12  -3 -12   14.00    4.10
 -13   3  13   33.30    5.00
 -13   3  13   44.90    6.60
  13   3 -13   37.80    4.60
  13  -3 -13   29.00    5.20
 -13  -3  13   28.20    3.30
  13  -3 -13   35.70    6.90
 -13  -3  13   32.00    3.80
  14   3 -14    7.50    3.00
  14  -3 -14    8.70    4.00
  14  -3 -14   12.60    5.30
 -14  -3  14    9.60    2.60
  15   3 -15   31.40    4.60
  15  -3 -15   26.60    6.30
  15  -3 -15   25.50    4.60
  16   3 -16    4.10    2.90
  16  -3 -16    8.40    5.00
   0   4   0 3124.59  101.09
   0   4   0 3080.69   99.39
   0   4   0 2922.01  100.69
   0   4   0 3157.48   99.99
   0   4   0 2958.90  100.89
   0   4   0 3058.79  100.09
   0  -4   0 3321.47  105.69
   0  -4   0 3149.88  106.09
   0  -4   0 3408.26  106.89
   0  -4   0 3192.48  106.49
   0  -4   0 3193.68  105.99
   0  -4   0 3191.78  104.69
   1   4  -1  275.67   12.30
  -1   4   1  290.57   12.80
   1   4  -1  278.67   13.80
  -1   4   1  317.67   14.60
   1   4  -1  306.47   14.00
   1   4  -1  293.97   13.20
  -1   4   1  291.17   14.30
  -1   4   1  302.67   13.50
   1   4  -1  312.97   13.00
   1   4  -1  285.47   13.90
   1  -4  -1  330.67   13.80
   1  -4  -1  323.67   14.90
  -1  -4   1  321.77   14.20
  -1  -4   1  317.37   13.90
   1  -4  -1  331.27   14.70
  -1  -4   1  291.57   13.70
   1  -4  -1  324.67   13.50
  -1  -4   1  309.17   13.40
  -1  -4   1  329.17   12.70
   1  -4  -1  315.07   14.70
   1  -4  -1  322.97   14.20
  -1  -4   1  316.57   14.20
  -2   4   2  809.32   31.60
   2   4  -2  818.42   29.40
   2   4  -2  838.42   31.10
   2   4  -2  808.52   29.60
   2   4  -2  864.51   30.30
  -2   4   2  824.92   31.60
  -2   4   2  818.22   30.10
   2   4  -2  889.81   31.10
  -2   4   2  888.01   31.00
   2  -4  -2  747.23   28.40
   2  -4  -2  789.32   29.10
  -2  -4   2  751.82   27.50
   2  -4  -2  744.13   27.60
  -2  -4   2  755.32   27.70
   2  -4  -2  736.23   27.50
   2  -4  -2  737.63   28.20
  -2  -4   2  774.62   27.20
  -2  -4   2  767.02   27.30
   2  -4  -2  756.02   29.20
  -2  -4   2  766.72   26.20
  -3   4   3  872.91   32.10
   3   4  -3  897.41   31.20
  -3   4   3  940.51   33.10
   3   4  -3  915.51   31.10
  -3   4   3  846.52   33.50
   3   4  -3  916.71   32.60
   3   4  -3  896.71   31.80
   3   4  -3  895.01   32.60
  -3   4   3  905.31   33.80
  -3  -4   3  916.51   31.80
  -3  -4   3  872.01   32.00
   3  -4  -3  889.81   32.80
  -3  -4   3  931.81   32.30
   3  -4  -3  878.51   33.00
   3  -4  -3  935.71   34.40
   3  -4  -3  912.41   33.40
   3  -4  -3  918.01   32.50
  -4   4   4   78.89    7.70
  -4   4   4   60.49    5.90
   4   4  -4   62.49    4.20
   4   4  -4   59.09    5.80
   4   4  -4   65.19    4.40
   4   4  -4   75.69    5.90
   4   4  -4   61.39    5.10
  -4   4   4   53.59    5.40
  -4   4   4   72.49    7.70
   4  -4  -4   50.59    5.20
   4  -4  -4   39.40    5.10
   4  -4  -4   52.29    6.30
   4  -4  -4   53.99    6.00
  -4  -4   4   62.89    5.20
   4  -4  -4   58.29    6.20
   4  -4  -4   63.39    6.20
   4  -4  -4   78.29    8.00
  -4  -4   4   58.49    4.80
  -4  -4   4   58.89    4.60
   5   4  -5  129.79    8.30
   5   4  -5  147.19    8.10
   5   4  -5  138.09    6.40
   5   4  -5  132.79    7.40
   5   4  -5  141.09    6.50
   5   4  -5  160.78    8.40
  -5   4   5  135.19    8.80
  -5   4   5  144.59    9.90
  -5  -4   5  115.89    6.80
   5  -4  -5  116.19    8.80
   5  -4  -5  119.79    9.00
   5  -4  -5  125.59    8.90
   5  -4  -5  130.29    7.80
  -5  -4   5  119.69    7.10
   5  -4  -5  125.19    8.70
   5  -4  -5  112.19    9.00
   5  -4  -5  131.59    8.40
  -5  -4   5  126.99    6.70
   6   4  -6  143.09    8.10
  -6   4   6  150.98   10.40
  -6   4   6  152.48    9.60
   6   4  -6  152.58    6.30
   6   4  -6  142.29   10.10
   6   4  -6  161.38    7.80
   6   4  -6  155.18    6.30
   6   4  -6  146.99    8.70
  -6   4   6  144.69    8.80
   6   4  -6  144.89    8.20
   6  -4  -6  129.29    8.80
   6  -4  -6  146.79   10.10
  -6  -4   6  136.99    7.50
  -6  -4   6  150.68    7.50
  -6  -4   6  142.39    7.60
   6  -4  -6  126.39    9.70
   6  -4  -6  138.99    8.30
   6  -4  -6  145.99    9.70
  -7   4   7   54.29    5.80
  -7   4   7   57.69    7.30
   7   4  -7   61.89    7.30
   7   4  -7   75.79    6.30
  -7   4   7   64.89    7.20
   7   4  -7   59.79    5.10
   7   4  -7   67.99    4.70
   7   4  -7   62.59    5.20
   7  -4  -7   75.19    8.80
  -7  -4   7   70.99    5.10
   7  -4  -7   68.39    6.90
   7  -4  -7   71.89    8.00
  -7  -4   7   75.09    5.20
   7  -4  -7   61.89    5.70
  -7  -4   7   66.19    5.20
  -8   4   8   28.00    4.60
  -8   4   8   16.70    5.10
  -8   4   8   32.90    5.20
   8   4  -8   36.60    3.50
   8   4  -8   41.60    4.10
   8   4  -8   31.70    4.50
   8   4  -8   32.30    4.30
   8  -4  -8   31.20    5.60
   8  -4  -8   30.70    5.50
  -8  -4   8   28.30    3.60
  -8  -4   8   34.10    3.80
  -8  -4   8   35.80    4.00
   8  -4  -8   28.20    4.60
   8  -4  -8   31.40    6.70
  -9   4   9   40.40    6.80
   9   4  -9   30.80    4.10
   9   4  -9   32.60    4.80
   9   4  -9   33.90    2.80
  -9   4   9   46.00    6.50
   9   4  -9   36.70    3.40
  -9   4   9   33.00    5.00
  -9  -4   9   42.30    4.30
  -9  -4   9   39.90    4.30
   9  -4  -9   34.30    5.10
   9  -4  -9   33.80    6.90
   9  -4  -9   29.30    5.70
  10   4 -10   20.40    4.40
 -10   4  10   25.10    4.80
  10   4 -10   24.90    3.90
 -10   4  10   27.90    5.40
  10  -4 -10   23.90    5.20
 -10  -4  10   22.00    3.30
  10  -4 -10   27.50    6.50
 -10  -4  10   20.90    3.30
  11   4 -11   70.49    5.90
  11   4 -11   76.29    7.50
 -11   4  11   75.49    8.50
 -11   4  11   73.99    7.60
 -11  -4  11   82.89    5.80
 -11  -4  11   79.49    5.80
  11  -4 -11   80.09    9.80
  11  -4 -11   84.99    8.50
  12   4 -12   22.80    4.80
 -12   4  12   15.00    4.00
  12   4 -12   21.40    3.80
  12  -4 -12   28.30    7.00
 -12  -4  12   22.80    3.60
  12  -4 -12   32.70    6.00
 -12  -4  12   26.50    3.60
 -13   4  13   93.39    8.40
  13   4 -13   96.69    7.30
  13   4 -13  102.29    9.20
 -13  -4  13   90.29    6.40
  13  -4 -13   95.19    9.40
  13  -4 -13  115.49   12.40
  14   4 -14   61.79    6.60
  14  -4 -14   59.89    7.50
  14  -4 -14   56.59    9.10
  15   4 -15    1.30    2.60
  15  -4 -15    8.70    4.20
  16   4 -16   54.89    6.40
  16  -4 -16   37.30    9.40
  16  -4 -16   45.70    6.30
   0   5   0    1.50    2.80
   0   5   0    4.10    2.20
   0   5   0   -2.20    3.00
   0   5   0   -0.90    2.50
   0   5   0   -1.60    2.00
   0  -5   0    0.30    2.00
   0  -5   0    0.40    3.20
   0  -5   0    0.50    2.00
   0  -5   0    1.40    2.40
   0  -5   0   -1.50    2.20
   0  -5   0   -0.40    2.00
   1   5  -1 1321.47   46.60
   1   5  -1 1345.77   48.50
  -1   5   1 1376.56   49.20
   1   5  -1 1371.66   47.10
   1   5  -1 1333.27   48.60
   1   5  -1 1357.96   48.70
  -1   5   1 1379.86   49.00
  -1   5   1 1328.47   47.60
  -1   5   1 1310.17   46.90
   1   5  -1 1423.16   47.70
   1  -5  -1 1353.86   48.80
  -1  -5   1 1415.66   48.60
   1  -5  -1 1375.46   49.60
  -1  -5   1 1377.76   46.70
   1  -5  -1 1380.56   48.30
  -1  -5   1 1404.96   48.70
  -1  -5   1 1405.66   48.00
  -1  -5   1 1411.96   48.90
   1  -5  -1 1365.26   49.00
   1  -5  -1 1378.86   47.60
   2   5  -2  449.86   18.90
   2   5  -2  452.65   18.00
  -2   5   2  471.15   19.50
  -2   5   2  431.96   20.30
  -2   5   2  429.96   18.60
   2   5  -2  444.66   19.70
   2   5  -2  449.56   18.30
   2   5  -2  464.25   20.10
  -2   5   2  441.16   20.50
   2   5  -2  493.85   20.10
   2  -5  -2  406.36   19.20
  -2  -5   2  413.86   16.20
  -2  -5   2  365.76   17.30
   2  -5  -2  391.76   18.30
   2  -5  -2  418.76   19.20
  -2  -5   2  464.45   18.50
  -2  -5   2  505.35   18.00
   2  -5  -2  449.16   19.20
   2  -5  -2  416.46   17.90
   2  -5  -2  418.46   17.70
   3   5  -3  429.96   16.00
   3   5  -3  418.26   17.70
  -3   5   3  368.26   18.60
   3   5  -3  414.06   17.80
   3   5  -3  411.96   16.20
  -3   5   3  325.27   16.90
   3   5  -3  417.56   16.90
  -3   5   3  356.96   16.60
  -3   5   3  358.76   18.30
  -3  -5   3  451.95   16.90
   3  -5  -3  358.96   16.40
   3  -5  -3  333.97   17.70
  -3  -5   3  387.56   14.80
   3  -5  -3  350.16   17.70
   3  -5  -3  336.67   17.20
   3  -5  -3  347.97   16.90
   3  -5  -3  355.06   16.50
  -3  -5   3  462.25   17.20
  -4   5   4  542.45   24.70
   4   5  -4  567.64   21.30
  -4   5   4  539.95   23.60
   4   5  -4  587.74   23.40
   4   5  -4  584.74   21.60
   4   5  -4  577.34   23.50
   4   5  -4  591.04   22.50
  -4   5   4  583.34   24.80
  -4   5   4  556.34   23.00
   4   5  -4  624.14   24.00
   4  -5  -4  453.55   21.00
  -4  -5   4  528.95   20.30
   4  -5  -4  480.65   22.20
  -4  -5   4  563.74   20.10
   4  -5  -4  491.35   22.60
   4  -5  -4  476.75   21.20
  -4  -5   4  516.45   20.40
   4  -5  -4  503.05   20.70
   4  -5  -4  472.05   21.30
   5   5  -5  249.38   13.10
   5   5  -5  286.97   12.60
   5   5  -5  303.67   14.30
  -5   5   5  227.78   13.40
   5   5  -5  249.18   15.40
   5   5  -5  282.57   11.50
   5   5  -5  268.77   11.30
   5   5  -5  245.18   11.10
  -5   5   5  242.08   14.90
   5   5  -5  325.57   14.20
   5  -5  -5  218.98   12.50
  -5  -5   5  306.07   12.90
   5  -5  -5  253.47   14.80
   5  -5  -5  237.38   13.80
  -5  -5   5  258.07   12.40
   5  -5  -5  240.88   13.50
   5  -5  -5  248.28   14.70
  -5  -5   5  283.67   12.20
   5  -5  -5  258.57   14.00
   6   5  -6  204.18   13.50
  -6   5   6  215.98   12.40
  -6   5   6  183.78   13.00
   6   5  -6  208.08   11.40
   6   5  -6  210.08   10.30
   6   5  -6  208.88    9.00
   6   5  -6  209.08   11.10
   6   5  -6  218.08   12.10
  -6   5   6  198.68   11.50
   6  -5  -6  192.58   10.90
  -6  -5   6  203.38   10.40
   6  -5  -6  174.38   12.70
   6  -5  -6  184.18   12.10
  -6  -5   6  190.28   10.20
   6  -5  -6  188.58   12.40
   6  -5  -6  208.88   13.40
  -6  -5   6  210.18   10.20
   6  -5  -6  203.98   12.00
  -7   5   7   48.60    7.70
   7   5  -7   50.89    5.90
   7   5  -7   49.60    7.40
   7   5  -7   46.20    5.40
  -7   5   7   35.90    5.20
   7   5  -7   42.80    4.70
  -7   5   7   35.80    5.60
   7   5  -7   47.20    6.20
   7  -5  -7   42.60    7.20
   7  -5  -7   54.19    6.40
   7  -5  -7   40.50    6.50
   7  -5  -7   41.50    5.90
   7  -5  -7   44.50    7.60
  -7  -5   7   41.20    4.90
  -7  -5   7   47.60    5.40
  -7  -5   7   45.50    5.00
   8   5  -8  205.48   10.50
   8   5  -8  190.98   11.10
  -8   5   8  201.98   12.60
   8   5  -8  206.68   11.90
  -8   5   8  193.28   13.90
   8   5  -8  214.48   13.70
  -8   5   8  187.98   11.70
   8   5  -8  206.38    9.60
   8  -5  -8  200.28   12.80
  -8  -5   8  214.28   10.70
   8  -5  -8  197.18   14.30
   8  -5  -8  190.08   12.10
  -8  -5   8  217.08   10.50
   8  -5  -8  205.38   14.40
   9   5  -9   13.70    4.40
  -9   5   9   17.60    4.40
  -9   5   9   29.60    6.80
   9   5  -9   19.80    3.50
   9   5  -9   15.20    3.80
  -9   5   9   19.00    4.70
  -9  -5   9   19.80    3.70
   9  -5  -9   14.00    5.70
   9  -5  -9   17.80    5.30
   9  -5  -9   36.60    7.40
  -9  -5   9   16.30    3.20
   9  -5  -9   21.70    5.10
  10   5 -10   94.49    7.60
 -10   5  10   86.39    8.40
  10   5 -10   84.89    5.10
  10   5 -10   96.59    8.50
  10   5 -10   82.89    4.60
 -10   5  10   75.19    9.20
  10  -5 -10  100.99   12.10
  10  -5 -10   96.49   10.30
 -10  -5  10   97.49    6.90
 -10  -5  10   92.29    6.90
  10  -5 -10  103.19   11.40
  10  -5 -10   97.49    9.20
  11   5 -11   88.29    7.40
  11   5 -11   84.19    8.70
 -11   5  11   88.39    8.80
 -11  -5  11   93.09    6.70
  11  -5 -11   94.79   11.70
 -11  -5  11   87.29    6.80
  11  -5 -11   84.49   10.90
  11  -5 -11   84.69    9.50
  12   5 -12   82.89    8.80
  12   5 -12   92.49    7.60
 -12   5  12   86.59    8.60
  12  -5 -12   96.79   10.40
 -12  -5  12  101.29    7.30
 -12  -5  12  102.39    7.10
  12  -5 -12   97.29   12.20
  12  -5 -12  102.79   13.10
  13   5 -13   47.80    7.30
 -13   5  13   40.50    6.30
  13   5 -13   47.30    6.10
  13  -5 -13   44.20    9.30
 -13  -5  13   44.70    5.10
  13  -5 -13   51.59    7.80
  14   5 -14   36.40    5.60
  14   5 -14   39.70    7.20
  14  -5 -14   46.20    7.60
  14  -5 -14   32.20    8.80
  15   5 -15   51.39    6.70
  15  -5 -15   49.60    7.70
  15  -5 -15   39.70    9.40
  16   5 -16   21.90    4.80
  16  -5 -16   41.10    7.00
   0   6   0  163.78    9.60
   0   6   0  153.08   11.30
   0   6   0  157.58   11.10
   0   6   0  157.58   10.00
   0   6   0  151.78   11.40
   0  -6   0  207.38   12.50
   0  -6   0  208.88   12.30
   0  -6   0  207.98   11.40
   0  -6   0  200.48   10.50
   0  -6   0  221.08   12.30
   1   6  -1  167.38   11.30
   1   6  -1  126.49   10.50
   1   6  -1  170.58   11.30
   1   6  -1  167.98    9.60
   1   6  -1  149.29    8.90
  -1   6   1  130.49    8.90
  -1   6   1  131.79   10.70
  -1   6   1  125.39    9.10
  -1   6   1  123.29   10.40
  -1  -6   1  142.69    9.40
   1  -6  -1  135.39   10.00
   1  -6  -1  140.59    8.60
   1  -6  -1  135.39   10.40
  -1  -6   1  161.98   10.40
   1  -6  -1  131.79    9.10
  -1  -6   1  143.89    8.10
   1  -6  -1  131.49    9.80
   2   6  -2  282.77   15.30
  -2   6   2  280.27   14.00
  -2   6   2  270.67   15.80
   2   6  -2  267.67   15.20
   2   6  -2  290.47   15.90
   2   6  -2  245.38   12.90
   2   6  -2  304.47   13.90
  -2   6   2  308.47   15.10
   2   6  -2  289.87   14.50
  -2   6   2  292.07   16.10
   2  -6  -2  316.67   15.00
   2  -6  -2  296.67   14.50
  -2  -6   2  286.47   12.90
  -2  -6   2  283.37   15.10
   2  -6  -2  314.07   16.40
  -2  -6   2  306.07   15.00
   2  -6  -2  298.77   16.10
   2  -6  -2  323.17   16.40
  -2  -6   2  327.17   14.80
   2  -6  -2  301.67   15.60
  -3   6   3  532.95   23.50
  -3   6   3  476.95   22.90
   3   6  -3  463.35   19.90
   3   6  -3  487.25   20.90
   3   6  -3  438.86   19.30
   3   6  -3  442.66   22.00
  -3   6   3  586.54   21.80
   3   6  -3  504.35   22.40
  -3  -6   3  471.95   20.50
   3  -6  -3  465.65   21.50
  -3  -6   3  454.25   18.10
   3  -6  -3  472.85   20.50
  -3  -6   3  458.25   19.70
   3  -6  -3  503.15   21.70
  -3  -6   3  433.76   20.30
   3  -6  -3  535.45   23.20
   3  -6  -3  494.85   22.50
   4   6  -4  524.25   21.40
   4   6  -4  487.35   23.50
  -4   6   4  557.34   25.10
   4   6  -4  524.95   24.00
   4   6  -4  524.45   23.70
  -4   6   4  625.64   24.50
  -4   6   4  534.15   25.30
   4   6  -4  619.04   23.00
  -4   6   4  544.95   23.00
   4   6  -4  517.85   21.10
   4  -6  -4  530.05   25.20
  -4  -6   4  547.25   20.70
  -4  -6   4  538.95   22.20
   4  -6  -4  572.94   24.30
  -4  -6   4  553.14   23.00
   4  -6  -4  534.15   24.90
   4  -6  -4  546.85   24.50
   4  -6  -4  572.34   23.20
   4  -6  -4  570.74   23.80
  -4  -6   4  531.15   22.80
   5   6  -5  602.04   24.40
   5   6  -5  586.74   22.80
   5   6  -5  594.34   25.50
   5   6  -5  556.44   27.90
   5   6  -5  646.04   26.70
   5   6  -5  593.34   25.90
  -5   6   5  677.73   33.10
  -5   6   5  640.64   26.60
  -5   6   5  638.74   28.20
   5  -6  -5  566.54   24.20
   5  -6  -5  568.64   25.00
   5  -6  -5  615.44   25.60
   5  -6  -5  567.84   26.80
  -5  -6   5  553.64   23.60
  -5  -6   5  585.24   23.30
  -5  -6   5  591.94   24.00
   5  -6  -5  600.44   26.80
   5  -6  -5  584.24   25.60
   6   6  -6   41.60    6.70
  -6   6   6   44.50    6.70
   6   6  -6   52.29    6.10
   6   6  -6   55.69    7.20
   6   6  -6   43.00    6.40
  -6   6   6   59.69    7.90
   6   6  -6   41.10    7.90
   6   6  -6   47.50    4.60
  -6   6   6   48.90    8.20
   6  -6  -6   38.00    6.50
   6  -6  -6   34.30    6.40
   6  -6  -6   38.30    6.80
   6  -6  -6   49.70    7.90
  -6  -6   6   43.60    6.00
  -6  -6   6   45.00    5.50
   6  -6  -6   42.40    6.20
  -6  -6   6   43.00    5.90
   6  -6  -6   48.90    7.90
  -7   6   7  126.79   12.00
  -7   6   7  120.79    9.70
  -7   6   7  119.79   10.30
   7   6  -7  142.79    9.60
   7   6  -7  129.09   10.00
   7   6  -7  126.09   11.60
   7   6  -7  123.99   10.70
   7  -6  -7  147.49   11.00
   7  -6  -7   96.39   10.10
   7  -6  -7  131.89   11.10
  -7  -6   7  119.29    8.80
  -7  -6   7  120.59    8.50
   7  -6  -7  129.59   11.10
   7  -6  -7  113.59   11.70
   8   6  -8    6.90    4.40
  -8   6   8    5.10    3.40
   8   6  -8    6.20    3.50
   8   6  -8   12.30    5.10
   8   6  -8   10.90    4.00
  -8   6   8    2.70    5.20
   8  -6  -8    9.80    5.50
  -8  -6   8    7.80    3.20
   8  -6  -8    7.60    4.80
   8  -6  -8    4.00    4.50
  -8  -6   8    0.60    2.40
   9   6  -9   49.30    6.80
   9   6  -9   55.39    7.60
   9   6  -9   52.29    6.00
   9   6  -9   51.79    8.10
  -9   6   9   48.70    6.90
  -9  -6   9   55.79    6.40
  -9  -6   9   57.59    6.30
   9  -6  -9   67.19    9.10
   9  -6  -9   41.00    8.00
  10   6 -10    5.80    4.40
  10   6 -10    7.40    3.70
 -10   6  10    3.80    3.90
  10   6 -10    6.90    2.90
  10  -6 -10   -4.30    3.60
  10  -6 -10    3.30    4.70
 -10  -6  10    4.30    2.90
 -10  -6  10    6.30    3.20
  11   6 -11  109.69   10.60
 -11   6  11  100.59   10.10
  11   6 -11  111.09    9.30
 -11  -6  11  106.49    7.90
 -11  -6  11   97.09    7.70
  11  -6 -11   86.39   11.90
  11  -6 -11   97.79   10.80
  12   6 -12   39.40    7.40
  12   6 -12   42.40    6.50
 -12   6  12   25.20    5.60
  12  -6 -12   26.90    6.80
  12  -6 -12   36.70    8.50
 -12  -6  12   34.30    4.90
 -13   6  13   31.50    6.30
  13   6 -13   31.10    5.70
  13   6 -13   38.30    7.40
 -13  -6  13   36.40    5.00
  13  -6 -13   26.30    6.90
  14   6 -14    8.60    4.10
  14   6 -14    6.00    5.20
  14  -6 -14   13.90    6.00
  15   6 -15   51.99    8.70
  15   6 -15   43.00    6.70
  15  -6 -15   35.20    7.60
   0   7   0    6.60    3.10
   0   7   0   -0.60    3.30
   0   7   0    4.80    4.80
   0   7   0    2.20    2.70
   0  -7   0    4.00    3.00
   0  -7   0    5.40    2.50
   0  -7   0    1.50    4.10
   0  -7   0    4.60    3.00
   1   7  -1  485.25   24.00
   1   7  -1  510.45   24.20
   1   7  -1  488.75   24.20
   1   7  -1  517.65   21.50
  -1   7   1  497.75   24.50
   1   7  -1  505.05   21.90
  -1   7   1  509.85   22.50
  -1   7   1  513.95   24.90
  -1   7   1  480.25   21.50
  -1  -7   1  511.65   22.80
  -1  -7   1  490.15   21.50
   1  -7  -1  483.15   22.70
  -1  -7   1  492.05   19.80
   1  -7  -1  465.05   24.90
   1  -7  -1  471.35   21.50
   1  -7  -1  478.15   22.80
   1  -7  -1  510.25   23.20
   1  -7  -1  490.45   20.60
  -1  -7   1  498.75   22.40
   2   7  -2  173.68   13.40
  -2   7   2  206.18   14.40
  -2   7   2  253.87   15.70
   2   7  -2  173.18   10.80
   2   7  -2  186.18   13.50
   2   7  -2  174.98   11.20
  -2   7   2  230.38   12.50
   2  -7  -2  237.18   13.20
  -2  -7   2  204.08   13.40
  -2  -7   2  216.88   13.30
  -2  -7   2  189.88   12.10
  -2  -7   2  197.58   10.60
   2  -7  -2  259.97   13.10
   2  -7  -2  247.28   14.60
   3   7  -3  157.68   12.20
   3   7  -3  146.89   13.10
  -3   7   3  181.78   13.50
   3   7  -3  151.48   12.10
  -3   7   3  225.38   15.00
   3   7  -3  159.58   10.30
   3   7  -3  164.98   10.10
   3  -7  -3  189.78   13.20
  -3  -7   3  150.48    8.80
   3  -7  -3  172.38   13.30
   3  -7  -3  226.38   13.40
   3  -7  -3  201.68   11.70
  -3  -7   3  131.19   11.10
  -3  -7   3  147.49   10.50
   3  -7  -3  172.78   12.60
  -3  -7   3  133.29   10.80
   3  -7  -3  189.98   11.60
   4   7  -4  102.49    7.60
   4   7  -4  121.19   10.90
   4   7  -4   92.49   10.20
   4   7  -4  113.09   11.70
  -4  -7   4   99.19    6.70
  -4  -7   4   90.69    8.30
  -4  -7   4  105.19   10.10
  -4  -7   4   90.59    8.70
   5   7  -5   12.60    5.00
   5   7  -5   15.30    5.70
   5   7  -5   20.60    5.70
   5   7  -5   16.70    3.60
  -5  -7   5   16.90    3.40
  -5  -7   5   15.00    3.80
  -5  -7   5   25.10    5.70
  -5  -7   5   19.00    4.70
   6   7  -6  160.78   13.20
  -6   7   6  177.58   14.70
   6   7  -6  182.88   15.30
  -6   7   6  188.28   12.30
   6   7  -6  172.58   12.50
   6   7  -6  174.78   12.30
  -6  -7   6  141.29    9.80
   6  -7  -6  155.38   13.20
   6  -7  -6  135.59   10.50
   6  -7  -6  153.98   12.20
   6  -7  -6  141.19   12.30
  -6  -7   6  116.79    9.90
   7   7  -7   42.30    7.40
   7   7  -7   44.80    7.70
   7   7  -7   33.70    7.90
   7   7  -7   34.50    6.40
  -7  -7   7   48.30    6.70
  -7  -7   7   32.20    5.40
   7  -7  -7   26.60    6.50
   8   7  -8    3.90    4.80
  -8   7   8    4.70    5.60
   8   7  -8    9.60    5.30
   8   7  -8   10.40    4.40
  -8   7   8    3.90    3.70
   8   7  -8   11.40    4.40
   8  -7  -8    7.00    5.30
  -8  -7   8    7.20    3.30
  -8  -7   8    7.30    3.90
  -9   7   9   -2.40    3.20
   9   7  -9    1.50    3.30
   9   7  -9    1.40    4.50
   9   7  -9    0.40    3.20
   9   7  -9   -2.60    4.30
  -9  -7   9    0.70    2.60
  -9  -7   9    1.70    3.10
   9  -7  -9   -4.10    4.60
  10   7 -10   41.30    7.20
 -10   7  10   33.30    6.40
  10   7 -10   36.30    5.50
  10   7 -10   29.10    6.70
 -10  -7  10   30.50    5.10
 -10  -7  10   34.90    5.70
  10  -7 -10   36.90    7.80
  11   7 -11    8.90    3.10
 -11   7  11   10.40    5.00
  11   7 -11   10.20    4.60
  11   7 -11    1.90    4.90
  11  -7 -11    8.30    5.80
 -11  -7  11    6.50    3.60
  12   7 -12   43.90    8.40
  12   7 -12   37.60    7.00
 -12   7  12   36.20    7.40
 -12  -7  12   29.50    5.30
  12  -7 -12   30.50    7.80
  13   7 -13    1.00    5.00
  13   7 -13    2.20    4.10
  13  -7 -13    1.10    5.50
  14   7 -14    2.60    5.40
  14   7 -14   11.20    5.10
  14  -7 -14    5.90    6.10
   0   8   0 1484.95   54.09
   0   8   0 1495.85   53.59
   0   8   0 1459.95   56.99
   0   8   0 1440.86   56.79
   0  -8   0 1372.96   51.99
   0  -8   0 1409.16   53.19
   0  -8   0 1422.56   49.80
   0  -8   0 1424.06   53.39
  -1   8   1   -2.60    5.10
   1   8  -1    3.50    4.90
  -1   8   1   -0.80    3.20
   1   8  -1    3.00    4.90
  -1   8   1   -0.60    3.40
   1   8  -1   -2.20    2.70
   1   8  -1   -0.30    3.10
   1  -8  -1    0.70    5.00
  -1  -8   1    5.40    3.10
  -1  -8   1   10.90    5.30
   1  -8  -1    2.30    3.60
  -1  -8   1    9.50    5.50
   1  -8  -1    2.10    4.40
  -1  -8   1    5.10    3.60
   1  -8  -1    0.40    3.90
   2   8  -2  598.64   27.60
   2   8  -2  567.14   27.50
  -2   8   2  554.04   25.60
  -2   8   2  549.35   24.70
  -2   8   2  552.54   28.00
   2   8  -2  554.44   23.80
   2   8  -2  532.35   26.80
   2  -8  -2  513.65   25.00
  -2  -8   2  522.25   24.70
   2  -8  -2  510.35   22.70
  -2  -8   2  537.95   23.70
  -2  -8   2  518.15   24.40
  -2  -8   2  520.65   21.00
   2  -8  -2  510.25   25.30
   3   8  -3    6.40    3.20
  -3   8   3    6.80    3.80
   3   8  -3    8.70    5.60
  -3   8   3   19.50    7.10
   3   8  -3    7.20    5.10
   3   8  -3    9.50    5.40
  -3  -8   3    5.80    4.10
  -3  -8   3    0.60    4.50
   3  -8  -3    1.70    3.80
   3  -8  -3   12.00    5.70
  -3  -8   3    5.70    3.80
   3  -8  -3    2.90    4.10
  -3  -8   3    8.80    3.20
   4   8  -4   11.90    4.40
   4   8  -4   16.00    6.50
   4   8  -4   14.60    5.50
  -4   8   4   19.00    6.90
   4   8  -4    6.60    5.00
  -4   8   4    9.50    3.90
   4  -8  -4   17.10    6.30
  -4  -8   4   19.50    3.70
  -4  -8   4   18.00    6.10
  -4  -8   4   14.00    4.30
   4  -8  -4   20.30    5.70
  -4  -8   4   17.40    5.30
  -5   8   5   33.20    8.10
   5   8  -5   37.20    7.50
   5   8  -5   34.50    7.40
   5   8  -5   43.60    8.40
   5  -8  -5   36.80    6.90
   5  -8  -5   19.10    6.20
  -5  -8   5   29.70    6.10
  -5  -8   5   19.00    6.20
  -6   8   6   76.39   11.40
   6   8  -6   58.59    8.70
   6   8  -6   62.19   10.50
   6   8  -6   60.89    8.90
   6   8  -6   58.29    9.60
   6  -8  -6   56.89    8.60
   6  -8  -6   56.79    9.00
  -6  -8   6   66.19    8.50
   7   8  -7   11.20    6.20
   7   8  -7   13.40    5.20
   7   8  -7   11.00    5.30
  -7   8   7   17.40    6.90
   7   8  -7   14.60    6.00
  -7  -8   7   18.80    5.10
   7  -8  -7   13.10    6.20
   8   8  -8   15.90    7.40
   8   8  -8   15.10    5.70
   8   8  -8   14.60    5.30
   8   8  -8   14.50    6.30
   8  -8  -8   39.70    8.30
  -8  -8   8   25.80    5.70
   9   8  -9   71.19   10.00
   9   8  -9   64.59    8.30
   9   8  -9   68.89   10.00
   9  -8  -9   70.59   10.50
  -9  -8   9   76.89    9.00
  10   8 -10    4.90    4.00
  10   8 -10    4.40    4.50
  10   8 -10   -2.70    4.80
  10  -8 -10   -2.90    5.20
  11   8 -11   37.60    8.70
  11   8 -11   40.40    5.60
  11   8 -11   31.30    7.10
  11  -8 -11   25.30    8.00
  12   8 -12   17.50    7.00
  12   8 -12   19.80    5.90
  12  -8 -12   20.00    7.10
  13   8 -13   60.99   10.20
  13   8 -13   55.39    9.10
  13  -8 -13   72.99   11.20
   0   9   0   -1.90    6.00
   0  -9   0    1.60    4.80
   0  -9   0   -4.30    4.90
   0  -9   0   -1.00    3.30
  -1   9   1  261.87   18.70
   1   9  -1  252.47   18.40
  -1  -9   1  278.67   17.70
  -1  -9   1  265.07   13.90
  -1  -9   1  275.17   17.90
   1  -9  -1  270.27   18.00
   1  -9  -1  271.47   15.00
  -2   9   2   93.59   12.80
   2   9  -2   93.89   12.10
   2  -9  -2  101.49   10.30
  -2  -9   2  108.39   12.30
  -2  -9   2   93.29    9.60
  -2  -9   2  120.09   12.90
   2  -9  -2   91.59   11.70
   3   9  -3  204.58   17.20
   3   9  -3  185.08   15.70
  -3   9   3  229.18   18.10
  -3  -9   3  200.98   15.10
   3  -9  -3  221.38   14.30
   3  -9  -3  218.48   16.50
   4   9  -4   94.69   11.80
   4   9  -4   90.49   12.00
  -4   9   4  116.19   15.00
   4  -9  -4   93.29   12.20
   4  -9  -4   94.89   10.60
  -4  -9   4  109.39   12.00
  -5   9   5   31.40    8.80
   5   9  -5   44.50    8.60
   5   9  -5   32.00    8.10
   5  -9  -5   58.69    9.10
   5  -9  -5   52.69    9.50
  -5  -9   5   49.40    8.50
   6   9  -6   45.20    8.60
   6   9  -6   37.90    9.10
   6   9  -6   38.60    9.90
  -6   9   6   32.10    8.50
   6  -9  -6   37.30    8.50
  -6  -9   6   27.00    6.40
   7   9  -7   68.09   11.30
   7   9  -7   38.20    7.90
  -7   9   7   55.89   11.20
  -7  -9   7   40.20    7.50
   7  -9  -7   51.89    9.80
   8   9  -8   81.79   12.20
   8   9  -8   85.49   10.60
   8  -9  -8   80.59   12.20
  -8  -9   8   85.19   10.40
   9   9  -9    1.70    5.60
   9   9  -9   23.30    6.10
   9  -9  -9   17.00    7.70
  10   9 -10   17.70    7.20
  10   9 -10   24.70    6.10
  10  -9 -10   21.10    8.30
  11   9 -11   50.69   10.50
  11   9 -11   65.79    7.70
  11  -9 -11   47.20    9.90
  12   9 -12   14.50    7.60
  12  -9 -12   13.80    7.50
   0  10   0   45.80   10.60
   0 -10   0   54.89   10.10
   1  10  -1   -0.60    6.10
  -1  10   1   -1.60    5.90
   1 -10  -1   -0.30    5.60
  -1 -10   1   -5.80    5.30
   1 -10  -1    0.20    4.10
   2  10  -2  223.18   18.00
  -2  10   2  211.38   18.70
   2 -10  -2  198.78   13.60
   2 -10  -2  186.78   16.30
  -3  10   3   18.30    8.30
   3  10  -3   48.30   10.20
   3 -10  -3   41.00    9.90
   3 -10  -3   29.70    7.20
  -4  10   4   66.09   12.90
   4  10  -4   63.09   11.10
   4 -10  -4   56.79    8.90
   4 -10  -4   56.99   10.40
  -4 -10   4   79.09   11.50
   5  10  -5   51.39    9.90
  -5  10   5   63.29   12.50
   5 -10  -5   56.79   10.80
  -5 -10   5   59.09    9.90
  -6  10   6   13.90    8.10
   6  10  -6   13.30    6.90
  -6 -10   6   14.20    6.20
   6 -10  -6    9.30    6.40
  -7  10   7    7.30    7.60
   7  10  -7    4.50    6.20
  -7 -10   7   31.60    7.40
   7 -10  -7   11.20    7.80
   8  10  -8   94.19   11.70
   8 -10  -8   92.79   13.60
   9  10  -9   11.10    6.20
   9 -10  -9   28.10    8.90
  10  10 -10   41.50    7.80
  10  10 -10   30.20    9.50
  10 -10 -10   28.40    9.30
   0  11   0   -3.50    6.50
   1  11  -1  136.09   16.30
  -1  11   1  135.89   17.30
   1 -11  -1  128.59   15.30
  -2  11   2   63.29   13.20
   2  11  -2   54.99   11.20
   2 -11  -2   53.59   10.90
   3  11  -3   83.89   13.40
  -3  11   3   74.09   14.50
   3 -11  -3   59.09   11.70
  -4  11   4   39.60   11.30
   4  11  -4   65.79   11.80
   4 -11  -4   63.69   11.90
  -5  11   5   20.60    9.70
   5  11  -5   12.80    7.30
   5 -11  -5   23.70    8.60
   6  11  -6    7.20    6.90
  -6  11   6   -1.30    8.00
   6 -11  -6    0.70    6.80
   7  11  -7  143.49   15.50
   7 -11  -7  144.59   17.40
   8  11  -8    2.30    6.10
   8 -11  -8   -3.10    6.00
   0  12   0  161.38   18.70
   1  12  -1    1.00    7.50
  -1  12   1    3.60    8.20
  -2  12   2  134.29   18.20
   2  12  -2  103.99   16.00
   2 -12  -2   75.59   13.10
  -3  12   3   14.70    9.00
   3  12  -3    9.90    8.40
   3 -12  -3   16.30    7.80
  -4  12   4    5.30    8.60
   4  12  -4    4.40    7.00
   4 -12  -4    7.60    6.80
  -5  12   5    7.00    8.60
   5  12  -5   13.90    7.80
   5 -12  -5    4.40    7.00
  17   0 -16   63.09    7.20
  16   0 -15   16.80    4.20
  15   0 -14  354.86   16.40
 -15   0  14  355.16   15.30
 -14   0  13    2.40    1.70
  14   0 -13   -0.40    2.70
 -14   0  13   -0.60    2.30
  13   0 -12  207.58   11.00
 -13   0  12  219.58   10.40
 -13   0  12  213.58    9.40
 -13   0  12  217.48   16.60
 -12   0  11    1.50    1.90
  12   0 -11   -0.30    2.50
 -12   0  11    1.00    1.40
 -11   0  10  191.28    8.40
  11   0 -10  210.28    9.90
 -11   0  10  191.18    9.10
 -10   0   9  154.98    7.50
 -10   0   9  146.69    6.80
  10   0  -9  164.88    8.20
   9   0  -8    9.00    2.20
  -9   0   8    7.10    1.90
  -9   0   8    8.80    1.70
  -8   0   7   86.59    4.40
   8   0  -7   87.69    4.80
  -8   0   7   87.49    4.80
   8   0  -7   85.49    3.90
  -8   0   7   77.79    4.10
   8   0  -7   87.69    3.80
   7   0  -6    2.60    1.10
  -7   0   6    3.90    1.30
  -7   0   6    2.90    1.30
   7   0  -6    2.60    1.30
  -7   0   6    2.90    1.00
   7   0  -6    4.60    1.10
   6   0  -5  212.78    7.70
   6   0  -5  209.78    7.80
  -6   0   5  212.18    8.10
  -6   0   5  211.18    8.10
  -5   0   4   35.60    2.50
  -5   0   4   35.30    2.40
  -5   0   4   32.40    2.20
   5   0  -4   34.90    2.30
   5   0  -4   37.70    2.20
  -4   0   3    2.30    0.70
   4   0  -3    2.60    0.80
  -4   0   3    2.00    1.60
  -4   0   3    1.90    0.80
  -4   0   3    1.50    0.80
   4   0  -3    1.20    0.70
   3   0  -2  310.97   11.60
  -3   0   2  293.17   10.40
  -3   0   2  311.07   11.60
  -3   0   2  318.17   10.30
   3   0  -2  329.57   10.30
   3   0  -2  304.87   10.30
  -3   0   2  310.17   10.20
  -2   0   1  710.93   24.60
  -2   0   1  705.83   23.80
  -2   0   1  789.22   23.90
   2   0  -1  746.13   23.90
  -2   0   1  798.82   23.90
   2   0  -1  758.42   23.80
   2   0  -1  713.03   24.60
  -1   0   0 3248.97  104.79
   1   0   0 3274.47  105.19
  -1   0   0 3545.45  105.29
  -1   0   0 3068.09  104.69
   1   0   0 3256.97  105.89
  -1   0   0 3269.37  104.79
   0   0  -1    3.50    0.50
   0   0   1    2.70    0.50
   0   0  -1    3.00    0.50
   0   0   1    2.90    0.60
   1   0  -2 5074.99  161.48
  -1   0   2 4906.91  160.78
  -1   0   2 5363.76  161.48
   1   0  -2 4933.21  161.48
  -1   0   2 5079.79  162.58
   1   0  -2 4780.82  160.88
  -1   0   2 4911.01  160.98
  -1   0   2 4889.41  162.18
   1   0  -2 5158.08  161.28
  -2   0   3  745.03   24.50
   2   0  -3  788.12   24.20
   2   0  -3  699.93   24.50
  -2   0   3  679.33   24.20
   2   0  -3  784.82   24.50
   2   0  -3  759.42   24.40
   2   0  -3  754.12   24.50
   2   0  -3  715.73   24.40
  -2   0   3  725.73   24.20
  -2   0   3  752.22   24.50
  -2   0   3  732.53   24.50
  -2   0   3  765.32   24.60
  -3   0   4   23.30    2.10
   3   0  -4   24.00    2.30
   3   0  -4   26.00    2.20
  -3   0   4   24.80    2.20
   3   0  -4   23.60    2.20
  -3   0   4   22.90    1.80
  -3   0   4   25.60    1.80
  -3   0   4   24.30    2.30
   3   0  -4   23.00    1.90
  -3   0   4   22.20    1.50
   3   0  -4   24.40    1.70
  -4   0   5   73.49    4.00
   4   0  -5   68.79    4.00
   4   0  -5   69.99    3.60
  -4   0   5   73.59    4.20
   4   0  -5   74.19    3.40
   4   0  -5   70.29    4.00
   4   0  -5   75.09    4.30
  -5   0   6   19.80    2.60
   5   0  -6   16.30    2.50
   5   0  -6   17.50    1.80
  -5   0   6   16.40    1.90
   5   0  -6   17.60    2.50
  -5   0   6   17.00    2.40
   5   0  -6   16.90    1.70
  -6   0   7  230.28    9.60
   6   0  -7  247.98    8.50
   6   0  -7  230.88    9.40
  -6   0   7  236.38    9.80
   6   0  -7  229.98    9.80
   6   0  -7  234.38    8.40
  -6   0   7  239.08    9.20
   6   0  -7  222.18    9.70
  -7   0   8  468.15   17.10
   7   0  -8  477.35   17.90
  -7   0   8  492.75   18.00
   7   0  -8  490.25   17.80
  -7   0   8  469.05   17.50
   7   0  -8  475.95   17.30
   8   0  -9 1045.60   36.20
  -8   0   9 1059.59   36.20
   8   0  -9 1096.69   36.60
  -8   0   9 1093.99   37.10
  -8   0   9 1109.59   36.60
   8   0  -9 1046.80   37.00
  -9   0  10   49.30    3.80
  -9   0  10   45.10    4.60
   9   0 -10   47.50    4.10
   9   0 -10   47.60    4.30
  -9   0  10   48.10    4.40
   9   0 -10   47.60    4.70
  10   0 -11  306.17   13.40
  10   0 -11  302.37   11.70
  10   0 -11  307.17   12.10
 -10   0  11  276.47   12.00
 -10   0  11  285.27   13.00
  11   0 -12   62.89    4.50
  11   0 -12   62.39    5.90
 -11   0  12   50.29    4.50
 -11   0  12   64.69    5.70
  11   0 -12   66.19    4.30
  12   0 -13   41.60    5.50
 -12   0  13   43.80    5.00
 -12   0  13   37.60    4.10
 -13   0  14    5.40    2.80
 -13   0  14    6.50    2.40
  13   0 -14    4.80    3.20
 -14   0  15    0.80    2.50
  14   0 -15    0.90    2.90
 -15   0  16   -0.10    2.60
  15   0 -16    0.20    2.90
  16   0 -17   50.79    7.00
  17   0 -18   57.49    7.70
  17   1 -16    8.50    3.40
  17  -1 -16    1.30    3.50
  16   1 -15   89.99    7.20
  16  -1 -15   91.79    8.80
  15   1 -14    4.50    2.80
 -15   1  14    5.70    3.00
  15  -1 -14    3.30    3.40
 -15  -1  14    6.60    2.60
  14   1 -13  340.87   14.70
 -14   1  13  333.27   14.30
 -14   1  13  358.06   15.90
 -14  -1  13  333.67   13.10
  14  -1 -13  343.67   16.70
 -14  -1  13  360.76   14.10
 -13   1  12   33.30    4.00
 -13   1  12   43.80    5.40
  13   1 -12   43.20    4.70
 -13  -1  12   33.40    3.20
 -13  -1  12   31.30    3.60
  13  -1 -12   38.40    5.90
 -12   1  11  337.77   14.60
 -12   1  11  304.97   13.30
  12   1 -11  331.47   13.30
 -12  -1  11  385.06   21.80
  12  -1 -11  374.06   13.70
  12  -1 -11  383.76   17.10
  12  -1 -11  369.16   13.60
 -12  -1  11  371.76   13.80
 -12  -1  11  376.76   14.40
 -11   1  10  272.47   11.60
  11   1 -10  271.77   11.10
 -11   1  10  267.07   12.40
  11  -1 -10  260.67   12.70
 -11  -1  10  291.07   17.20
  11  -1 -10  244.18   10.30
 -11  -1  10  249.18    9.80
 -11  -1  10  256.57   10.40
 -10   1   9   98.79    5.80
 -10   1   9  103.29    6.70
 -10   1   9   98.99    6.10
 -10   1   9   97.59    6.30
  10   1  -9  101.19    5.40
 -10  -1   9  112.59   10.60
 -10  -1   9  123.09    6.00
  10  -1  -9  118.89    6.40
  10  -1  -9  124.89    6.60
 -10  -1   9  113.19    5.80
  10  -1  -9  128.69    8.20
  -9   1   8  274.97   11.10
   9   1  -8  231.48    9.10
  -9   1   8  226.08   10.10
  -9   1   8  258.47   11.00
   9  -1  -8  221.28   10.90
   9  -1  -8  229.38    9.90
  -9  -1   8  228.28    9.00
   9  -1  -8  234.38    9.70
  -9  -1   8  235.78   14.20
  -8   1   7  116.59    6.40
  -8   1   7  111.09    6.20
  -8   1   7  106.49    5.70
   8  -1  -7  110.79    6.30
  -8  -1   7  115.19    5.30
   8  -1  -7  117.79    6.90
  -8  -1   7  122.19    5.30
   8  -1  -7  122.99    6.10
  -8  -1   7  122.59    9.60
  -7   1   6   44.60    4.00
  -7   1   6   39.20    3.30
  -7   1   6   52.09    3.90
   7  -1  -6   28.20    2.10
   7  -1  -6   34.20    2.40
  -7  -1   6   35.20    2.30
  -7  -1   6   32.80    5.60
   7  -1  -6   32.60    3.50
  -7  -1   6   32.00    1.90
   7  -1  -6   41.40    3.40
   7  -1  -6   31.80    3.70
  -6   1   5  461.65   16.20
  -6   1   5  370.16   15.10
  -6   1   5  453.15   15.80
   6  -1  -5  354.36   13.60
  -6  -1   5  354.16   16.20
  -6  -1   5  339.37   11.70
   6  -1  -5  348.37   12.20
  -6  -1   5  334.97   11.50
   6  -1  -5  371.06   13.50
  -5   1   4   85.89    4.80
  -5   1   4   81.59    5.10
   5  -1  -4   68.29    4.60
   5  -1  -4   64.59    3.50
   5  -1  -4   74.69    4.60
  -5  -1   4   59.49    6.10
  -4   1   3   89.49    4.40
  -4   1   3   84.59    4.80
  -4   1   3   82.59    4.40
  -4   1   3   89.49    4.10
  -4   1   3   77.99    4.10
   4  -1  -3   85.09    4.70
   4  -1  -3   95.69    4.30
   4  -1  -3   77.89    4.50
   4  -1  -3   84.19    4.40
  -4  -1   3   62.49    4.30
   4  -1  -3   87.29    3.90
  -3   1   2 2000.20   66.79
  -3   1   2 2344.67   66.09
  -3   1   2 2299.37   66.19
   3   1  -2 1738.33   67.09
  -3   1   2 2113.49   65.79
  -3   1   2 2232.28   66.09
  -3   1   2 2197.68   66.39
   3   1  -2 1759.22   64.79
   3   1  -2 1778.32   64.79
  -3  -1   2 1711.23   60.99
  -3  -1   2 1714.23   58.49
   3  -1  -2 2027.60   59.39
  -3  -1   2 1698.53   58.49
   3  -1  -2 2061.99   59.79
   3  -1  -2 2068.39   59.89
  -3  -1   2 1812.32   59.29
  -3  -1   2 1798.32   58.49
  -3  -1   2 1733.63   58.59
   2   1  -1 2783.72   78.79
  -2   1   1 2408.46   78.19
   2   1  -1 2391.66   78.09
   2   1  -1 2432.46   78.29
   2   1  -1 2458.75   78.29
  -2   1   1 2320.57   78.59
  -2   1   1 2394.86   78.39
   2   1  -1 2355.26   77.69
  -2   1   1 2504.25   78.59
   2   1  -1 2461.95   79.69
  -2   1   1 2450.55   78.39
  -2  -1   1 2722.13   82.49
   2  -1  -1 2437.66   83.49
  -2  -1   1 2568.04   82.49
   2  -1  -1 2553.24   82.49
   2  -1  -1 2551.34   82.49
   2  -1  -1 2599.64   83.99
   2  -1  -1 2491.85   82.39
  -2  -1   1 2651.43   83.79
  -2  -1   1 2578.04   81.59
  -1   1   0 1122.29   36.70
   1   1   0 1156.58   36.20
  -1   1   0 1181.28   36.50
  -1   1   0 1132.99   36.30
   1   1   0 1111.79   36.00
  -1   1   0 1104.19   36.70
  -1   1   0 1110.99   36.70
  -1   1   0 1111.29   36.60
   1   1   0 1133.49   36.20
   1   1   0 1089.99   36.20
  -1   1   0 1082.39   36.40
   1   1   0 1113.89   36.30
  -1  -1   0 1168.58   38.90
  -1  -1   0 1307.17   39.10
  -1  -1   0 1177.28   39.10
  -1  -1   0 1217.28   39.10
   1  -1   0 1236.78   39.20
  -1  -1   0 1165.68   39.20
   1  -1   0 1226.38   39.30
   1  -1   0 1162.18   39.40
  -1  -1   0 1225.88   39.10
   1  -1   0 1220.18   39.60
   1  -1   0 1256.57   39.60
   1  -1   0 1190.88   39.40
   0   1   1 4054.69  138.69
   0   1  -1 4231.08  136.89
   0   1  -1 4258.37  136.49
   0   1   1 4295.07  138.99
   0   1  -1 4160.08  138.29
   0   1  -1 4323.37  139.09
   0   1   1 4330.77  135.99
   0   1   1 4262.47  138.29
   0   1   1 4279.07  139.09
   0   1  -1 4189.68  139.29
   0   1  -1 4388.26  139.49
   0  -1   1 4304.27  138.39
   0  -1   1 4174.48  138.39
   0  -1  -1 4330.67  139.69
   0  -1   1 4144.79  138.29
   0  -1  -1 4324.87  138.99
   0  -1   1 4288.77  138.29
   0  -1  -1 4257.67  140.39
   0  -1  -1 4281.07  139.19
   0  -1   1 4184.88  139.19
   0  -1   1 4282.27  138.79
   0  -1  -1 4326.87  139.59
   1   1  -2  613.94   20.40
  -1   1   2  550.54   20.60
   1   1  -2  612.54   20.20
   1   1  -2  645.24   20.10
  -1   1   2  596.24   20.20
   1   1  -2  598.64   20.10
  -1   1   2  589.04   20.60
  -1   1   2  582.84   20.40
   1   1  -2  624.94   19.90
  -1   1   2  616.74   20.50
   1  -1  -2  564.44   19.10
  -1  -1   2  584.14   18.90
  -1  -1   2  573.24   19.10
   1  -1  -2  570.24   19.50
   1  -1  -2  545.05   19.30
  -1  -1   2  562.34   18.90
  -1  -1   2  569.74   19.00
   1  -1  -2  543.75   19.30
  -1  -1   2  563.64   18.90
   1  -1  -2  584.04   19.70
  -1  -1   2  586.64   18.90
  -1  -1   2  564.44   19.10
   2   1  -3 2602.34   83.69
  -2   1   3 2561.94   82.49
   2   1  -3 2502.65   82.59
  -2   1   3 2494.95   82.79
  -2   1   3 2607.64   83.19
   2   1  -3 2586.84   82.19
   2   1  -3 2480.45   82.19
   2   1  -3 2593.94   82.29
  -2   1   3 2665.43   83.19
  -2   1   3 2596.14   82.79
   2   1  -3 2578.54   81.99
  -2   1   3 2692.83   82.89
   2   1  -3 2540.95   82.39
   2  -1  -3 2323.17   74.69
   2  -1  -3 2345.67   74.99
  -2  -1   3 2301.87   73.99
  -2  -1   3 2309.87   74.29
  -2  -1   3 2300.17   73.69
  -2  -1   3 2314.57   73.99
   2  -1  -3 2366.46   74.89
  -2  -1   3 2258.27   74.09
  -2  -1   3 2391.66   74.19
  -2  -1   3 2211.98   73.79
   2  -1  -3 2390.76   74.39
   3   1  -4  216.48    7.50
  -3   1   4  217.88    8.60
   3   1  -4  208.58    8.00
  -3   1   4  208.18    8.30
   3   1  -4  209.28    7.80
   3   1  -4  210.68    7.60
  -3   1   4  212.78    9.00
   3   1  -4  206.38    8.20
   3   1  -4  214.98    8.00
  -3   1   4  209.58    8.70
  -3   1   4  205.18    8.60
   3  -1  -4  159.68    6.70
   3  -1  -4  161.28    7.10
  -3  -1   4  167.08    7.30
  -3  -1   4  164.18    6.50
   3  -1  -4  161.98    7.50
   3  -1  -4  189.48    7.70
  -3  -1   4  169.68    6.70
  -3  -1   4  169.48    6.60
  -3  -1   4  161.08    6.40
  -4   1   5  475.05   17.10
   4   1  -5  480.65   16.70
  -4   1   5  515.25   18.00
  -4   1   5  485.15   17.90
   4   1  -5  476.75   16.80
   4   1  -5  486.25   15.90
   4   1  -5  479.05   16.50
  -4   1   5  467.55   17.60
   4   1  -5  484.75   16.10
   4  -1  -5  602.84   20.50
   4  -1  -5  542.45   20.40
  -4  -1   5  571.74   19.30
   4  -1  -5  559.44   19.50
  -4  -1   5  565.14   19.30
  -4  -1   5  551.74   20.50
   4  -1  -5  552.54   19.90
   5   1  -6  447.76   16.40
   5   1  -6  469.75   17.10
   5   1  -6  507.95   15.50
  -5   1   6  472.05   17.10
  -5   1   6  477.05   17.90
   5   1  -6  500.95   15.50
   5   1  -6  459.15   16.50
  -5   1   6  476.45   17.70
   5   1  -6  443.26   16.60
   5  -1  -6  430.36   16.00
  -5  -1   6  389.76   14.30
   5  -1  -6  409.26   15.50
  -5  -1   6  404.16   14.70
   5  -1  -6  418.06   15.20
  -5  -1   6  413.26   14.70
   5  -1  -6  416.56   14.80
   5  -1  -6  421.16   16.00
  -5  -1   6  382.26   16.40
   6   1  -7  209.68    8.40
   6   1  -7  215.38    8.50
   6   1  -7  204.68    9.20
   6   1  -7  208.28    8.50
  -6   1   7  205.78    8.90
  -6   1   7  207.38    9.50
  -6   1   7  214.38    9.80
   6  -1  -7  228.98    9.10
   6  -1  -7  237.98   10.50
  -6  -1   7  217.48    8.80
  -6  -1   7  228.78    9.30
  -6  -1   7  240.18    9.50
   6  -1  -7  243.28   10.10
   6  -1  -7  239.18   10.70
  -6  -1   7  217.38   11.40
   6  -1  -7  229.68    9.50
   7   1  -8 1175.78   39.00
   7   1  -8 1196.18   39.30
  -7   1   8 1164.88   40.70
  -7   1   8 1190.08   40.40
  -7   1   8 1180.18   40.70
   7   1  -8 1227.48   39.50
  -7   1   8 1141.19   39.80
   7  -1  -8 1266.87   42.20
  -7  -1   8 1218.18   43.80
  -7  -1   8 1203.68   40.90
   7  -1  -8 1205.48   41.90
   7  -1  -8 1287.87   40.40
   7  -1  -8 1141.99   41.10
   7  -1  -8 1196.18   40.50
  -7  -1   8 1175.68   40.20
  -7  -1   8 1284.17   40.60
   8   1  -9  217.78    8.90
   8   1  -9  219.38    8.80
  -8   1   9  208.78   10.10
   8   1  -9  227.48    9.60
  -8   1   9  216.38    9.70
  -8   1   9  217.38   10.50
   8  -1  -9  239.58   11.40
  -8  -1   9  234.58    9.40
   8  -1  -9  219.88   10.70
  -8  -1   9  219.38    9.90
   8  -1  -9  226.68    9.10
   8  -1  -9  234.68   10.40
  -8  -1   9  233.98   12.90
  -8  -1   9  236.08    9.60
   9   1 -10  360.36   14.20
   9   1 -10  342.67   12.90
   9   1 -10  356.36   12.80
  -9   1  10  354.26   15.10
  -9   1  10  336.87   14.10
  -9   1  10  358.86   14.70
   9  -1 -10  352.96   14.60
  -9  -1  10  353.56   13.70
  -9  -1  10  361.36   13.80
   9  -1 -10  379.46   15.30
  -9  -1  10  348.47   17.80
   9  -1 -10  367.26   16.00
  -9  -1  10  365.16   14.60
  10   1 -11    2.10    2.10
 -10   1  11    4.00    2.10
 -10   1  11    3.30    2.30
 -10  -1  11    9.10    2.00
  10  -1 -11    4.90    2.60
  10  -1 -11    7.20    3.20
 -10  -1  11   12.40    4.90
  10  -1 -11    7.30    2.80
 -10  -1  11    8.30    2.40
  11   1 -12   46.30    5.00
 -11   1  12   36.90    4.30
 -11   1  12   40.50    5.10
 -11  -1  12   33.30    4.20
 -11  -1  12   34.70    3.70
  11  -1 -12   39.40    5.50
 -11  -1  12   40.20    7.00
  11  -1 -12   31.30    4.10
  11  -1 -12   46.30    5.00
  12   1 -13   50.39    5.50
 -12   1  13   54.19    6.10
 -12   1  13   48.60    4.80
 -12  -1  13   44.50    4.20
  12  -1 -13   48.40    6.30
  12  -1 -13   47.50    4.60
 -12  -1  13   44.20    4.90
 -13   1  14   64.99    5.70
  13   1 -14   69.29    6.50
 -13   1  14   65.69    6.90
 -13  -1  14   71.29    6.10
  13  -1 -14   68.39    4.90
  13  -1 -14   68.09    7.70
 -13  -1  14   69.99    5.30
  14   1 -15   10.70    3.60
 -14   1  15   15.70    4.00
 -14  -1  15   19.10    3.70
  14  -1 -15   15.40    4.50
 -15   1  16   17.00    4.60
  15  -1 -16    8.20    4.20
  16   1 -17   61.79    7.30
  16  -1 -17   64.49    8.10
  17   2 -16   49.70    5.60
  17  -2 -16   45.90    7.40
  16   2 -15    5.20    2.80
  16  -2 -15    8.30    4.40
  15   2 -14   56.39    5.40
 -15   2  14   52.29    6.70
  15  -2 -14   60.89    8.20
 -14   2  13   35.60    5.40
  14   2 -13   36.90    4.30
 -14   2  13   31.70    4.40
  14  -2 -13   38.00    6.70
  14  -2 -13   37.50    3.80
 -14  -2  13   31.90    3.20
 -14  -2  13   29.50    3.10
 -13   2  12  205.28   11.60
 -13   2  12  189.28   10.20
 -13  -2  12  189.58    8.20
 -13  -2  12  197.18    8.60
 -13  -2  12  195.28    8.20
  13  -2 -12  208.88    9.80
  13  -2 -12  223.78   13.30
 -12   2  11   37.80    4.60
 -12   2  11   51.59    6.20
  12   2 -11   40.40    4.00
 -12  -2  11   44.60    8.30
 -12  -2  11   50.79    3.40
 -12  -2  11   38.10    3.60
  12  -2 -11   42.70    6.60
  12  -2 -11   46.10    5.10
 -11   2  10  111.69    7.10
 -11   2  10  132.29    8.50
  11   2 -10  118.69    6.80
  11   2 -10  108.99    5.90
 -11  -2  10  145.79    6.20
  11  -2 -10  132.39    8.20
  11  -2 -10  148.39   10.20
  11  -2 -10  139.29    8.40
 -11  -2  10  133.49    6.50
 -11  -2  10  132.89   12.10
 -10   2   9  878.31   31.20
 -10   2   9  944.61   32.30
  10   2  -9  808.12   29.60
  10   2  -9  829.32   29.10
 -10   2   9  921.81   32.40
  10  -2  -9  940.91   33.10
  10  -2  -9  856.91   30.80
 -10  -2   9  826.62   28.60
 -10  -2   9  862.91   29.10
  10  -2  -9  847.02   31.30
 -10  -2   9  861.81   36.20
  -9   2   8   15.70    3.50
  -9   2   8   18.90    3.10
  -9   2   8   18.10    3.50
   9  -2  -8   18.10    2.60
  -9  -2   8   25.70    2.50
  -9  -2   8   21.40    5.70
   9  -2  -8   14.70    3.40
   9  -2  -8   17.60    4.00
   9  -2  -8   21.30    3.60
  -8   2   7  185.08    9.20
  -8   2   7  163.88    8.40
  -8   2   7  161.48    9.30
  -8  -2   7  129.89   10.20
   8  -2  -7  130.59    7.60
   8  -2  -7  148.29    8.80
   8  -2  -7  131.29    6.80
   8  -2  -7  129.79    6.40
  -8  -2   7  124.29    5.60
   8  -2  -7  160.78    8.30
  -7   2   6   83.39    5.90
  -7   2   6   87.99    5.60
  -7   2   6   95.59    6.50
   7  -2  -6   88.49    5.90
   7  -2  -6   93.19    6.50
   7  -2  -6   61.29    5.20
  -7  -2   6   73.89    8.10
  -7  -2   6   54.89    3.10
   7  -2  -6   73.39    4.90
  -7  -2   6   66.19    3.40
   7  -2  -6   75.39    4.50
  -6   2   5   13.10    2.70
  -6   2   5    8.90    2.70
  -6   2   5    9.90    2.20
   6  -2  -5    7.10    2.90
  -6  -2   5   13.40    1.60
   6  -2  -5   11.80    3.00
   6  -2  -5    8.10    2.50
   6  -2  -5   10.60    2.10
  -6  -2   5   11.10    3.60
  -6  -2   5   11.70    1.50
   6  -2  -5    9.70    2.70
   6  -2  -5   10.40    2.30
   5   2  -4   49.20    5.70
   5   2  -4   57.39    3.00
  -5   2   4   49.50    4.50
   5   2  -4   57.59    3.20
   5   2  -4   57.19    2.70
  -5   2   4   58.29    5.40
   5  -2  -4   57.79    4.70
   5  -2  -4   61.99    5.20
  -5  -2   4   55.49    6.50
   5  -2  -4   54.99    5.30
  -5  -2   4   61.09    3.20
  -5  -2   4   64.19    3.50
   5  -2  -4   65.19    5.20
   5  -2  -4   66.69    4.40
  -4   2   3  675.13   25.00
  -4   2   3  688.23   24.10
   4   2  -3  678.43   22.90
   4   2  -3  711.13   23.30
   4   2  -3  651.23   25.90
  -4   2   3  690.73   24.60
   4   2  -3  697.53   22.10
   4   2  -3  714.13   22.10
   4   2  -3  691.13   22.80
  -4   2   3  687.93   24.50
   4  -2  -3  650.23   23.40
  -4  -2   3  688.23   22.70
  -4  -2   3  647.34   22.20
   4  -2  -3  648.34   23.80
  -4  -2   3  642.14   21.90
   4  -2  -3  667.23   23.00
   4  -2  -3  685.53   24.20
   3   2  -2  124.59    5.60
  -3   2   2  112.89    6.10
  -3   2   2  118.39    6.20
   3   2  -2  121.69    5.40
  -3   2   2  121.49    6.70
   3   2  -2  127.59    4.90
  -3   2   2  116.49    5.90
   3   2  -2  120.29    5.30
   3   2  -2  116.09    5.20
  -3   2   2  103.39    6.30
   3   2  -2  124.29    4.80
   3   2  -2  113.19    7.40
   3  -2  -2  111.09    6.40
  -3  -2   2  111.29    5.00
  -3  -2   2  108.19    4.70
  -3  -2   2  109.29    5.10
   3  -2  -2  118.99    5.90
   3  -2  -2   98.59    6.20
   3  -2  -2  107.09    5.50
   3  -2  -2  105.09    6.30
  -3  -2   2  103.29    4.90
   3  -2  -2  106.89    6.10
   2   2  -1  953.60   31.30
  -2   2   1  952.10   32.50
   2   2  -1  941.91   31.50
  -2   2   1  930.31   31.80
   2   2  -1  956.10   31.60
  -2   2   1  926.61   32.50
  -2   2   1  970.90   32.30
   2   2  -1  944.81   31.00
   2   2  -1  944.61   31.60
  -2   2   1  955.80   32.00
  -2   2   1  910.21   32.10
   2   2  -1  965.10   31.80
  -2  -2   1  901.01   29.70
   2  -2  -1  878.11   30.40
  -2  -2   1  896.11   29.70
  -2  -2   1  947.81   30.10
   2  -2  -1  903.81   30.70
   2  -2  -1  866.61   30.80
  -2  -2   1  893.61   29.40
  -2  -2   1  846.92   29.30
   2  -2  -1  896.11   30.80
  -2  -2   1  956.40   29.50
   2  -2  -1  870.41   30.20
   2  -2  -1  859.91   30.40
   2  -2  -1  851.91   29.90
   1   2   0 1172.78   41.10
  -1   2   0 1240.88   41.60
  -1   2   0 1291.97   41.10
   1   2   0 1223.58   40.80
  -1   2   0 1291.97   41.20
  -1   2   0 1212.78   40.80
   1   2   0 1232.88   40.70
  -1   2   0 1201.08   41.40
  -1   2   0 1249.18   41.60
   1   2   0 1211.08   40.40
   1   2   0 1195.18   41.00
  -1   2   0 1286.37   41.00
   1   2   0 1260.47   41.20
  -1  -2   0 1200.78   38.40
   1  -2   0 1237.78   40.20
   1  -2   0 1220.98   39.80
  -1  -2   0 1204.88   39.70
  -1  -2   0 1138.29   39.50
  -1  -2   0 1196.78   39.30
  -1  -2   0 1214.08   39.80
  -1  -2   0 1223.08   40.00
  -1  -2   0 1191.18   39.60
   1  -2   0 1119.59   40.10
   1  -2   0 1265.27   40.50
   1  -2   0 1212.68   39.80
   1  -2   0 1147.99   39.50
   1  -2   0 1211.18   40.00
   0   2   1  437.46   15.70
   0   2   1  413.96   14.50
   0   2   1  425.16   15.00
   0   2  -1  409.96   15.00
   0   2   1  400.46   15.20
   0   2  -1  412.06   15.60
   0   2  -1  427.56   15.60
   0   2  -1  432.46   15.80
   0   2  -1  451.45   15.40
   0   2  -1  435.16   15.20
   0   2   1  387.06   15.10
   0   2   1  414.46   15.70
   0  -2   1  422.76   15.40
   0  -2   1  392.96   15.10
   0  -2  -1  412.86   15.10
   0  -2  -1  410.66   14.70
   0  -2   1  402.06   14.70
   0  -2   1  387.66   15.10
   0  -2   1  415.36   15.00
   0  -2  -1  408.36   14.20
   0  -2  -1  424.16   15.50
   0  -2  -1  416.16   15.50
   0  -2   1  426.16   15.20
   0  -2  -1  429.26   15.40
   0  -2  -1  410.66   15.10
  -1   2   2  497.95   17.50
   1   2  -2  503.05   17.90
  -1   2   2  483.45   18.20
  -1   2   2  462.95   17.70
   1   2  -2  499.55   17.70
   1   2  -2  507.95   17.20
   1   2  -2  505.55   17.30
  -1   2   2  479.05   17.30
   1   2  -2  507.85   17.50
  -1   2   2  479.85   18.30
  -1   2   2  484.75   17.80
   1  -2  -2  520.45   19.00
   1  -2  -2  526.95   19.00
  -1  -2   2  530.75   18.60
   1  -2  -2  504.75   19.20
  -1  -2   2  529.65   18.70
   1  -2  -2  539.45   18.70
   1  -2  -2  535.95   18.60
   1  -2  -2  538.25   19.50
  -1  -2   2  533.35   18.40
  -1  -2   2  549.05   18.60
  -1  -2   2  517.15   18.80
  -2   2   3  316.27   13.00
   2   2  -3  347.87   12.50
   2   2  -3  348.27   12.20
  -2   2   3  338.47   13.60
   2   2  -3  346.97   12.10
  -2   2   3  325.47   13.30
   2   2  -3  336.17   12.60
   2   2  -3  344.07   12.20
  -2   2   3  341.17   12.80
  -2   2   3  326.37   13.10
   2   2  -3  316.77   12.70
  -2  -2   3  385.26   14.10
   2  -2  -3  380.56   14.40
  -2  -2   3  373.16   14.00
  -2  -2   3  407.56   13.90
   2  -2  -3  398.56   15.40
   2  -2  -3  389.76   15.30
  -2  -2   3  395.16   14.30
   2  -2  -3  404.16   15.00
  -2  -2   3  397.46   14.10
  -2  -2   3  389.16   14.30
   2  -2  -3  382.36   14.80
   2  -2  -3  385.76   14.90
  -3   2   4  385.06   14.20
   3   2  -4  375.86   13.10
   3   2  -4  371.86   13.60
   3   2  -4  382.36   14.00
   3   2  -4  370.16   13.60
   3   2  -4  377.26   14.10
  -3   2   4  348.37   14.50
   3   2  -4  375.06   14.50
  -3   2   4  373.36   15.10
   3   2  -4  372.16   13.20
  -3   2   4  366.56   14.70
   3  -2  -4  410.06   15.30
  -3  -2   4  413.66   14.80
  -3  -2   4  431.06   14.80
   3  -2  -4  422.16   16.40
  -3  -2   4  389.06   14.90
   3  -2  -4  406.76   16.30
   3  -2  -4  414.36   15.80
   4   2  -5  248.98    9.00
   4   2  -5  260.07   11.10
   4   2  -5  251.57    9.90
  -4   2   5  244.78   10.50
  -4   2   5  239.08   11.00
  -4   2   5  266.27   11.30
   4   2  -5  255.97    9.20
  -4   2   5  235.68   11.60
   4   2  -5  257.47    9.90
  -4  -2   5  276.67   10.60
   4  -2  -5  282.37   11.90
   4  -2  -5  279.67   12.50
  -4  -2   5  273.37   10.50
   4  -2  -5  262.47   11.20
   4  -2  -5  268.97   12.40
  -4  -2   5  289.97   10.70
  -4  -2   5  287.67   10.90
  -5   2   6 1709.63   56.79
   5   2  -6 1651.53   54.69
   5   2  -6 1653.73   53.39
  -5   2   6 1608.14   55.39
   5   2  -6 1660.53   53.49
   5   2  -6 1660.63   54.69
   5   2  -6 1742.23   55.09
   5   2  -6 1668.53   54.49
  -5   2   6 1706.03   56.29
  -5  -2   6 1734.53   56.89
   5  -2  -6 1738.63   57.79
   5  -2  -6 1746.63   58.29
  -5  -2   6 1780.92   57.09
   5  -2  -6 1754.22   59.09
  -5  -2   6 1715.13   58.99
   5  -2  -6 1760.52   59.09
   5  -2  -6 1753.42   58.49
  -5  -2   6 1769.32   57.09
   6   2  -7 1559.34   51.29
  -6   2   7 1560.64   53.89
   6   2  -7 1604.14   51.69
   6   2  -7 1622.14   52.29
  -6   2   7 1541.95   52.69
  -6   2   7 1588.44   53.49
   6   2  -7 1540.95   51.59
  -6  -2   7 1533.55   49.99
  -6  -2   7 1539.55   52.69
  -6  -2   7 1491.95   49.80
   6  -2  -7 1518.65   51.09
   6  -2  -7 1553.14   52.29
   6  -2  -7 1530.75   50.69
   6  -2  -7 1539.45   52.19
   6  -2  -7 1483.05   51.29
  -6  -2   7 1498.75   49.90
  -7   2   8  407.06   17.00
   7   2  -8  390.86   14.40
   7   2  -8  407.46   14.90
  -7   2   8  390.16   15.70
  -7   2   8  416.56   16.70
   7   2  -8  398.56   14.30
   7   2  -8  371.86   15.40
   7   2  -8  393.76   14.50
   7  -2  -8  390.86   16.50
   7  -2  -8  439.36   15.80
   7  -2  -8  416.56   17.60
  -7  -2   8  414.96   15.30
  -7  -2   8  385.76   14.90
   7  -2  -8  395.16   17.10
  -7  -2   8  405.36   15.10
  -7  -2   8  404.46   17.90
   7  -2  -8  426.36   16.30
   8   2  -9  625.94   23.30
  -8   2   9  615.04   23.20
   8   2  -9  612.14   21.40
   8   2  -9  610.74   21.40
  -8   2   9  633.64   24.20
  -8   2   9  640.84   24.50
   8   2  -9  627.84   22.30
  -8  -2   9  633.24   25.50
   8  -2  -9  587.84   22.50
   8  -2  -9  616.94   24.10
   8  -2  -9  676.83   24.90
   8  -2  -9  599.34   23.30
  -8  -2   9  626.84   22.10
  -8  -2   9  593.24   21.60
  -8  -2   9  607.54   21.60
   9   2 -10  258.27   12.50
  -9   2  10  288.87   13.60
   9   2 -10  252.57    9.80
  -9   2  10  270.07   12.90
   9   2 -10  280.77   11.50
  -9   2  10  272.37   12.30
   9   2 -10  271.57    9.90
  -9   2  10  288.27   13.40
  -9  -2  10  285.97   15.30
  -9  -2  10  275.77   11.80
  -9  -2  10  266.47   11.10
  -9  -2  10  283.87   11.30
   9  -2 -10  281.47   11.80
   9  -2 -10  274.97   13.60
   9  -2 -10  271.97   12.90
   9  -2 -10  299.97   14.50
 -10   2  11  110.19    8.20
  10   2 -11  115.69    6.70
 -10   2  11  104.49    7.10
 -10  -2  11   87.49    6.10
  10  -2 -11   92.29    7.20
 -10  -2  11  101.89    9.30
  10  -2 -11  110.99    7.80
  10  -2 -11  108.39    8.80
 -10  -2  11   80.69    5.30
  11   2 -12   16.80    3.20
 -11   2  12   23.40    3.70
 -11   2  12   24.40    4.60
 -11  -2  12   25.90    3.80
 -11  -2  12   27.40    3.20
 -11  -2  12   22.60    5.80
  11  -2 -12   30.90    5.70
  11  -2 -12   31.40    4.70
 -12   2  13   19.90    3.80
 -12   2  13   21.60    4.60
  12   2 -13   17.90    3.50
  12  -2 -13   18.30    4.00
 -12  -2  13   15.00    3.20
  12  -2 -13   16.20    4.70
 -12  -2  13   14.20    2.70
 -13   2  14   74.39    8.00
  13   2 -14   60.79    6.00
 -13   2  14   54.19    5.90
 -13  -2  14   61.49    5.60
  13  -2 -14   57.59    6.00
  13  -2 -14   63.09    8.10
 -13  -2  14   59.09    4.80
  14   2 -15   41.10    5.50
 -14   2  15   53.29    7.20
  14  -2 -15   44.70    4.90
  14  -2 -15   36.50    6.50
 -14  -2  15   38.80    4.80
  15   2 -16   25.00    4.60
  15  -2 -16   15.90    5.10
  15  -2 -16   24.10    3.10
  16   2 -17    0.70    3.00
  16  -2 -17   -1.60    3.40
  17   3 -16   54.39    5.70
  17  -3 -16   73.69   11.40
  17  -3 -16   65.09    9.30
  16   3 -15   50.79    5.40
  16  -3 -15   25.70    6.70
  15   3 -14    7.00    2.60
  15  -3 -14   12.20    3.50
  15  -3 -14   11.80    5.10
  14   3 -13   58.79    5.30
 -14   3  13   59.09    6.40
 -14   3  13   54.49    7.20
  14  -3 -13   48.40    5.90
 -14  -3  13   51.29    3.80
  14  -3 -13   60.29    9.00
  13   3 -12    5.40    2.40
 -13   3  12    3.40    2.60
 -13   3  12    4.60    3.50
  13  -3 -12    7.50    5.00
  13  -3 -12    3.70    3.40
 -13  -3  12    5.10    1.80
 -13  -3  12    5.80    1.90
  12   3 -11  220.78   11.40
  12   3 -11  242.58   10.70
 -12   3  11  251.87   12.60
 -12   3  11  272.67   13.90
 -12  -3  11  208.98    9.10
 -12  -3  11  191.08    8.70
  12  -3 -11  263.87   14.70
  12  -3 -11  214.78   11.50
  11   3 -10  265.37   11.50
 -11   3  10  284.17   13.60
  11   3 -10  289.17   12.40
 -11   3  10  298.97   14.70
 -11  -3  10  302.57   18.40
 -11  -3  10  293.77   11.70
 -11  -3  10  290.57   11.80
  11  -3 -10  364.76   17.30
  11  -3 -10  281.97   14.10
 -10   3   9  108.29    8.30
 -10   3   9   92.79    7.00
  10   3  -9   83.89    5.10
  10  -3  -9   75.09    7.20
  10  -3  -9   98.69    9.30
  10  -3  -9   72.49    6.90
  -9   3   8  131.59    9.30
   9   3  -8  128.99    6.80
  -9   3   8  138.29    9.00
  -9   3   8  134.69    8.20
   9   3  -8  112.89    6.00
   9  -3  -8  161.78   10.40
   9  -3  -8  138.39    9.00
  -9  -3   8  140.69    6.40
   9  -3  -8  116.09    8.50
  -9  -3   8  111.39   10.70
   9  -3  -8  125.19    7.70
   8   3  -7  107.09    5.30
  -8   3   7   89.59    7.70
  -8   3   7   96.89    7.50
  -8   3   7  100.09    6.80
   8   3  -7   97.79    5.60
   8  -3  -7   83.69    6.40
  -8  -3   7  105.19    5.20
   8  -3  -7   96.99    7.40
   8  -3  -7  103.29    6.20
   8  -3  -7  104.99    8.40
   8  -3  -7   94.39    7.50
  -7   3   6   43.60    5.20
  -7   3   6   33.90    5.10
   7   3  -6   40.50    2.80
   7   3  -6   35.10    2.90
  -7   3   6   32.00    4.10
   7   3  -6   38.50    3.20
   7   3  -6   33.10    3.50
   7  -3  -6   35.40    5.20
  -7  -3   6   41.40    3.30
   7  -3  -6   34.70    4.30
   7  -3  -6   36.60    4.10
   7  -3  -6   42.50    5.40
   7  -3  -6   33.50    4.90
  -7  -3   6   34.50    3.10
  -7  -3   6   39.30    3.20
   6   3  -5  182.08    7.80
   6   3  -5  190.38    7.50
  -6   3   5  187.18    9.80
   6   3  -5  173.08    8.10
   6   3  -5  178.58    7.80
  -6   3   5  166.78    9.00
  -6   3   5  173.88   10.40
  -6  -3   5  192.08    8.00
   6  -3  -5  173.08    9.80
  -6  -3   5  197.08    7.90
   6  -3  -5  169.38    9.40
  -6  -3   5  189.58    8.00
   6  -3  -5  186.88   10.90
   6  -3  -5  176.78    8.80
   6  -3  -5  166.38   10.30
   6  -3  -5  189.58   10.20
   5   3  -4  211.78    8.70
  -5   3   4  210.08   10.40
  -5   3   4  216.78   11.20
   5   3  -4  205.38    9.20
   5   3  -4  210.18    7.60
   5   3  -4  197.18    8.80
   5   3  -4  213.68    9.10
   5   3  -4  214.78    7.60
   5  -3  -4  185.08   10.80
   5  -3  -4  192.78   10.40
  -5  -3   4  195.58    8.30
   5  -3  -4  201.48    9.90
   5  -3  -4  191.88   10.70
  -5  -3   4  194.88    8.50
   5  -3  -4  199.08    9.30
  -5  -3   4  199.18    8.20
   5  -3  -4  197.58   10.80
   4   3  -3   85.69    5.20
  -4   3   3   89.19    6.90
  -4   3   3   88.79    7.00
  -4   3   3   83.89    6.10
   4   3  -3   80.59    5.30
   4   3  -3   82.29    5.60
   4   3  -3   88.59    5.20
   4   3  -3   81.59    4.20
   4   3  -3   85.89    7.70
  -4   3   3   71.89    5.40
   4   3  -3   84.39    4.30
   4  -3  -3   92.99    7.10
   4  -3  -3   90.99    6.30
  -4  -3   3   82.69    5.40
   4  -3  -3   94.49    6.90
  -4  -3   3   92.59    5.10
  -4  -3   3   89.49    5.20
   4  -3  -3   93.49    7.20
   4  -3  -3   90.79    7.20
   4  -3  -3  100.09    7.00
   4  -3  -3   88.29    5.80
  -3   3   2  556.24   22.10
   3   3  -2  569.44   20.40
   3   3  -2  578.84   20.80
   3   3  -2  577.54   19.70
   3   3  -2  555.24   19.90
  -3   3   2  560.94   22.00
   3   3  -2  571.74   20.80
  -3   3   2  557.14   21.30
  -3  -3   2  510.55   21.00
   3  -3  -2  587.74   22.60
  -3  -3   2  702.83   21.50
  -3  -3   2  616.34   21.60
   3  -3  -2  569.64   22.70
   3  -3  -2  619.34   22.00
   3  -3  -2  601.54   22.60
   3  -3  -2  574.24   23.10
   3  -3  -2  600.54   22.40
   3  -3  -2  613.04   23.20
   2   3  -1  553.44   21.10
  -2   3   1  546.45   21.80
  -2   3   1  583.34   21.00
  -2   3   1  577.64   22.00
   2   3  -1  568.94   20.10
   2   3  -1  587.24   20.40
  -2   3   1  566.24   21.90
  -2   3   1  583.84   21.30
   2   3  -1  564.44   21.10
   2   3  -1  566.04   20.70
   2  -3  -1  505.05   19.30
  -2  -3   1  498.45   17.90
  -2  -3   1  497.65   16.40
   2  -3  -1  482.55   18.70
   2  -3  -1  453.25   18.80
   2  -3  -1  494.65   19.20
  -2  -3   1  457.25   17.70
  -2  -3   1  472.95   17.70
  -2  -3   1  487.25   18.00
   2  -3  -1  491.35   18.10
   2  -3  -1  474.05   18.40
  -2  -3   1  467.15   17.50
   2  -3  -1  486.95   18.50
   1   3   0  560.44   21.80
   1   3   0  590.34   22.00
   1   3   0  571.94   21.20
  -1   3   0  593.94   22.30
  -1   3   0  634.84   21.70
   1   3   0  588.64   21.50
  -1   3   0  581.84   22.30
  -1   3   0  587.44   22.20
  -1   3   0  589.14   21.70
  -1   3   0  601.94   21.30
   1   3   0  571.14   20.80
   1   3   0  575.64   21.90
   1  -3   0  592.84   23.00
  -1  -3   0  599.24   20.90
   1  -3   0  620.74   22.70
  -1  -3   0  610.64   22.00
   1  -3   0  603.84   23.10
   1  -3   0  639.84   23.20
  -1  -3   0  642.84   22.70
  -1  -3   0  635.74   22.70
  -1  -3   0  614.24   22.40
   1  -3   0  601.64   22.70
   1  -3   0  642.04   22.40
  -1  -3   0  635.84   22.50
   1  -3   0  629.84   22.30
   0   3   1 1846.82   64.79
   0   3   1 1920.91   64.29
   0   3   1 1907.11   64.39
   0   3  -1 1976.90   64.99
   0   3  -1 2034.00   64.09
   0   3  -1 1953.80   65.09
   0   3  -1 1949.60   64.09
   0   3   1 1975.30   63.29
   0   3  -1 1992.00   65.09
   0   3  -1 1968.80   64.39
   0   3   1 1975.70   63.89
   0   3   1 1891.61   64.99
   0  -3  -1 1939.21   63.89
   0  -3   1 1962.70   63.79
   0  -3   1 1997.90   62.89
   0  -3   1 1900.21   63.39
   0  -3   1 1878.61   63.69
   0  -3  -1 1878.91   62.09
   0  -3   1 1942.41   63.29
   0  -3  -1 1928.31   63.99
   0  -3  -1 1905.71   63.49
   0  -3  -1 1840.12   62.79
   0  -3  -1 1854.01   63.59
   0  -3   1 1947.41   63.59
   0  -3   1 1916.91   62.89
   0  -3  -1 1931.51   63.39
  -1   3   2 1199.18   40.80
  -1   3   2 1219.48   40.80
   1   3  -2 1181.08   40.90
   1   3  -2 1144.59   40.90
   1   3  -2 1171.48   39.90
   1   3  -2 1245.68   40.10
  -1   3   2 1225.88   40.10
  -1   3   2 1161.28   41.30
  -1   3   2 1164.18   40.10
   1   3  -2 1184.18   40.80
   1   3  -2 1167.18   40.20
   1  -3  -2 1157.38   41.20
   1  -3  -2 1192.48   40.70
  -1  -3   2 1221.78   41.10
  -1  -3   2 1200.68   40.40
   1  -3  -2 1237.88   41.30
   1  -3  -2 1191.08   41.90
   1  -3  -2 1199.88   40.40
  -1  -3   2 1232.58   40.80
   1  -3  -2 1237.98   41.80
  -1  -3   2 1179.78   40.90
  -1  -3   2 1188.98   40.70
   2   3  -3  916.61   31.40
   2   3  -3  898.81   30.40
  -2   3   3  874.31   32.10
   2   3  -3  906.01   30.50
  -2   3   3  908.01   31.60
  -2   3   3  864.11   32.20
   2   3  -3  877.51   30.80
  -2   3   3  882.81   31.00
   2   3  -3  883.71   31.50
  -2  -3   3  830.22   28.80
   2  -3  -3  807.82   29.30
  -2  -3   3  806.92   28.50
   2  -3  -3  815.62   28.80
   2  -3  -3  834.42   29.50
   2  -3  -3  812.12   30.00
  -2  -3   3  792.12   28.50
   2  -3  -3  820.02   29.90
  -2  -3   3  852.91   28.40
  -2  -3   3  855.61   28.40
   2  -3  -3  774.02   28.80
   3   3  -4 1706.33   54.69
   3   3  -4 1609.24   55.69
   3   3  -4 1680.43   54.59
  -3   3   4 1705.23   57.19
  -3   3   4 1692.93   56.99
   3   3  -4 1606.34   55.79
   3   3  -4 1636.14   54.59
   3   3  -4 1692.23   55.59
   3   3  -4 1667.53   55.19
  -3   3   4 1725.13   56.49
  -3   3   4 1630.84   55.69
   3  -3  -4 1740.93   59.79
   3  -3  -4 1795.22   59.89
  -3  -3   4 1794.62   57.79
   3  -3  -4 1683.53   58.39
  -3  -3   4 1810.02   58.19
   3  -3  -4 1729.53   59.19
   3  -3  -4 1776.42   59.19
   3  -3  -4 1722.03   58.99
  -4   3   5  643.24   23.10
   4   3  -5  626.84   22.60
   4   3  -5  613.14   22.70
   4   3  -5  614.54   21.50
  -4   3   5  603.64   23.60
   4   3  -5  615.94   23.80
   4   3  -5  661.83   21.50
   4   3  -5  599.64   22.80
   4   3  -5  621.14   22.20
  -4   3   5  635.24   24.40
  -4   3   5  613.34   23.90
   4  -3  -5  559.24   22.80
  -4  -3   5  585.44   21.10
  -4  -3   5  624.94   21.00
  -4  -3   5  593.54   21.00
   4  -3  -5  569.64   22.40
   4  -3  -5  562.04   22.80
   4  -3  -5  578.84   21.70
   4  -3  -5  565.74   22.20
  -5   3   6 1031.30   35.80
  -5   3   6 1009.20   36.50
   5   3  -6  985.50   34.20
   5   3  -6 1018.00   34.20
   5   3  -6 1000.30   32.70
   5   3  -6  971.60   35.40
   5   3  -6  959.20   33.60
   5   3  -6  986.40   32.60
   5   3  -6  969.00   34.40
  -5   3   6  972.10   34.80
   5  -3  -6 1099.39   38.90
   5  -3  -6 1088.09   37.30
  -5  -3   6 1094.99   36.40
  -5  -3   6 1011.00   36.40
   5  -3  -6 1063.19   38.80
   5  -3  -6 1088.69   38.00
  -5  -3   6 1064.89   36.40
   6   3  -7  300.97   12.50
   6   3  -7  296.17   12.40
   6   3  -7  298.47   13.00
   6   3  -7  305.47   10.50
  -6   3   7  313.47   13.40
   6   3  -7  310.87   12.00
  -6   3   7  318.37   15.10
  -6   3   7  302.17   14.10
   6   3  -7  298.67   10.60
  -6  -3   7  325.37   13.30
   6  -3  -7  365.96   16.30
   6  -3  -7  347.37   15.80
   6  -3  -7  348.77   15.00
   6  -3  -7  343.17   15.20
   6  -3  -7  337.27   14.20
  -6  -3   7  327.07   13.30
  -6  -3   7  339.27   13.50
   7   3  -8  649.54   23.30
   7   3  -8  684.53   24.10
   7   3  -8  651.83   24.70
  -7   3   8  672.63   25.20
  -7   3   8  696.33   26.30
   7   3  -8  668.33   23.70
  -7   3   8  651.13   26.60
  -7  -3   8  604.34   22.60
  -7  -3   8  629.84   22.60
  -7  -3   8  648.54   22.80
   7  -3  -8  644.64   25.50
   7  -3  -8  603.64   24.60
   7  -3  -8  630.54   24.30
   7  -3  -8  654.33   25.80
   7  -3  -8  646.24   23.70
   8   3  -9  186.18    8.50
  -8   3   9  218.98   12.00
   8   3  -9  179.68   10.10
  -8   3   9  199.28   10.30
   8   3  -9  181.68    9.10
  -8   3   9  214.28   11.50
   8   3  -9  194.08    8.20
  -8  -3   9  186.28    8.70
  -8  -3   9  190.18    8.90
   8  -3  -9  194.98   12.00
   8  -3  -9  191.08   10.00
   8  -3  -9  201.88   11.50
   8  -3  -9  174.18   10.50
  -8  -3   9  182.88    8.50
   9   3 -10  144.19    6.30
   9   3 -10  142.19    7.60
  -9   3  10  147.49    8.70
  -9   3  10  140.29    9.90
   9   3 -10  111.39    5.70
   9   3 -10  134.49    8.70
  -9   3  10  159.08    9.80
  -9  -3  10  142.29    7.50
   9  -3 -10  156.28   11.10
   9  -3 -10  133.99    9.60
   9  -3 -10  127.59    9.00
  -9  -3  10  141.39    7.20
   9  -3 -10  125.69    8.10
  10   3 -11  127.59    8.70
 -10   3  11  129.99    9.40
  10   3 -11  119.69    7.30
 -10   3  11  117.49    8.10
 -10  -3  11  119.19    6.70
  10  -3 -11  109.19    8.60
  10  -3 -11  119.59   10.20
 -10  -3  11  120.09    7.10
 -11   3  12    4.90    2.70
  11   3 -12    5.20    2.40
 -11   3  12    4.80    3.40
  11   3 -12    3.40    3.30
  11  -3 -12   -1.20    3.20
 -11  -3  12    4.20    1.90
  11  -3 -12    6.20    4.20
 -11  -3  12    1.50    2.20
 -12   3  13   19.10    4.90
  12   3 -13   17.50    3.60
 -12   3  13    9.40    3.20
  12  -3 -13   14.70    5.20
  12  -3 -13   19.70    4.60
 -12  -3  13   17.00    2.90
 -12  -3  13   18.10    3.30
 -13   3  14   76.69    7.10
  13   3 -14   66.79    6.40
 -13  -3  14   65.09    5.90
 -13  -3  14   65.19    5.90
  13  -3 -14   57.59    8.60
  13  -3 -14   77.89    7.80
  14   3 -15   95.09    7.60
  14  -3 -15   85.89    8.10
 -14  -3  15   78.49    6.30
  14  -3 -15   88.39   10.50
  15   3 -16    4.60    3.00
  15  -3 -16    2.60    4.20
  15  -3 -16    2.40    3.20
  16   3 -17   17.70    4.30
  16  -3 -17   26.60    7.20
  16   4 -15   19.10    3.90
  16  -4 -15   14.60    4.50
  16  -4 -15   14.00    6.70
  15   4 -14   57.89    5.90
  15  -4 -14   59.59    7.30
  15  -4 -14   62.29   11.00
  15  -4 -14   81.29   10.90
  14   4 -13   28.50    4.30
  14   4 -13   26.20    5.10
  14  -4 -13   27.60    7.80
  14  -4 -13   30.20    5.80
  14  -4 -13   32.60    7.30
  13   4 -12  175.88   10.90
  13   4 -12  183.38    9.70
 -13   4  12  180.18   11.40
  13  -4 -12  220.48   15.10
 -13  -4  12  176.48    8.30
 -13  -4  12  167.98    8.30
  13  -4 -12  162.38   11.30
 -12   4  11  147.39   10.20
  12   4 -11  136.69    8.20
 -12   4  11  168.68   11.60
  12   4 -11  150.98    9.50
 -12  -4  11  136.79    7.30
  12  -4 -11  172.78   13.30
 -12  -4  11  133.89    7.30
  12  -4 -11  144.59   10.40
  11   4 -10  160.48    8.70
  11   4 -10  165.68    9.60
 -11   4  10  159.48   11.30
 -11   4  10  175.38   10.70
  11  -4 -10  193.98   13.50
  11  -4 -10  143.49   10.60
 -11  -4  10  165.58    8.10
 -11  -4  10  150.28    7.80
 -10   4   9   90.89    7.70
 -10   4   9   86.89    8.10
  10   4  -9   89.29    6.80
  10   4  -9   86.89    6.00
  10  -4  -9  109.59    9.00
 -10  -4   9  101.49    6.20
 -10  -4   9  108.09    6.30
  10  -4  -9  110.79    9.10
  10  -4  -9  122.39   11.00
   9   4  -8   45.60    4.50
  -9   4   8   41.80    6.10
   9   4  -8   70.89    6.10
  -9   4   8   49.80    7.20
  -9   4   8   45.60    5.80
   9  -4  -8   33.00    5.70
  -9  -4   8   49.99    4.30
   9  -4  -8   36.80    6.20
   9  -4  -8   30.50    4.90
  -9  -4   8   44.60    4.10
  -8   4   7   95.09    7.70
   8   4  -7  109.19    6.70
   8   4  -7  116.09    6.10
   8   4  -7  119.99    5.70
  -8   4   7   94.19    9.20
  -8   4   7   98.69    8.30
   8   4  -7  132.59    7.70
  -8  -4   7  112.49    6.00
   8  -4  -7   69.19    7.70
   8  -4  -7   87.09    9.10
   8  -4  -7   82.89    7.20
   8  -4  -7   83.89    8.70
  -8  -4   7  102.29    5.90
   8  -4  -7   81.29    9.20
  -7   4   6   61.29    6.10
  -7   4   6   84.89    8.70
   7   4  -6   65.39    8.00
   7   4  -6   80.39    6.10
   7   4  -6   85.59    5.80
   7   4  -6   86.49    5.60
   7   4  -6   78.89    4.80
  -7   4   6   70.69    6.80
  -7  -4   6   55.59    4.80
   7  -4  -6   70.39    8.30
  -7  -4   6   70.29    4.70
   7  -4  -6   65.99    6.70
   7  -4  -6   70.09    5.80
   7  -4  -6   67.99    8.00
   7  -4  -6   53.89    6.80
   7  -4  -6   64.69    7.30
  -7  -4   6   64.89    4.80
   6   4  -5   28.20    5.60
   6   4  -5   22.20    3.40
  -6   4   5   27.80    4.70
  -6   4   5   14.50    4.40
   6   4  -5   24.80    2.10
   6   4  -5   26.20    3.30
   6   4  -5   30.00    3.90
  -6   4   5   18.00    3.60
   6  -4  -5   21.20    4.50
   6  -4  -5   19.20    4.60
   6  -4  -5   19.90    3.40
  -6  -4   5   36.30    3.50
   6  -4  -5   20.10    4.20
   6  -4  -5   16.00    4.40
   6  -4  -5   24.10    5.00
  -5   4   4   62.79    6.20
   5   4  -4   79.09    4.30
   5   4  -4   76.09    5.70
  -5   4   4   66.99    7.20
   5   4  -4   75.99    4.30
   5   4  -4   80.49    8.00
  -5   4   4   49.80    8.30
   5   4  -4   82.09    5.40
   5  -4  -4   65.59    7.20
   5  -4  -4   58.29    6.10
   5  -4  -4   79.79    7.90
   5  -4  -4   72.79    7.60
   5  -4  -4   69.39    5.90
   5  -4  -4   68.49    7.10
  -5  -4   4   86.69    5.30
   5  -4  -4   78.79    7.50
   4   4  -3  101.99    6.80
  -4   4   3   99.39    7.30
   4   4  -3   97.49    5.50
   4   4  -3   89.69    6.50
   4   4  -3   85.59    6.10
   4   4  -3  116.29    5.50
  -4   4   3   79.89    6.50
   4   4  -3  113.29    7.00
  -4   4   3   83.69    7.80
  -4   4   3   80.69    7.50
   4  -4  -3  107.19    8.20
   4  -4  -3  108.69    7.10
   4  -4  -3  108.39    8.00
   4  -4  -3   99.39    7.90
  -4  -4   3  118.29    6.50
   4  -4  -3   90.39    7.90
   4  -4  -3  102.39    8.10
   4  -4  -3  111.89    7.60
  -4  -4   3  111.89    6.80
  -4  -4   3  110.29    6.60
   3   4  -2   29.50    3.20
   3   4  -2   26.00    3.70
   3   4  -2   33.20    3.60
   3   4  -2   38.90    4.90
   3   4  -2   24.70    4.00
  -3   4   2   36.20    5.50
  -3   4   2   41.50    4.90
   3   4  -2   36.00    4.40
  -3   4   2   28.80    3.90
  -3   4   2   47.80    6.20
   3  -4  -2   20.20    3.60
   3  -4  -2   24.90    4.00
   3  -4  -2   26.00    4.10
  -3  -4   2   20.60    3.60
  -3  -4   2   33.50    3.80
   3  -4  -2   37.00    5.00
   3  -4  -2   29.10    3.90
  -3  -4   2   20.40    3.20
   2   4  -1  352.66   15.80
   2   4  -1  359.46   15.90
  -2   4   1  408.76   17.10
   2   4  -1  360.86   15.30
  -2   4   1  374.36   15.40
  -2   4   1  386.56   16.90
   2   4  -1  351.56   14.50
  -2   4   1  386.56   16.80
  -2   4   1  376.86   15.80
   2   4  -1  348.17   15.80
   2   4  -1  358.56   14.90
   2  -4  -1  407.76   17.50
  -2  -4   1  382.96   15.80
  -2  -4   1  383.56   15.60
  -2  -4   1  365.46   16.10
   2  -4  -1  389.16   16.60
  -2  -4   1  396.66   14.20
  -2  -4   1  363.26   15.90
   2  -4  -1  418.16   17.50
   2  -4  -1  413.86   16.60
   2  -4  -1  416.66   17.30
   2  -4  -1  412.36   16.30
  -1   4   0 1144.49   39.70
  -1   4   0 1154.28   40.10
  -1   4   0 1142.79   41.20
  -1   4   0 1160.68   41.20
   1   4   0 1164.38   41.00
   1   4   0 1169.58   40.90
   1   4   0 1137.49   39.30
  -1   4   0 1130.79   41.00
   1   4   0 1130.89   40.00
   1   4   0 1149.98   39.80
   1   4   0 1126.59   40.70
  -1  -4   0 1124.29   39.60
   1  -4   0 1150.98   39.20
  -1  -4   0 1110.29   39.70
  -1  -4   0 1119.19   39.50
   1  -4   0 1106.19   39.20
  -1  -4   0 1142.69   39.10
   1  -4   0 1104.19   39.90
   1  -4   0 1171.98   40.60
  -1  -4   0 1170.28   39.90
  -1  -4   0 1109.79   37.60
   1  -4   0 1149.78   40.40
   1  -4   0 1108.39   39.70
   0   4  -1  158.98    8.40
   0   4   1  152.38    8.20
   0   4   1  158.98    8.80
   0   4  -1  147.39    8.60
   0   4   1  142.99    9.40
   0   4   1  168.68    9.30
   0   4  -1  153.58   10.10
   0   4   1  167.88    8.50
   0   4  -1  152.18    9.70
   0   4   1  165.98    9.70
   0   4  -1  156.88    8.50
   0   4  -1  147.59    9.20
   0  -4   1  147.69    8.00
   0  -4   1  148.59    8.10
   0  -4   1  135.29    8.20
   0  -4  -1  140.19    8.10
   0  -4   1  128.59    8.60
   0  -4  -1  148.89    7.20
   0  -4   1  142.49    8.90
   0  -4  -1  143.39    9.20
   0  -4  -1  146.99    9.00
   0  -4  -1  144.49    8.60
   0  -4  -1  154.58    9.00
   0  -4   1  152.78    8.60
  -1   4   2 2260.17   78.09
   1   4  -2 2411.76   76.59
  -1   4   2 2325.07   78.09
  -1   4   2 2302.97   76.49
   1   4  -2 2329.67   77.79
   1   4  -2 2305.17   77.69
   1   4  -2 2348.36   77.79
   1   4  -2 2216.58   76.09
   1   4  -2 2247.88   76.69
  -1   4   2 2426.16   77.39
  -1  -4   2 2427.06   78.39
   1  -4  -2 2333.87   78.29
   1  -4  -2 2385.46   77.79
   1  -4  -2 2388.56   78.49
  -1  -4   2 2358.76   76.99
   1  -4  -2 2343.47   76.99
   1  -4  -2 2207.38   78.89
   1  -4  -2 2354.36   78.89
  -1  -4   2 2315.27   77.89
  -1  -4   2 2352.56   77.79
  -1  -4   2 2362.76   77.39
  -1  -4   2 2365.96   77.99
   2   4  -3  908.51   32.30
  -2   4   3  896.81   33.10
  -2   4   3  856.71   33.00
  -2   4   3  868.31   32.10
   2   4  -3  870.31   30.70
  -2   4   3  855.11   31.40
   2   4  -3  895.61   32.50
   2   4  -3  869.71   31.40
   2   4  -3  881.11   30.90
   2  -4  -3  950.00   34.90
   2  -4  -3  896.01   33.60
  -2  -4   3  965.10   32.80
  -2  -4   3  802.72   32.50
   2  -4  -3  942.31   33.00
  -2  -4   3  968.70   32.80
  -2  -4   3  959.00   33.30
   2  -4  -3  937.11   34.50
   2  -4  -3  923.71   33.80
   2  -4  -3  942.81   33.20
  -3   4   4  894.61   33.90
   3   4  -4  936.01   34.40
  -3   4   4  946.91   35.50
   3   4  -4 1007.40   33.90
   3   4  -4  906.91   32.80
  -3   4   4  984.40   35.00
   3   4  -4  992.80   33.20
   3   4  -4  981.50   34.50
  -3   4   4  942.81   35.70
   3  -4  -4  881.21   31.50
  -3  -4   4  887.01   31.40
   3  -4  -4  850.91   32.30
   3  -4  -4  857.21   33.40
  -3  -4   4  885.71   30.80
   3  -4  -4  845.62   32.10
  -3  -4   4  876.41   31.10
   3  -4  -4  884.51   31.80
   4   4  -5  375.66   17.50
  -4   4   5  349.77   16.40
  -4   4   5  367.66   17.60
   4   4  -5  372.76   14.50
  -4   4   5  395.66   16.20
   4   4  -5  376.16   15.90
   4   4  -5  367.56   16.00
   4   4  -5  381.16   16.40
   4   4  -5  396.66   14.60
   4   4  -5  395.66   15.50
  -4   4   5  372.96   17.10
  -4  -4   5  427.16   16.90
   4  -4  -5  388.66   17.70
   4  -4  -5  400.36   18.10
   4  -4  -5  424.46   17.30
   4  -4  -5  419.66   18.00
  -4  -4   5  417.36   16.60
  -4  -4   5  427.06   16.50
   4  -4  -5  412.26   18.70
   4  -4  -5  426.96   20.20
   5   4  -6  270.17   11.10
   5   4  -6  282.87   12.80
  -5   4   6  276.27   13.00
   5   4  -6  279.77   12.90
   5   4  -6  303.77   13.60
   5   4  -6  283.97   12.30
   5   4  -6  282.67   11.10
   5   4  -6  283.97   14.20
  -5   4   6  289.77   14.00
  -5   4   6  288.07   14.90
   5  -4  -6  304.17   14.50
   5  -4  -6  309.87   15.30
  -5  -4   6  297.07   13.00
   5  -4  -6  303.97   15.20
  -5  -4   6  284.27   12.80
  -5  -4   6  301.17   12.70
   5  -4  -6  322.67   14.90
   5  -4  -6  290.17   13.50
  -6   4   7  290.27   14.60
  -6   4   7  288.07   13.80
   6   4  -7  297.27   12.60
   6   4  -7  285.67   13.80
   6   4  -7  314.67   11.60
   6   4  -7  308.57   13.40
   6   4  -7  291.17   11.20
   6   4  -7  301.47   13.40
  -6   4   7  309.67   15.90
   6  -4  -7  323.57   14.50
   6  -4  -7  266.87   14.90
   6  -4  -7  282.17   13.30
  -6  -4   7  281.37   12.60
  -6  -4   7  297.77   12.50
  -6  -4   7  296.67   12.70
   6  -4  -7  287.17   15.30
   7   4  -8    8.10    2.30
   7   4  -8    7.10    2.60
  -7   4   8   12.60    4.50
   7   4  -8    9.30    2.90
  -7   4   8   10.20    2.90
  -7   4   8   13.20    3.80
   7   4  -8   11.40    3.60
   7  -4  -8   13.00    4.40
  -7  -4   8    9.70    2.80
   7  -4  -8    9.00    3.30
  -7  -4   8    7.50    2.30
  -7  -4   8    8.30    2.30
   7  -4  -8   12.40    3.10
   7  -4  -8   12.10    4.00
   8   4  -9  144.39    8.60
  -8   4   9  153.58   10.40
  -8   4   9  130.59   10.80
   8   4  -9  165.78    7.80
   8   4  -9  152.28    8.20
  -8   4   9  163.58    9.90
   8   4  -9  166.98   10.10
  -8  -4   9  158.18    8.60
   8  -4  -9  149.99   11.00
   8  -4  -9  154.68   10.70
  -8  -4   9  151.28    8.30
  -8  -4   9  154.58    8.30
   8  -4  -9  150.28    9.80
   8  -4  -9  147.59   11.80
   9   4 -10   35.70    4.70
  -9   4  10   29.30    5.50
  -9   4  10   25.20    5.80
   9   4 -10   25.70    3.50
   9   4 -10   34.10    5.30
  -9   4  10   30.80    5.10
   9  -4 -10   35.80    6.80
  -9  -4  10   48.80    4.90
  -9  -4  10   36.10    4.20
   9  -4 -10   35.20    5.10
   9  -4 -10   33.50    5.80
 -10   4  11   21.80    5.00
 -10   4  11   19.00    4.10
  10   4 -11   29.30    4.40
  10   4 -11   22.90    4.90
  10  -4 -11    6.10    3.90
 -10  -4  11   11.20    3.00
 -10  -4  11   12.50    2.80
  10  -4 -11   18.50    5.30
  11   4 -12   26.20    5.40
 -11   4  12   31.90    6.00
 -11   4  12   23.90    4.80
  11   4 -12   40.60    5.20
  11  -4 -12   28.10    6.50
 -11  -4  12   34.60    4.40
 -11  -4  12   34.30    4.50
  11  -4 -12   30.20    5.70
  12   4 -13   14.00    3.70
 -12   4  13   12.60    3.90
  12   4 -13   14.90    5.10
  12  -4 -13    7.00    4.60
 -12  -4  13   11.70    3.10
  12  -4 -13   14.50    5.00
 -12  -4  13   11.20    3.10
  13   4 -14    6.60    3.10
 -13   4  14    8.10    3.70
  13  -4 -14   11.20    5.30
 -13  -4  14   10.10    3.30
  13  -4 -14    9.50    4.80
  14   4 -15   41.70    5.80
  14  -4 -15   39.10    8.90
  14  -4 -15   52.19    7.50
  15   4 -16   11.10    3.70
  15  -4 -16    5.50    4.40
  16   4 -17    4.60    3.30
  16  -4 -17   14.40    4.60
  16   5 -15   23.50    4.50
  16  -5 -15   23.30    8.00
  16  -5 -15   21.40    5.80
  15   5 -14   13.00    3.80
  15   5 -14   10.70    4.80
  15  -5 -14    8.30    6.30
  15  -5 -14   15.60    5.80
  14   5 -13   58.99    6.70
  14   5 -13   55.29    7.50
  14  -5 -13   63.99   10.80
  14  -5 -13   48.80    7.70
  13   5 -12   41.40    6.40
  13   5 -12   35.70    5.30
 -13   5  12   46.20    6.70
 -13  -5  12   46.30    4.80
  13  -5 -12   46.90    8.90
  13  -5 -12   40.10   11.50
  13  -5 -12   39.30    7.10
 -12   5  11  153.78   11.30
  12   5 -11  160.08   11.00
  12   5 -11  156.58    9.70
  12  -5 -11  223.28   16.20
 -12  -5  11  190.28    9.80
  12  -5 -11  219.08   16.10
  12  -5 -11  174.78   12.70
  11   5 -10  227.18   12.10
  11   5 -10  238.08   13.00
 -11   5  10  234.28   13.70
  11  -5 -10  225.38   16.20
  11  -5 -10  231.78   14.30
 -11  -5  10  233.98   11.00
  11  -5 -10  215.98   15.90
 -11  -5  10  219.78   10.90
  10   5  -9   82.49    7.00
 -10   5   9   92.29    8.90
 -10   5   9   75.99    8.10
  10   5  -9   87.09    8.00
 -10  -5   9   89.69    6.70
  10  -5  -9   72.69    8.70
  10  -5  -9   99.99    8.50
  10  -5  -9   95.89   10.90
  10  -5  -9  120.79   12.70
 -10  -5   9   93.29    6.40
  -9   5   8   66.69    7.40
   9   5  -8   75.69    7.60
  -9   5   8   96.59   10.90
  -9   5   8   60.49    7.40
   9   5  -8   78.09    5.50
   9   5  -8   71.29    6.40
   9  -5  -8   74.09    8.00
   9  -5  -8  100.99   11.30
  -9  -5   8   80.39    6.30
  -9  -5   8   75.79    5.90
   9  -5  -8   76.59    9.40
   9  -5  -8   71.49    8.40
   8   5  -7  164.18    9.20
  -8   5   7  176.98   11.60
   8   5  -7  175.08    8.60
  -8   5   7  173.08   11.00
   8   5  -7  175.38   12.90
  -8   5   7  175.88   13.10
   8   5  -7  180.28   10.80
   8   5  -7  184.88   10.30
  -8  -5   7  168.88    8.90
   8  -5  -7  158.68   11.20
   8  -5  -7  154.28   12.40
   8  -5  -7  160.78   12.40
  -8  -5   7  157.98    9.00
   8  -5  -7  167.08   11.00
   8  -5  -7  154.88   12.40
  -7   5   6   85.49   10.10
   7   5  -6   79.09    9.60
   7   5  -6   98.49    8.00
   7   5  -6   87.49    6.90
   7   5  -6   90.09    6.20
  -7   5   6   77.79    8.00
  -7   5   6   82.69    7.50
   7   5  -6   91.09    7.30
  -7  -5   6   64.39    6.20
   7  -5  -6   71.29    6.70
   7  -5  -6   60.59    7.70
   7  -5  -6   69.09    8.60
   7  -5  -6  101.69   10.80
   7  -5  -6   80.99    8.20
  -7  -5   6   78.19    5.70
  -7  -5   6   68.49    5.90
   7  -5  -6   71.59    8.60
   6   5  -5   54.09    5.10
   6   5  -5   40.30    3.60
   6   5  -5   52.69    6.20
  -6   5   5   30.00    5.10
  -6   5   5   49.30    6.30
   6   5  -5   44.00    7.30
   6   5  -5   35.60    5.00
   6   5  -5   43.30    5.80
  -6   5   5   46.20    7.30
   6  -5  -5   27.60    5.70
  -6  -5   5   37.80    4.20
   6  -5  -5   35.80    6.70
   6  -5  -5   42.40    5.50
  -6  -5   5   58.29    5.50
   6  -5  -5   44.00    7.20
   6  -5  -5   37.50    5.70
  -6  -5   5   31.70    4.50
   6  -5  -5   33.10    5.90
  -5   5   4  236.98   13.20
   5   5  -4  256.87   15.60
   5   5  -4  259.57   13.20
   5   5  -4  258.47   10.80
   5   5  -4  264.97   12.10
  -5   5   4  234.38   14.40
   5   5  -4  263.97   11.00
   5   5  -4  246.38   12.70
   5   5  -4  239.88   12.50
  -5   5   4  243.98   14.10
  -5  -5   4  269.67   11.90
   5  -5  -4  249.08   14.60
   5  -5  -4  240.58   13.30
   5  -5  -4  241.58   14.40
  -5  -5   4  283.87   12.50
  -5  -5   4  250.37   12.20
   5  -5  -4  246.88   13.80
   5  -5  -4  254.77   13.90
   5  -5  -4  235.58   12.60
   4   5  -3  157.18    8.70
   4   5  -3  164.58    9.90
  -4   5   3  137.89    9.50
   4   5  -3  151.98    9.40
  -4   5   3  125.59   10.30
  -4   5   3  132.59    9.00
  -4   5   3  130.09   10.60
   4   5  -3  150.98    7.90
   4   5  -3  145.99    7.60
   4   5  -3  153.38    9.40
   4  -5  -3  133.29   10.10
   4  -5  -3  120.29   10.10
   4  -5  -3  141.49   10.40
  -4  -5   3  188.28    9.60
   4  -5  -3  140.99    9.70
   4  -5  -3  135.49    9.70
   4  -5  -3  142.49    9.10
  -4  -5   3  181.38    9.40
  -3   5   2  482.55   20.20
   3   5  -2  487.35   18.70
   3   5  -2  460.95   19.20
  -3   5   2  481.45   21.30
  -3   5   2  475.25   21.40
   3   5  -2  468.95   20.30
   3   5  -2  431.46   19.60
   3   5  -2  466.65   18.20
  -3   5   2  466.85   19.50
  -3  -5   2  497.65   19.40
   3  -5  -2  492.45   20.30
   3  -5  -2  495.35   21.60
  -3  -5   2  484.35   17.40
   3  -5  -2  503.15   20.10
  -3  -5   2  464.55   19.70
   3  -5  -2  481.95   20.90
   3  -5  -2  484.35   21.50
  -3  -5   2  458.65   19.50
   3  -5  -2  479.45   20.60
  -2   5   1  240.58   13.70
  -2   5   1  248.68   12.10
   2   5  -1  218.78   11.80
   2   5  -1  226.18   12.70
  -2   5   1  235.08   12.40
   2   5  -1  253.17   11.40
   2   5  -1  256.17   13.10
   2   5  -1  248.08   11.80
   2   5  -1  259.27   13.20
   2  -5  -1  257.67   13.70
  -2  -5   1  296.97   13.40
  -2  -5   1  270.97   12.40
   2  -5  -1  260.07   13.30
   2  -5  -1  254.77   13.90
   2  -5  -1  257.27   12.80
   2  -5  -1  268.07   12.80
   2  -5  -1  240.08   13.50
  -2  -5   1  262.77   10.60
   1   5   0  105.79    8.50
   1   5   0  112.59    8.90
   1   5   0  129.79    7.50
  -1   5   0  114.39    9.00
   1   5   0  122.09    8.90
  -1   5   0  111.39    7.90
  -1   5   0  140.79   11.60
   1   5   0  105.09    7.50
   1   5   0  109.39    8.10
  -1  -5   0   91.39    7.10
   1  -5   0   93.89    7.50
   1  -5   0   80.09    7.30
   1  -5   0   96.69    8.10
   1  -5   0  108.09    7.40
   1  -5   0  106.89    8.30
   1  -5   0   96.09    7.10
  -1  -5   0  115.09    7.40
  -1  -5   0  112.39    7.80
  -1  -5   0  102.79    9.00
  -1  -5   0   87.19    5.80
   0   5   1  347.37   17.40
   0   5   1  367.86   16.30
   0   5   1  378.26   15.80
   0   5  -1  364.26   17.30
   0   5  -1  390.16   15.90
   0   5  -1  384.76   17.80
   0   5  -1  361.76   17.20
   0   5   1  354.16   17.20
   0   5  -1  363.36   16.00
   0  -5  -1  419.06   18.50
   0  -5  -1  464.15   18.00
   0  -5   1  419.06   18.20
   0  -5   1  413.16   16.90
   0  -5  -1  413.36   16.30
   0  -5  -1  412.06   18.20
   0  -5   1  431.06   18.40
   0  -5   1  428.16   18.50
   0  -5  -1  424.66   18.50
   0  -5   1  400.66   17.90
   0  -5   1  417.56   17.50
   0  -5  -1  383.06   18.20
  -1   5   2   68.09    6.60
   1   5  -2   74.59    6.90
  -1   5   2   75.59    6.20
  -1   5   2   76.89    8.30
   1   5  -2   77.49    6.80
  -1   5   2   78.89    7.50
   1   5  -2   74.79    6.10
   1  -5  -2   76.19    7.60
  -1  -5   2   74.09    5.90
   1  -5  -2   71.09    6.90
   1  -5  -2   75.39    5.90
   1  -5  -2   95.29    8.80
  -1  -5   2   78.09    6.30
   1  -5  -2   79.19    6.50
   1  -5  -2   78.29    7.40
   2   5  -3  847.12   30.30
   2   5  -3  873.01   30.70
   2   5  -3  819.22   32.10
  -2   5   3  829.52   33.10
  -2   5   3  801.12   32.70
   2   5  -3  919.31   32.80
   2   5  -3  861.21   32.20
  -2   5   3  780.92   30.80
   2   5  -3  832.22   31.10
  -2   5   3  823.82   31.80
  -2  -5   3  804.82   28.40
   2  -5  -3  713.43   28.10
  -2  -5   3  788.62   29.10
   2  -5  -3  748.33   28.70
   2  -5  -3  778.92   30.70
   2  -5  -3  749.62   30.10
  -2  -5   3  774.72   27.50
   2  -5  -3  717.43   29.10
  -2  -5   3  743.23   28.60
   2  -5  -3  795.22   29.80
   3   5  -4  310.97   13.20
  -3   5   4  286.27   14.00
   3   5  -4  310.97   15.10
   3   5  -4  285.57   14.50
  -3   5   4  307.97   15.00
  -3   5   4  323.07   16.50
   3   5  -4  296.47   15.10
   3   5  -4  330.47   14.30
   3   5  -4  310.07   13.40
  -3   5   4  298.67   15.60
   3  -5  -4  257.07   14.70
   3  -5  -4  260.27   13.10
   3  -5  -4  273.07   14.00
   3  -5  -4  269.77   14.00
   3  -5  -4  256.47   14.40
  -3  -5   4  277.87   13.20
  -3  -5   4  312.07   13.30
  -3  -5   4  270.17   12.50
   3  -5  -4  246.28   13.00
  -4   5   5  620.74   24.30
   4   5  -5  619.74   22.70
   4   5  -5  634.04   22.90
   4   5  -5  624.14   24.90
   4   5  -5  630.54   23.80
  -4   5   5  607.44   25.10
  -4   5   5  628.64   26.10
   4   5  -5  628.44   25.20
  -4   5   5  598.94   26.30
   4   5  -5  583.64   22.50
   4   5  -5  554.44   24.20
   4  -5  -5  603.74   26.10
  -4  -5   5  660.13   24.30
   4  -5  -5  604.34   24.90
   4  -5  -5  581.04   26.30
   4  -5  -5  599.54   24.30
  -4  -5   5  569.04   23.80
   4  -5  -5  643.64   25.40
   4  -5  -5  619.14   25.60
  -4  -5   5  643.34   23.70
   5   5  -6  609.44   21.70
  -5   5   6  577.14   24.60
   5   5  -6  593.64   24.30
   5   5  -6  599.64   23.90
   5   5  -6  598.64   22.80
  -5   5   6  552.94   23.30
   5   5  -6  556.64   23.40
  -5   5   6  564.64   25.50
   5   5  -6  577.44   25.60
   5   5  -6  613.44   21.70
   5  -5  -6  531.15   22.80
   5  -5  -6  524.95   23.80
  -5  -5   6  549.95   21.00
   5  -5  -6  513.75   22.90
   5  -5  -6  540.35   21.90
  -5  -5   6  535.35   21.40
  -5  -5   6  521.65   21.10
   5  -5  -6  519.55   24.30
   6   5  -7  163.78   11.50
   6   5  -7  182.78   11.10
   6   5  -7  162.78    7.90
  -6   5   7  186.08   12.70
   6   5  -7  164.68   10.00
  -6   5   7  164.28   10.40
   6   5  -7  159.38   10.00
  -6   5   7  167.78   11.20
   6   5  -7  159.98    9.10
   6  -5  -7  158.78   10.70
   6  -5  -7  166.88   12.30
   6  -5  -7  166.68   12.00
   6  -5  -7  175.98   11.50
  -6  -5   7  149.39    9.10
  -6  -5   7  164.58    9.10
  -6  -5   7  161.08    9.50
   6  -5  -7  155.68   10.00
  -7   5   8  190.88   11.50
   7   5  -8  206.58   10.20
   7   5  -8  211.58   12.80
   7   5  -8  186.98   10.70
   7   5  -8  206.88   12.10
  -7   5   8  184.28   12.30
   7   5  -8  212.38   11.50
  -7   5   8  195.88   13.60
  -7  -5   8  224.48   11.50
   7  -5  -8  246.28   15.10
  -7  -5   8  242.58   11.70
  -7  -5   8  219.38   11.20
   7  -5  -8  231.88   13.80
   7  -5  -8  218.18   13.00
   7  -5  -8  220.38   12.30
  -8   5   9  152.38   10.30
  -8   5   9  149.49   12.30
  -8   5   9  155.88   11.20
   8   5  -9  152.08   10.70
   8   5  -9  143.29    8.90
   8   5  -9  144.99    8.20
   8   5  -9  145.09    9.50
   8  -5  -9  145.69   11.10
   8  -5  -9  150.68   10.70
  -8  -5   9  159.98    8.90
   8  -5  -9  140.09   12.30
  -8  -5   9  163.58    9.30
   9   5 -10   75.69    8.40
  -9   5  10   95.19   14.50
   9   5 -10   70.09    5.60
   9   5 -10   76.79    7.00
   9   5 -10   72.09    6.10
  -9   5  10   88.99    8.90
  -9   5  10   84.69    8.00
   9  -5 -10   91.09   10.70
  -9  -5  10   86.19    6.80
   9  -5 -10   91.79    8.50
  -9  -5  10   83.59    6.70
   9  -5 -10   94.69    9.80
  10   5 -11   71.59    8.40
  10   5 -11   66.89    5.30
 -10   5  11   69.29    7.60
  10   5 -11   78.79    7.20
 -10  -5  11   84.79    6.80
  10  -5 -11   79.29    9.80
  10  -5 -11   76.59    8.90
 -10  -5  11   72.09    6.30
  11   5 -12    4.90    4.20
  11   5 -12    0.60    2.50
 -11   5  12    2.70    3.20
 -11  -5  12   -1.10    2.20
 -11  -5  12    0.00    2.50
  11  -5 -12    1.60    4.40
  11  -5 -12   -0.60    4.00
  12   5 -13   88.59   10.00
  12   5 -13   96.49    8.30
 -12   5  13  105.69    9.30
  12  -5 -13   91.89   10.10
 -12  -5  13   90.19    7.20
 -13   5  14   41.90    6.50
  13   5 -14   36.40    5.90
  13   5 -14   36.80    7.30
  13  -5 -14   37.70    7.40
 -13  -5  14   37.80    5.00
  14   5 -15    4.80    3.50
  14  -5 -15    9.50    5.30
  14  -5 -15   11.20    6.50
  15   5 -16    0.80    2.90
  15  -5 -16    3.80    5.00
  15   6 -14   23.50    6.40
  15   6 -14   19.60    4.90
  15  -6 -14   20.50    6.50
  14   6 -13   35.00    5.70
  14   6 -13   22.50    6.00
  14  -6 -13   35.80    7.50
  13   6 -12   72.09    9.20
  13   6 -12   69.69    7.90
 -13   6  12   71.99    9.00
 -13  -6  12   89.59    6.90
  13  -6 -12   77.89   10.10
  13  -6 -12   69.69   11.70
  12   6 -11   39.10    6.80
  12   6 -11   40.30    6.20
 -12   6  11   42.40    7.00
  12  -6 -11   35.60    7.30
  12  -6 -11   39.80    8.70
 -12  -6  11   45.80    5.50
  11   6 -10   35.40    5.90
  11   6 -10   39.00    6.50
 -11   6  10   37.10    6.50
 -11  -6  10   40.90    5.00
  11  -6 -10   34.10    7.20
  11  -6 -10   51.09    9.40
 -11  -6  10   31.30    5.00
  10   6  -9  366.46   18.90
  10   6  -9  405.46   18.90
  10   6  -9  398.76   15.80
 -10   6   9  399.36   19.70
 -10  -6   9  391.66   17.90
 -10  -6   9  428.16   17.80
  10  -6  -9  402.96   21.10
  10  -6  -9  424.66   23.20
  -9   6   8  105.59    9.80
   9   6  -8  124.69    9.70
   9   6  -8  119.99   10.40
  -9   6   8  133.79   13.70
   9   6  -8  122.89   11.70
   9   6  -8  117.89    8.00
   9  -6  -8  120.39   13.20
   9  -6  -8  105.79   11.10
   9  -6  -8  122.69   13.00
  -9  -6   8  110.79    7.90
  -9  -6   8  111.69    8.40
  -8   6   7  292.87   16.00
  -8   6   7  311.97   17.00
   8   6  -7  301.17   15.70
   8   6  -7  294.17   16.10
   8   6  -7  296.37   14.50
  -8   6   7  305.67   18.60
   8   6  -7  313.77   18.70
   8  -6  -7  287.97   18.20
  -8  -6   7  293.57   13.90
   8  -6  -7  285.47   16.70
   8  -6  -7  297.27   18.10
   8  -6  -7  286.37   16.20
  -8  -6   7  275.87   14.10
   8  -6  -7  313.97   17.90
   7   6  -6  321.97   19.50
   7   6  -6  344.67   16.30
  -7   6   6  334.57   16.90
   7   6  -6  348.57   17.10
   7   6  -6  347.27   15.30
   7   6  -6  334.37   17.50
  -7   6   6  322.07   17.50
  -7   6   6  336.07   19.20
   7  -6  -6  310.87   16.50
   7  -6  -6  331.97   17.70
   7  -6  -6  294.57   15.40
   7  -6  -6  306.67   17.70
   7  -6  -6  304.27   18.40
  -7  -6   6  305.37   15.00
  -7  -6   6  315.57   14.40
   6   6  -5  181.58    9.10
   6   6  -5  185.18   14.70
   6   6  -5  195.58   12.00
   6   6  -5  197.58   10.80
  -6   6   5  211.88   13.00
   6   6  -5  177.98   11.50
  -6   6   5  158.18   11.30
   6   6  -5  190.28   12.40
  -6   6   5  199.18   14.20
   6  -6  -5  168.68   10.90
  -6  -6   5  176.68   10.80
   6  -6  -5  187.68   13.60
  -6  -6   5  184.28   10.40
  -6  -6   5  181.58   10.70
   6  -6  -5  165.18   12.10
   6  -6  -5  170.28   12.50
   6  -6  -5  180.18   12.60
   6  -6  -5  185.58   13.50
   5   6  -4   36.00    6.10
   5   6  -4   45.30    4.80
   5   6  -4   51.39    7.00
   5   6  -4   44.20    6.80
  -5   6   4   44.50    7.00
  -5   6   4   44.40    7.50
  -5  -6   4   46.00    4.10
   5  -6  -4   41.80    6.80
  -5  -6   4   43.20    5.40
   5  -6  -4   46.00    6.90
   5  -6  -4   49.70    7.90
  -5  -6   4   37.40    5.50
  -5  -6   4   63.49    7.20
   5  -6  -4   62.79    8.60
  -4   6   3  786.42   33.00
   4   6  -3  722.93   28.50
   4   6  -3  712.03   31.20
   4   6  -3  753.42   29.00
  -4   6   3  814.52   32.90
   4   6  -3  789.62   30.10
   4   6  -3  740.83   31.50
  -4   6   3  865.71   31.10
  -4   6   3  898.11   32.20
   4  -6  -3  822.92   30.70
  -4  -6   3  741.83   30.00
   4  -6  -3  799.52   32.80
   4  -6  -3  790.62   32.60
   4  -6  -3  778.42   30.90
   4  -6  -3  838.82   31.90
  -4  -6   3  766.12   27.10
   4  -6  -3  758.62   31.60
  -4  -6   3  787.92   29.60
  -4  -6   3  753.12   30.20
  -3   6   2   78.79    9.10
   3   6  -2   72.69    6.30
   3   6  -2  112.89    8.30
   3   6  -2  100.39    8.80
   3   6  -2   97.29    7.10
   3   6  -2   86.89    8.80
  -3  -6   2   91.69    5.70
  -3  -6   2   84.49    8.60
   3  -6  -2   85.99    8.50
   3  -6  -2   69.49    8.40
   3  -6  -2  114.69    9.20
  -3  -6   2  111.39    7.90
  -3  -6   2  117.89    8.50
  -2   6   1  260.97   14.40
   2   6  -1  206.78   13.00
   2   6  -1  180.38   10.60
  -2   6   1  250.17   14.40
   2   6  -1  193.58   12.80
   2   6  -1  194.58   12.90
  -2   6   1  228.38   12.40
   2   6  -1  191.18   12.30
  -2   6   1  270.17   12.70
   2   6  -1  210.68   11.40
   2  -6  -1  212.08   13.50
   2  -6  -1  244.88   12.80
  -2  -6   1  221.08   13.10
  -2  -6   1  225.78   10.40
   2  -6  -1  258.27   14.30
   2  -6  -1  295.47   14.30
  -2  -6   1  232.98   12.40
   2  -6  -1  285.47   14.60
  -2  -6   1  224.48   12.80
   1   6   0  145.69    9.00
  -1   6   0  171.48    9.80
   1   6   0  129.79   10.30
  -1   6   0  168.98   10.10
  -1   6   0  181.08   12.00
  -1   6   0  131.79   10.50
   1   6   0  145.59    9.40
   1   6   0  136.29   10.40
   1   6   0  129.89   10.50
  -1  -6   0  181.68   11.60
   1  -6   0  215.98   12.50
   1  -6   0  204.48   10.80
   1  -6   0  216.58   12.00
  -1  -6   0  173.58    9.10
  -1  -6   0  177.08   11.10
   1  -6   0  179.48   11.60
   1  -6   0  210.48   11.20
   1  -6   0  186.78   11.90
  -1  -6   0  177.38   10.60
   0   6   1   90.79    7.70
   0   6   1   96.09    8.90
   0   6  -1   99.79    7.70
   0   6  -1   89.49    8.40
   0   6   1   88.29    7.20
   0   6  -1  109.99    7.70
   0  -6  -1   69.09    7.20
   0  -6  -1   94.99    8.10
   0  -6   1   75.29    7.10
   0  -6  -1   77.69    6.80
   0  -6  -1   81.49    8.00
   0  -6  -1   74.39    6.10
   0  -6  -1   88.49    7.90
  -1   6   2   42.70    6.60
  -1   6   2   45.80    5.60
  -1   6   2   44.80    7.10
  -1   6   2   45.60    5.80
   1   6  -2   59.69    5.90
   1   6  -2   87.69    8.70
  -1  -6   2   47.20    6.30
   1  -6  -2   63.09    8.00
   1  -6  -2   58.69    6.10
   1  -6  -2   52.29    6.90
  -1  -6   2   54.39    5.70
   1  -6  -2   56.49    6.40
   1  -6  -2   52.29    6.40
  -2   6   3  131.59    8.70
   2   6  -3  102.19    7.50
   2   6  -3  114.09    8.00
  -2   6   3  111.39   10.10
  -2   6   3  106.09    9.60
   2   6  -3   99.19    9.70
  -2   6   3  135.09    9.60
   2   6  -3  142.19    9.40
   2  -6  -3  101.59    7.70
   2  -6  -3  105.89    8.80
  -2  -6   3   92.69    6.70
  -2  -6   3   85.89    8.10
   2  -6  -3   90.49    7.50
   2  -6  -3   90.89    9.00
   2  -6  -3   93.69    8.90
   2  -6  -3   91.49    8.50
   3   6  -4  569.74   23.50
  -3   6   4  597.84   24.70
   3   6  -4  550.94   24.50
   3   6  -4  597.84   22.80
   3   6  -4  545.35   22.10
  -3   6   4  560.24   23.40
   3   6  -4  590.84   25.30
  -3   6   4  559.34   25.50
  -3   6   4  546.35   25.50
   3  -6  -4  521.45   22.60
  -3  -6   4  542.45   21.20
   3  -6  -4  521.05   24.40
  -3  -6   4  548.45   23.00
   3  -6  -4  542.25   22.90
   3  -6  -4  538.25   25.00
  -3  -6   4  538.45   23.00
   3  -6  -4  543.25   23.90
  -3  -6   4  640.84   23.00
   3  -6  -4  524.25   23.80
  -4   6   5  595.34   26.50
  -4   6   5  588.14   25.40
   4   6  -5  545.75   24.70
   4   6  -5  601.74   25.80
   4   6  -5  581.64   23.90
   4   6  -5  607.84   24.10
   4   6  -5  607.54   25.60
  -4   6   5  595.54   24.40
   4   6  -5  559.24   22.40
  -4   6   5  572.64   26.70
   4  -6  -5  558.54   23.00
   4  -6  -5  528.85   23.30
   4  -6  -5  514.05   22.30
  -4  -6   5  505.15   22.00
   4  -6  -5  494.25   24.30
  -4  -6   5  532.65   21.60
   4  -6  -5  508.55   23.50
   4  -6  -5  539.85   24.40
  -4  -6   5  500.65   21.90
  -5   6   6  457.65   22.60
   5   6  -6  453.05   20.40
   5   6  -6  450.85   22.60
   5   6  -6  434.96   19.00
   5   6  -6  422.86   20.90
   5   6  -6  445.56   17.70
   5   6  -6  452.85   20.90
  -5   6   6  457.65   21.10
  -5   6   6  389.96   19.20
  -5  -6   6  438.46   19.80
  -5  -6   6  467.15   19.60
   5  -6  -6  463.95   21.80
   5  -6  -6  468.25   22.70
  -5  -6   6  428.86   19.70
   5  -6  -6  436.56   22.70
   5  -6  -6  482.95   20.80
   5  -6  -6  471.35   21.50
   6   6  -7  636.14   23.50
  -6   6   7  624.74   26.30
  -6   6   7  656.53   29.30
   6   6  -7  632.94   27.30
   6   6  -7  606.64   26.00
   6   6  -7  604.94   26.10
   6   6  -7  671.83   27.30
  -6   6   7  688.33   28.10
   6   6  -7  613.04   28.20
   6  -6  -7  674.93   28.70
  -6  -6   7  634.44   26.10
   6  -6  -7  650.53   30.00
  -6  -6   7  656.43   25.80
  -6  -6   7  641.34   26.20
   6  -6  -7  667.03   29.60
   6  -6  -7  670.53   28.30
   6  -6  -7  661.93   27.00
   7   6  -8   42.00    6.10
  -7   6   8   25.50    5.50
  -7   6   8   32.80    7.50
  -7   6   8   37.30    6.30
   7   6  -8   28.40    5.90
   7   6  -8   40.20    7.10
   7   6  -8   32.20    5.80
  -7  -6   8   38.20    5.30
   7  -6  -8   31.80    7.00
  -7  -6   8   28.30    5.00
   7  -6  -8   36.90    8.20
   7  -6  -8   39.40    6.80
   7  -6  -8   27.20    6.20
   8   6  -9   96.09    8.60
   8   6  -9   77.99    7.90
  -8   6   9   88.59   10.60
  -8   6   9   90.99    8.80
   8   6  -9   79.19    9.30
   8   6  -9   85.29    9.50
   8  -6  -9   83.19   10.00
   8  -6  -9   81.29   11.50
   8  -6  -9  106.09   11.00
  -8  -6   9  104.59    7.80
  -8  -6   9  108.79    8.30
   9   6 -10   41.50    7.20
   9   6 -10   47.90    6.10
  -9   6  10   56.69    7.70
   9   6 -10   43.10    6.50
  -9  -6  10   43.90    5.60
   9  -6 -10   40.40    7.30
  -9  -6  10   46.00    6.10
   9  -6 -10   56.79    9.50
  10   6 -11   13.90    4.30
 -10   6  11   21.90    5.20
  10   6 -11   11.40    3.50
  10   6 -11   17.50    5.60
  10  -6 -11   23.00    6.30
 -10  -6  11   22.80    4.50
  10  -6 -11   17.60    6.50
 -10  -6  11   24.00    4.80
  11   6 -12  122.69   11.80
  11   6 -12  113.09    6.40
 -11   6  12  109.59   10.10
  11   6 -12  112.99    9.60
 -11  -6  12  112.19    8.60
  11  -6 -12  147.49   16.00
 -11  -6  12  105.19    8.30
  11  -6 -12  120.79   12.40
  12   6 -13   46.00    8.00
  12   6 -13   44.80    6.70
 -12   6  13   44.20    6.80
 -12  -6  13   61.09    6.80
  12  -6 -13   43.80    8.30
  13   6 -14   21.50    7.00
  13   6 -14   25.90    5.40
 -13   6  14   23.60    7.20
 -13  -6  14   21.40    6.60
  13  -6 -14   28.10    7.10
  14   6 -15   17.50    6.50
  14   6 -15   22.90    5.40
  14  -6 -15   19.00    6.50
  15   6 -16    5.90    4.10
  15  -6 -16    6.40    5.70
  14   7 -13   40.10    8.00
  14   7 -13   43.00    7.20
  14  -7 -13   41.80    8.60
  13   7 -12   32.70    7.50
 -13   7  12   42.30   10.60
  13   7 -12   28.50    6.10
  13  -7 -12   25.80    7.50
  12   7 -11   64.99    9.30
 -12   7  11   65.29    9.40
  12   7 -11   65.79    8.70
  12  -7 -11   60.69    9.80
 -12  -7  11   82.59    8.00
 -11   7  10   63.09    8.70
  11   7 -10   63.39    5.40
  11   7 -10   55.09    8.50
  11   7 -10   66.49    8.40
 -11  -7  10   67.29    6.70
  11  -7 -10   49.80    9.00
 -10   7   9   21.70    6.10
  10   7  -9   21.40    4.70
  10   7  -9   35.90    6.60
  10   7  -9   20.30    6.00
  10  -7  -9    5.80    5.20
 -10  -7   9   17.50    4.40
 -10  -7   9   15.60    4.00
  -9   7   8  131.99   11.00
   9   7  -8  135.99   12.10
   9   7  -8  139.69    9.80
   9   7  -8  125.69   13.10
   9   7  -8  127.19   10.80
   9  -7  -8  112.29   12.20
  -9  -7   8  127.39    9.10
  -9  -7   8  119.59    9.50
   8   7  -7   66.19    8.30
  -8   7   7   89.89   12.10
  -8   7   7   70.59    8.50
   8   7  -7   70.29   10.30
   8   7  -7   62.59    9.00
   8   7  -7   70.89    8.00
  -8  -7   7   78.99    8.20
   8  -7  -7   79.49   10.40
  -8  -7   7   73.59    7.50
   8  -7  -7   96.09   15.90
   8  -7  -7   62.99    9.40
   7   7  -6  105.69   10.60
   7   7  -6  105.09    9.70
   7   7  -6  104.39   12.80
   7   7  -6  106.69   11.10
  -7   7   6  118.99   13.90
  -7   7   6  117.99   10.20
   7  -7  -6  117.19   12.20
   7  -7  -6   97.79   10.70
  -7  -7   6  110.39    8.60
  -7  -7   6  104.49    9.10
   6   7  -5  110.59    7.70
   6   7  -5  105.79   11.40
   6   7  -5  114.39   10.30
   6   7  -5  111.59   10.90
   6   7  -5  129.09   14.40
  -6  -7   5   96.69    9.00
   6  -7  -5  138.59   10.30
   6  -7  -5  133.49   11.90
   6  -7  -5  138.89   11.90
  -6  -7   5   96.39    6.50
  -6  -7   5  111.29    8.90
   6  -7  -5  134.39   11.90
   6  -7  -5  147.69   18.60
   5   7  -4  286.57   16.40
  -5   7   4  296.27   16.70
   5   7  -4  288.07   16.70
   5   7  -4  274.67   17.10
  -5   7   4  290.57   18.30
   5   7  -4  298.97   13.60
  -5  -7   4  269.17   14.10
  -5  -7   4  276.27   15.10
  -5  -7   4  269.67   11.20
   5  -7  -4  287.87   16.00
   5  -7  -4  253.37   16.60
  -5  -7   4  256.87   14.70
   5  -7  -4  260.87   16.30
   5  -7  -4  272.27   16.00
   5  -7  -4  274.07   15.00
   4   7  -3   15.40    5.30
   4   7  -3   15.50    3.60
   4   7  -3   12.10    5.20
   4   7  -3   13.20    5.10
  -4  -7   3   18.00    3.00
  -4  -7   3   18.70    5.20
   4  -7  -3   32.10    6.30
  -4  -7   3   13.00    4.30
  -4  -7   3    7.40    3.50
  -3   7   2  231.08   14.80
   3   7  -2  130.59   12.10
  -3   7   2  185.28   11.60
   3   7  -2  142.69   11.80
  -3   7   2  173.08   13.50
  -3   7   2  203.28   12.40
   3   7  -2  144.69    9.90
   3   7  -2  143.09    9.60
   3   7  -2  145.79   12.40
  -3  -7   2  170.18    8.80
  -3  -7   2  160.08   11.00
   3  -7  -2  166.18   13.10
   3  -7  -2  206.98   12.20
  -3  -7   2  159.88   11.60
   3  -7  -2  197.18   12.10
   3  -7  -2  198.18   13.50
   3  -7  -2  245.68   14.10
   3  -7  -2  203.48   13.00
  -3  -7   2  158.38   11.90
   2   7  -1  150.78   12.40
   2   7  -1  153.58   10.30
  -2   7   1  208.18   11.90
   2   7  -1  138.49    9.70
  -2   7   1  235.18   14.90
  -2   7   1  178.08   13.20
   2   7  -1  154.28   12.40
   2  -7  -1  171.88   11.90
  -2  -7   1  143.19   11.30
   2  -7  -1  170.88   10.70
  -2  -7   1  138.59    8.10
  -2  -7   1  129.19    9.80
  -2  -7   1  141.69   11.00
   2  -7  -1  166.98   10.90
   1   7   0  105.79    8.50
  -1   7   0  146.59   10.10
  -1   7   0  119.09    9.20
  -1   7   0  135.99   11.10
   1   7   0  111.49   11.60
  -1   7   0  135.49   11.90
   1   7   0  110.09   10.70
  -1   7   0  125.79   11.40
   1   7   0  103.09    9.00
  -1  -7   0  140.09   11.00
   1  -7   0  157.68   10.80
  -1  -7   0   90.19    8.90
  -1  -7   0  113.79   10.60
   1  -7   0  148.79   11.40
   1  -7   0  145.09   10.00
   1  -7   0  148.49    9.80
  -1  -7   0  111.89    7.70
   0   7   1  235.78   13.80
   0   7  -1  243.38   15.40
   0   7  -1  245.98   13.40
   0   7  -1  255.97   15.90
   0   7   1  250.57   13.30
   0   7   1  240.78   15.80
   0   7   1  244.18   15.60
   0   7  -1  249.18   15.80
   0   7  -1  257.67   13.90
   0  -7  -1  294.87   15.80
   0  -7   1  268.17   15.30
   0  -7  -1  292.67   15.90
   0  -7  -1  301.67   16.50
   0  -7   1  291.07   14.10
   0  -7  -1  295.07   15.10
   0  -7   1  278.57   14.90
   0  -7   1  280.77   16.10
   0  -7  -1  265.77   13.10
   1   7  -2   30.50    6.50
  -1   7   2   27.90    4.80
   1   7  -2   26.30    4.60
  -1   7   2   31.80    5.70
  -1   7   2   43.20    8.10
  -1   7   2   34.50    7.50
   1   7  -2   43.30    7.60
   1   7  -2   49.10    6.40
   1   7  -2   37.40    7.30
  -1  -7   2   30.10    5.00
  -1  -7   2   43.60    6.50
   1  -7  -2   31.50    5.00
   1  -7  -2   26.80    4.90
   1  -7  -2   21.50    4.60
   1  -7  -2   36.20    6.60
   1  -7  -2   38.60    7.20
  -1  -7   2   37.90    6.50
  -1  -7   2   40.90    6.30
  -2   7   3  419.26   19.60
   2   7  -3  363.46   19.90
  -2   7   3  374.26   20.60
  -2   7   3  405.56   18.50
   2   7  -3  380.66   20.20
   2   7  -3  386.96   17.90
  -2   7   3  394.66   21.40
   2   7  -3  375.16   17.40
   2  -7  -3  430.26   19.90
   2  -7  -3  416.96   21.00
  -2  -7   3  417.06   17.80
   2  -7  -3  420.26   21.40
  -2  -7   3  395.46   20.10
   2  -7  -3  472.15   19.50
   2  -7  -3  433.36   20.80
  -2  -7   3  408.86   19.80
   2  -7  -3  401.36   21.10
  -2  -7   3  423.26   19.50
  -3   7   4  266.87   16.60
   3   7  -4  171.48   14.00
  -3   7   4  217.38   15.10
  -3   7   4  244.08   14.20
   3   7  -4  193.18   11.30
   3   7  -4  192.78   13.50
  -3   7   4  226.78   13.00
   3   7  -4  194.58   13.90
  -3  -7   4  188.68   12.90
  -3  -7   4  195.98   13.10
   3  -7  -4  263.27   13.70
  -3  -7   4  210.68   11.20
  -3  -7   4  205.38   12.40
   3  -7  -4  260.57   15.00
   3  -7  -4  236.78   15.00
   3  -7  -4  227.88   14.90
   3  -7  -4  220.18   13.30
  -4   7   5  416.66   20.00
  -4   7   5  449.95   19.40
   4   7  -5  361.06   19.20
   4   7  -5  365.56   16.70
   4   7  -5  353.96   19.60
   4   7  -5  350.26   20.00
  -4  -7   5  366.96   18.80
   4  -7  -5  384.76   21.20
  -4  -7   5  382.16   16.80
   4  -7  -5  419.16   19.50
   4  -7  -5  430.36   20.80
  -4  -7   5  379.46   18.20
   4  -7  -5  397.96   19.30
   4  -7  -5  460.55   21.00
  -4  -7   5  345.67   18.50
   5   7  -6  206.88   11.00
   5   7  -6  206.88   13.60
   5   7  -6  196.98   14.40
  -5   7   6  227.48   16.10
   5   7  -6  217.18   14.00
  -5   7   6  198.08   16.20
   5  -7  -6  222.78   15.60
   5  -7  -6  210.28   14.20
  -5  -7   6  224.08   13.30
   5  -7  -6  223.08   14.90
   5  -7  -6  229.98   13.60
  -5  -7   6  218.78   13.30
  -5  -7   6  229.38   12.90
   6   7  -7    6.00    4.50
  -6   7   7    9.90    4.30
  -6   7   7   12.80    5.80
   6   7  -7    6.70    5.40
   6   7  -7   11.50    5.20
   6   7  -7    7.80    4.30
   6  -7  -7    2.10    3.20
  -6  -7   7    9.70    4.30
  -6  -7   7    8.40    3.50
   6  -7  -7   11.70    5.20
  -7   7   8  274.57   15.40
  -7   7   8  250.87   17.70
   7   7  -8  275.07   16.10
   7   7  -8  241.58   14.70
   7   7  -8  244.38   16.00
   7   7  -8  227.68   16.40
   7  -7  -8  226.28   15.50
  -7  -7   8  227.38   12.60
  -7  -7   8  210.38   13.10
  -8   7   9   83.79    9.50
  -8   7   9   72.89   10.80
   8   7  -9   82.89   10.50
   8   7  -9   68.49    9.50
   8   7  -9   81.39    8.90
   8   7  -9   96.79   10.60
   8  -7  -9  101.09   11.40
  -8  -7   9   90.19    9.10
  -8  -7   9   75.49    8.00
   9   7 -10   44.30    8.00
  -9   7  10   47.00    7.30
   9   7 -10   56.99    8.40
   9   7 -10   59.39    7.40
  -9  -7  10   60.49    6.90
   9  -7 -10   42.30    8.10
  -9  -7  10   58.39    7.30
 -10   7  11   44.20    7.50
  10   7 -11   32.30    5.40
  10   7 -11   30.50    6.50
  10   7 -11   21.70    6.90
 -10  -7  11   31.20    5.40
 -10  -7  11   28.30    5.50
  10  -7 -11   32.30    7.50
  11   7 -12   82.59   10.00
  11   7 -12   78.49   11.00
 -11   7  12   76.89   11.10
  11   7 -12   79.79    6.70
 -11  -7  12   69.89    9.00
  11  -7 -12   73.59   10.50
  12   7 -13   15.20    5.20
  12   7 -13   16.70    6.80
  12  -7 -13   16.10    6.70
  13   7 -14   34.10    8.00
  13   7 -14   32.00    6.70
  13  -7 -14   42.30    9.10
  14   7 -15    6.60    4.40
  14   7 -15    5.10    5.90
  14  -7 -15    1.90    5.50
  13   8 -12   45.60    8.50
  13   8 -12   58.29   10.20
  13  -8 -12   62.09   10.50
  12   8 -11   18.90    6.20
  12   8 -11   26.80    7.70
  12  -8 -11   17.70    7.30
  11   8 -10   45.00    8.30
  11   8 -10   48.40    8.90
  11   8 -10   41.60    5.70
  11  -8 -10   48.00    9.20
  10   8  -9    1.30    4.20
  10   8  -9    3.00    5.40
  10   8  -9    3.60    3.90
  10  -8  -9   -4.20    4.90
   9   8  -8   -2.70    4.50
   9   8  -8   -2.60    3.40
   9   8  -8    0.70    3.90
   9  -8  -8    0.50    4.80
  -9  -8   8    3.20    3.80
   8   8  -7   33.80    7.30
   8   8  -7   29.70    7.20
   8   8  -7   28.20    6.20
   8   8  -7   28.40    8.10
  -8   8   7   26.90    8.10
   8  -8  -7   31.70    7.80
  -8  -8   7   29.20    6.00
   7   8  -6   25.80    6.20
   7   8  -6   20.90    6.90
   7   8  -6   25.20    8.00
  -7   8   6   12.90    6.70
   7   8  -6   17.20    5.60
  -7  -8   6   25.10    5.70
   7  -8  -6   31.30    7.90
   7  -8  -6   29.40    7.60
   6   8  -5   62.69   11.30
   6   8  -5   66.49    9.50
   6   8  -5   50.69    8.10
  -6   8   5   57.99    9.80
   6   8  -5   66.39    9.60
  -6   8   5   60.69    9.50
  -6  -8   5   74.19    9.00
   6  -8  -5   64.79    9.00
   6  -8  -5   55.79    8.90
  -6  -8   5   56.09    8.70
   5   8  -4    9.30    5.80
  -5   8   4   30.90    8.00
   5   8  -4   16.20    4.30
   5   8  -4   14.90    6.30
   5   8  -4    7.90    5.20
  -5  -8   4   19.90    5.20
   5  -8  -4    7.00    5.60
  -5  -8   4    8.50    4.70
   5  -8  -4    7.90    5.00
   4   8  -3  136.49   12.50
   4   8  -3  120.09    9.40
   4   8  -3  151.58   13.60
  -4   8   3  125.29   13.70
  -4   8   3  134.09   10.70
   4   8  -3  137.09   12.00
  -4  -8   3  123.09   10.10
   4  -8  -3  119.29   12.70
   4  -8  -3  152.28   11.50
  -4  -8   3  119.39   10.90
  -4  -8   3  116.89   10.90
  -3   8   2   81.69   11.70
   3   8  -2   66.99    9.60
   3   8  -2   57.69    8.30
   3   8  -2  102.29   12.30
   3   8  -2   69.49    7.40
  -3   8   2   47.40    6.80
  -3  -8   2   65.89    9.10
   3  -8  -2   77.79    9.00
   3  -8  -2   71.79   10.20
   3  -8  -2   88.39   10.40
  -3  -8   2   92.99   10.40
  -3  -8   2   67.29    5.70
  -3  -8   2   76.09    8.60
   2   8  -1   27.30    7.40
  -2   8   1   26.50    8.00
  -2   8   1   33.50    5.90
   2   8  -1   32.80    5.30
  -2   8   1   50.79    7.80
  -2  -8   1   45.70    7.10
  -2  -8   1   51.69    8.40
   2  -8  -1   47.80    7.20
   2  -8  -1   53.89    8.50
  -2  -8   1   37.90    4.90
   2  -8  -1   46.60    8.60
  -2  -8   1   41.10    7.90
   1   8   0  297.27   15.80
   1   8   0  289.37   18.80
   1   8   0  321.37   16.70
   1   8   0  293.37   19.10
  -1   8   0  319.37   16.70
  -1   8   0  303.97   16.70
  -1   8   0  319.97   19.50
  -1  -8   0  308.87   14.20
   1  -8   0  260.17   18.30
  -1  -8   0  341.07   18.40
   1  -8   0  299.87   18.20
  -1  -8   0  306.77   17.60
   1  -8   0  312.47   15.70
   1  -8   0  310.87   17.90
  -1  -8   0  299.27   16.50
   0   8   1  122.39   10.00
   0   8   1  128.19   10.80
   0   8  -1  170.28   11.50
   0   8   1  114.99   12.70
   0   8   1  110.79   12.20
   0  -8  -1  156.88    9.90
   0  -8  -1  136.59   12.40
   0  -8   1  204.98   13.40
   0  -8  -1  139.89   12.00
   0  -8  -1  118.59   11.50
  -1   8   2  438.96   21.50
   1   8  -2  446.16   20.90
  -1   8   2  432.36   20.50
   1   8  -2  432.16   20.20
   1   8  -2  439.36   23.50
   1   8  -2  430.36   23.40
  -1   8   2  450.95   24.20
  -1  -8   2  393.26   18.00
   1  -8  -2  397.76   21.00
  -1  -8   2  388.16   20.30
  -1  -8   2  440.26   21.10
  -1  -8   2  399.36   20.60
   1  -8  -2  382.96   20.80
   1  -8  -2  421.76   18.70
   2   8  -3   25.70    7.00
  -2   8   3   27.40    5.80
   2   8  -3   27.10    7.40
   2   8  -3   21.40    5.10
  -2   8   3   21.70    6.10
  -2   8   3   16.00    7.10
   2   8  -3   23.90    6.30
  -2  -8   3   20.70    5.60
   2  -8  -3   14.90    5.10
  -2  -8   3   27.20    4.80
   2  -8  -3   17.00    6.60
  -2  -8   3   18.10    6.00
  -2  -8   3   25.00    5.80
  -3   8   4  221.08   13.80
  -3   8   4  221.18   16.80
   3   8  -4  198.48   15.60
   3   8  -4  209.98   15.10
   3   8  -4  206.68   15.10
   3  -8  -4  170.38   14.10
  -3  -8   4  204.88   13.40
  -3  -8   4  186.18   10.60
   3  -8  -4  196.28   13.00
  -3  -8   4  172.38   13.80
   3  -8  -4  215.88   19.50
  -3  -8   4  188.88   13.50
   4   8  -5   61.59    8.90
   4   8  -5   79.99   10.90
   4   8  -5   85.19   11.40
  -4   8   5   76.29   11.60
  -4   8   5   54.19    9.40
  -4  -8   5   68.59    8.70
  -4  -8   5   73.49    9.60
   4  -8  -5   75.19   10.40
   4  -8  -5   74.99    8.90
  -4  -8   5   81.19    6.90
   5   8  -6   16.80    5.80
  -5   8   6   17.80    6.90
   5   8  -6    8.50    5.90
   5   8  -6   12.50    5.50
  -5  -8   6   21.80    4.90
   5  -8  -6   13.00    5.80
  -5  -8   6   14.60    4.90
   6   8  -7   68.69    9.30
   6   8  -7   58.39   10.20
   6   8  -7   76.39   10.60
   6   8  -7   60.29    8.90
  -6   8   7   78.79   12.10
   6  -8  -7   67.69   10.30
  -6  -8   7   75.19    9.10
   7   8  -8   18.50    5.90
  -7   8   8   34.20    8.60
   7   8  -8   31.80    7.50
   7   8  -8   22.40    7.10
   7   8  -8   32.00    8.00
   7  -8  -8   32.10    7.70
  -7  -8   8   40.30    6.90
   8   8  -9  236.98   16.10
   8   8  -9  227.38   16.90
   8   8  -9  225.08   14.70
   8  -8  -9  230.28   16.80
  -8  -8   9  230.98   14.70
   9   8 -10   32.40    7.70
   9   8 -10   27.80    6.50
   9   8 -10   22.90    6.20
   9  -8 -10   48.50    9.40
  -9  -8  10   43.20    7.20
  10   8 -11  186.98   12.40
  10   8 -11  214.68   16.90
  10   8 -11  191.98   14.80
  10  -8 -11  214.98   16.70
  11   8 -12   10.70    6.80
  11   8 -12    9.40    5.00
  11   8 -12   11.00    4.20
  11  -8 -12    4.40    6.00
  12   8 -13   33.50    7.40
  12   8 -13   18.60    7.40
  12  -8 -13   25.00    7.90
  13   8 -14   21.70    6.60
  13   8 -14   14.80    7.30
  13  -8 -14    5.40    6.50
  12   9 -11   72.89   11.60
  12  -9 -11   99.29   13.20
  11   9 -10   15.30    4.90
  11   9 -10   15.80    6.80
  11  -9 -10    8.50    6.90
  10   9  -9   34.10    6.70
  10   9  -9   34.50    8.70
  10  -9  -9   27.70    8.70
   9   9  -8   33.60    7.10
   9   9  -8   29.40    8.20
   9  -9  -8   26.10    8.20
   8   9  -7   21.70    6.30
   8   9  -7   26.00    7.80
  -8  -9   7   35.90    7.30
   8  -9  -7   19.00    7.30
   7   9  -6   30.80    9.40
  -7   9   6   43.40    9.90
   7   9  -6   41.40    7.80
   7   9  -6   24.50    7.60
   7  -9  -6   33.40    8.20
  -7  -9   6   45.90    7.70
   7  -9  -6   27.30    7.60
   6   9  -5   23.30    9.00
  -6   9   5   47.60   10.50
   6   9  -5   25.20    7.20
   6   9  -5   35.30    8.30
  -6  -9   5   27.50    6.50
   6  -9  -5   40.30    8.50
   6  -9  -5   37.60    8.40
   5   9  -4    8.20    5.70
  -5   9   4   -0.80    6.10
   5   9  -4    8.90    6.60
   5  -9  -4    2.60    5.70
  -5  -9   4    3.20    4.80
   5  -9  -4    7.60    5.40
   4   9  -3  118.59   13.70
   4   9  -3  122.39   14.90
  -4   9   3  108.09   14.40
   4  -9  -3   99.99   12.50
  -4  -9   3  111.09   12.40
   4  -9  -3  102.99   11.10
   3   9  -2  130.49   14.80
  -3   9   2  122.89   14.60
   3   9  -2  131.79   14.20
   3  -9  -2   97.49   10.40
  -3  -9   2  121.79   11.90
   3  -9  -2  101.29   12.50
  -3  -9   2   97.89   11.50
  -2   9   1  309.07   21.10
   2   9  -1  318.67   20.50
   2  -9  -1  346.87   20.60
   2  -9  -1  328.47   17.30
  -2  -9   1  308.27   18.90
  -2  -9   1  308.07   18.90
   1   9   0  132.29   14.40
  -1   9   0  136.29   15.30
   1  -9   0  115.79   12.90
  -1  -9   0  136.49    9.40
   1  -9   0  138.99   10.80
  -1  -9   0  136.29   12.90
  -1  -9   0  121.39   12.90
   0   9   1  238.58   18.40
   0   9  -1  279.47   19.10
   0  -9   1  289.77   15.10
   0  -9   1  275.17   18.00
   0  -9  -1  287.47   17.90
   0  -9  -1  273.57   14.50
   0  -9  -1  300.37   18.70
   0  -9   1  275.17   18.30
  -1   9   2   13.30    7.50
   1   9  -2   37.70    8.90
  -1  -9   2   34.50    7.50
   1  -9  -2   24.90    5.60
  -1  -9   2   34.80    5.90
  -1  -9   2   39.70    8.30
   1  -9  -2   22.30    7.50
  -2   9   3  210.18   17.50
   2   9  -3  191.88   15.80
  -2  -9   3  190.78   14.60
   2  -9  -3  171.98   15.00
  -2  -9   3  181.38   11.20
  -2  -9   3  185.18   14.10
   2  -9  -3  185.98   12.70
   3   9  -4   78.89   15.30
   3   9  -4   76.09   10.80
  -3   9   4  103.59   13.90
  -3  -9   4   76.09    9.90
   3  -9  -4   76.39    8.90
   3  -9  -4   57.09    9.50
   4   9  -5   28.60    8.30
  -4   9   5   26.00    8.50
   4   9  -5   19.30    6.40
  -4  -9   5   30.40    6.80
   4  -9  -5   22.10    7.00
  -5   9   6  130.49   15.80
   5   9  -6  153.28   13.40
   5   9  -6  123.29   14.60
  -5  -9   6  129.69   11.50
   5  -9  -6   99.29   12.40
  -6   9   7    9.10    7.50
   6   9  -7    4.30    5.70
   6   9  -7    7.40    5.50
   6   9  -7    4.50    7.90
   6  -9  -7    5.10    6.20
  -6  -9   7    0.70    4.20
   7   9  -8  127.19   14.70
   7   9  -8  143.99   13.20
  -7   9   8  146.89   17.30
   7  -9  -8  141.39   14.90
  -7  -9   8  143.19   12.50
   8   9  -9   34.40    7.70
   8   9  -9   26.70    8.30
   8  -9  -9   27.90    8.00
  -8  -9   9   22.10    6.00
   9   9 -10   54.09   10.40
   9   9 -10   55.49    8.60
   9  -9 -10   89.79   12.80
  10   9 -11   31.70    8.90
  10   9 -11   18.10    5.70
  10  -9 -11   20.80    8.00
  11   9 -12   13.10    7.50
  11   9 -12   15.10    5.00
  11  -9 -12    8.90    7.00
  11  10 -10   20.80    8.20
  11  10 -10   23.90    5.90
  11 -10 -10   14.90    8.10
  10  10  -9   12.20    7.80
  10  10  -9   10.00    5.20
  10 -10  -9   15.40    8.00
   9  10  -8   29.20    9.40
   9  10  -8   31.60    7.50
   9 -10  -8   25.00    8.70
   8  10  -7   74.79   10.70
   8 -10  -7   62.09   11.40
  -7  10   6   65.69   13.70
   7  10  -6   62.49   10.20
   7 -10  -6   51.99   10.30
  -7 -10   6   58.59    9.50
  -6  10   5    7.60    8.50
   6  10  -5    1.20    5.50
  -6 -10   5   10.00    5.40
   6 -10  -5    5.20    6.70
   6 -10  -5    4.00    6.20
   5  10  -4    5.40    5.90
  -5  10   4   -1.20    6.60
   5 -10  -4    4.00    5.70
   5 -10  -4    5.10    6.00
  -5 -10   4    3.70    4.90
   4  10  -3   41.70    9.60
  -4  10   3   41.00   10.50
   4 -10  -3   62.29    9.50
  -4 -10   3   43.50    8.50
   4 -10  -3   30.10    8.60
   3  10  -2  167.98   17.40
  -3  10   2  131.89   16.20
   3 -10  -2  172.28   17.00
   3 -10  -2  139.19   12.50
  -2  10   1   23.70    8.70
   2  10  -1   27.20    8.70
   2 -10  -1   21.00    6.10
   2 -10  -1   33.70    9.10
   1  10   0  103.79   14.20
  -1  10   0   89.99   12.90
  -1 -10   0   86.49   12.00
   1 -10   0  105.59   10.30
   1 -10   0  105.79   13.30
   0  10  -1   46.30   10.40
   0  10   1   22.50    8.30
   0 -10  -1   36.20    8.60
   0 -10   1   34.20    8.60
   0 -10   1   22.00    6.20
  -1  10   2   58.99   11.60
   1  10  -2   68.39   11.40
   1 -10  -2   86.09   12.30
   1 -10  -2   89.19   10.40
  -1 -10   2  100.39   12.90
   2  10  -3   43.00    9.70
  -2  10   3   20.60    9.00
   2 -10  -3   34.00    8.40
  -3  10   4  119.09   16.10
   3  10  -4  125.69   14.50
   3 -10  -4  118.69   14.00
  -4  10   5  114.09   16.00
   4  10  -5  110.69   13.80
  -4 -10   5  124.49   14.10
   4 -10  -5  129.99   15.10
   5  10  -6   48.30   10.00
  -5  10   6   55.29   12.20
  -5 -10   6   56.29    9.70
   5 -10  -6   45.10    9.80
  -6  10   7   79.99   13.20
   6  10  -7   70.69   11.40
  -6 -10   7   88.19   12.20
   6 -10  -7   60.69   11.20
   7  10  -8   16.40    7.00
   7 -10  -8    9.90    7.50
  -7 -10   8    9.40    5.30
   8  10  -9   39.90    8.80
   8 -10  -9   27.90    8.90
   9  10 -10   61.19    9.80
   9 -10 -10   59.89   11.60
  10  10 -11   29.00    7.00
  10 -10 -11    9.60    7.40
   9  11  -8   12.80    6.70
   9 -11  -8    7.90    7.80
   8  11  -7  105.49   13.20
   8 -11  -7   90.89   13.80
   7  11  -6   13.50    7.30
   7 -11  -6   16.20    8.30
  -6  11   5  162.88   20.00
   6  11  -5  151.38   16.30
   6 -11  -5  136.29   15.80
  -5  11   4   14.40    9.40
   5  11  -4   13.30    7.40
   5 -11  -4   12.80    7.70
   5 -11  -4   15.00    7.00
   4  11  -3    5.00    7.10
  -4  11   3   16.90    9.60
   4 -11  -3    7.70    6.10
   4 -11  -3    7.70    7.30
  -3  11   2    1.80    7.70
   3  11  -2   14.30    7.50
   3 -11  -2   21.70    7.50
   3 -11  -2   16.40    8.00
  -2  11   1   33.40   10.00
   2  11  -1   14.70    8.00
   2 -11  -1   24.50    9.00
   1  11   0   11.90    8.30
  -1  11   0    9.60    8.50
   1 -11   0   19.60    7.70
   0  11   1   31.60    9.40
   0  11  -1   36.00   10.70
   0 -11  -1   22.70    9.00
   1  11  -2   27.00    9.30
  -1  11   2   25.70    9.10
   1 -11  -2   28.80    9.00
   2  11  -3   94.19   14.30
  -2  11   3   88.89   14.70
   2 -11  -3   71.69   11.70
   3  11  -4  137.99   16.20
  -3  11   4  151.08   19.20
   3 -11  -4  112.99   13.90
  -4  11   5   20.70    9.80
   4  11  -5   22.70    8.70
   4 -11  -5   19.20    7.90
  -5  11   6   61.49   13.30
   5  11  -6   74.39   12.10
   5 -11  -6   69.89   12.50
   6  11  -7   11.60    7.40
  -6  11   7   21.80    9.10
   6 -11  -7    1.40    6.70
   7  11  -8   58.79   10.70
   7 -11  -8   33.80   10.10
   8  11  -9   40.60    9.20
   8 -11  -9   33.00    9.90
  -6  12   5   -0.60    7.80
   6  12  -5   10.20    7.80
   6 -12  -5   18.30    8.30
  -5  12   4   31.30   10.80
   5  12  -4   37.20   10.00
   5 -12  -4   39.10   10.70
  -4  12   3    7.70    9.00
   4  12  -3   -7.80    5.80
   4 -12  -3    5.60    7.10
  -3  12   2    2.10    8.50
   3  12  -2   -0.70    7.50
   3 -12  -2   -4.40    6.00
   2  12  -1    3.80    8.00
  -2  12   1    8.30    9.20
   2 -12  -1    4.60    7.00
   1  12   0   62.49   13.00
  -1  12   0   69.59   13.80
   0  12  -1    6.50    8.60
   0  12   1   19.50    9.80
  -1  12   2  117.09   17.40
   1  12  -2  124.69   16.70
  -2  12   3   16.60    9.80
   2  12  -3   22.00    9.40
   2 -12  -3   18.70    8.90
   3  12  -4   76.09   13.80
  -3  12   4   83.19   15.00
   3 -12  -4   56.79   11.40
   4  12  -5    5.20    7.50
  -4  12   5   22.60    9.80
   4 -12  -5   28.80    9.10
   5  12  -6   36.20   10.10
  -5  12   6   38.20   12.10
   5 -12  -6   31.20    9.70
  17   0 -15    2.70    3.10
  16   0 -14   44.40    5.90
 -15   0  13   12.90    2.90
  15   0 -13   17.20    3.90
  14   0 -12  618.84   23.60
 -14   0  12  552.34   21.20
 -14   0  12  636.74   22.40
 -13   0  11   33.10    4.00
  13   0 -11   28.90    4.50
  13   0 -11   29.10    4.50
 -12   0  10  247.18   10.30
 -12   0  10  270.97   11.20
 -12   0  10  270.17   18.10
  12   0 -10  264.57   11.90
 -11   0   9    5.80    2.00
  11   0  -9    5.30    2.50
 -11   0   9    3.30    1.30
  10   0  -8    6.00    2.10
 -10   0   8    7.90    2.00
  -9   0   7   96.69    4.50
   9   0  -7   98.59    5.10
  -9   0   7   89.89    4.90
  -8   0   6   41.70    2.80
  -8   0   6   41.40    3.00
  -8   0   6   44.50    2.70
  -7   0   5  437.16   14.90
  -7   0   5  426.26   14.90
   6   0  -4  115.49    4.30
  -6   0   4  116.69    4.90
  -6   0   4  109.69    4.70
   5   0  -3  969.20   32.10
  -5   0   3 1008.40   32.30
   5   0  -3  997.50   32.10
  -5   0   3 1010.40   32.50
  -5   0   3 1051.59   32.30
   5   0  -3  960.00   34.40
   4   0  -2  109.39    5.90
  -4   0   2  106.59    4.20
  -4   0   2   98.79    5.60
  -4   0   2  117.59    4.40
   4   0  -2  117.59    4.30
  -4   0   2  121.49    4.50
   4   0  -2  108.79    4.30
  -3   0   1  191.48    6.10
   3   0  -1  144.49    5.40
   3   0  -1  164.18    5.90
   3   0  -1  151.48    5.50
  -3   0   1  155.18    6.90
  -3   0   1  167.68    5.80
   3   0  -1  150.08    6.80
   3   0  -1  167.78    5.90
  -2   0   0  550.34   19.20
   2   0   0  583.24   19.40
  -2   0   0  597.34   19.50
   2   0   0  609.04   19.50
  -2   0   0  601.04   19.40
  -2   0   0  567.54   19.40
   2   0   0  565.04   19.40
   2   0   0  575.74   19.40
   2   0   0  630.44   19.30
  -2   0   0  637.24   19.40
  -2   0   0  609.44   19.30
  -2   0   0  576.44   19.90
   2   0   0  581.34   19.90
   1   0   1   10.10    1.20
  -1   0  -1    7.20    1.00
  -1   0  -1    7.90    1.00
   1   0   1   10.40    1.70
   1   0   1    6.40    1.00
  -1   0  -1    6.90    0.90
   1   0   1    6.00    0.90
   1   0   1    6.10    0.80
   1   0   1    8.30    1.10
  -1   0  -1   10.10    1.30
  -1   0  -1    6.40    0.80
  -1   0  -1    9.00    1.60
   0   0   2  218.88    8.10
   0   0   2  221.98    8.10
   0   0  -2  219.78    8.10
   0   0  -2  215.38    7.80
   0   0   2  219.48    8.10
   0   0   2  217.98    8.20
   0   0   2  214.78    8.10
   0   0  -2  223.48    8.10
   0   0  -2  210.58    8.00
   0   0  -2  220.78    8.10
  -1   0   3   74.19    3.80
  -1   0   3   73.69    3.50
   1   0  -3   74.29    3.90
   1   0  -3   76.39    4.00
  -1   0   3   80.59    4.10
  -1   0   3   68.69    3.90
   1   0  -3   77.29    3.90
  -1   0   3   68.09    3.80
   1   0  -3   73.09    3.90
   1   0  -3   68.99    3.40
   2   0  -4 2828.42   90.99
  -2   0   4 2960.60   91.19
   2   0  -4 2744.53   90.59
   2   0  -4 2832.72   91.09
  -2   0   4 2870.21   91.49
  -2   0   4 2849.31   90.79
  -2   0   4 2876.61   91.19
  -2   0   4 2998.80   91.29
   2   0  -4 2741.23   90.99
  -2   0   4 2736.43   90.89
  -3   0   5    3.00    1.40
  -3   0   5    0.10    1.00
  -3   0   5    0.90    1.30
   3   0  -5    0.70    1.00
   3   0  -5    0.30    0.80
  -3   0   5    0.30    1.10
   3   0  -5    2.10    1.30
   3   0  -5    0.40    1.20
  -3   0   5    3.50    1.20
   3   0  -5   -0.40    1.00
  -3   0   5    0.30    1.20
   4   0  -6   61.49    3.80
  -4   0   6   64.09    4.50
   4   0  -6   55.99    3.30
   4   0  -6   57.79    4.20
  -4   0   6   51.79    4.00
   4   0  -6   58.29    4.30
   5   0  -7  704.93   23.10
   5   0  -7  697.93   23.30
  -5   0   7  665.23   24.10
  -5   0   7  669.43   23.90
   5   0  -7  675.23   23.90
  -5   0   7  666.23   23.40
   5   0  -7  666.53   24.20
   5   0  -7  687.93   24.10
  -6   0   8    1.70    1.20
  -6   0   8   -0.20    1.40
   6   0  -8    0.00    1.50
   6   0  -8    0.50    1.80
   6   0  -8   -0.20    1.70
   6   0  -8    2.10    1.20
  -6   0   8   -0.20    1.60
   6   0  -8    1.70    1.10
  -7   0   9 1202.58   40.30
   7   0  -9 1167.78   40.40
  -7   0   9 1122.79   39.60
   7   0  -9 1266.17   38.70
   7   0  -9 1200.98   38.80
   7   0  -9 1130.19   39.90
   7   0  -9 1182.58   40.60
  -7   0   9 1158.28   40.60
   8   0 -10   29.10    3.70
  -8   0  10   34.70    4.10
   8   0 -10   33.90    2.30
   8   0 -10   38.10    4.40
  -8   0  10   37.20    3.70
   8   0 -10   33.30    4.20
  -8   0  10   36.50    4.30
   9   0 -11  233.58   10.60
   9   0 -11  208.18    9.90
   9   0 -11  212.98   10.90
  -9   0  11  216.18    9.90
  -9   0  11  212.98   10.80
  -9   0  11  223.98   10.50
 -10   0  12   46.10    5.30
  10   0 -12   45.70    4.90
 -10   0  12   45.20    4.30
  10   0 -12   44.50    5.50
  10   0 -12   45.70    4.50
  11   0 -13   79.89    7.10
 -11   0  13   85.69    6.00
  11   0 -13   80.09    5.60
 -11   0  13   87.89    6.90
 -12   0  14    1.10    2.40
  12   0 -14    2.70    2.00
  12   0 -14    0.20    2.50
 -12   0  14    2.40    2.10
  13   0 -15   21.70    4.60
 -13   0  15   24.50    3.80
 -13   0  15   22.70    4.40
  14   0 -16  126.99    9.70
 -14   0  16  111.59    8.70
  15   0 -17   81.89    8.40
 -15   0  17   81.09    8.70
  16   0 -18   -0.40    3.20
  17   1 -15   65.19    6.20
  17  -1 -15   66.79    8.00
  16   1 -14    4.90    2.70
  16  -1 -14    4.80    3.50
 -15   1  13  225.48   11.40
  15   1 -13  212.18   10.50
  15  -1 -13  220.98   13.00
  14   1 -12   47.20    4.80
 -14   1  12   43.80    4.40
 -14   1  12   46.60    5.30
 -14  -1  12   45.80    4.00
 -14  -1  12   38.80    3.00
  14  -1 -12   46.50    6.30
 -13   1  11  520.55   20.20
  13   1 -11  511.15   19.00
 -13   1  11  501.55   19.30
 -13  -1  11  502.55   17.70
 -13  -1  11  471.55   17.10
  13  -1 -11  507.25   20.90
 -13  -1  11  503.35   27.10
 -12   1  10   28.00    4.00
 -12   1  10   20.00    3.10
  12   1 -10   26.00    3.30
  12  -1 -10   16.20    4.10
 -12  -1  10   21.40    6.70
 -12  -1  10   14.90    1.80
 -12  -1  10   15.60    2.30
 -11   1   9  204.98   10.10
  11   1  -9  213.08    8.60
 -11   1   9  205.98    9.40
 -11  -1   9  232.88    8.60
  11  -1  -9  191.78    8.80
 -11  -1   9  227.28    9.00
  11  -1  -9  250.77   11.90
 -11  -1   9  250.97   16.50
  11  -1  -9  266.97    9.40
 -10   1   8  153.08    8.10
 -10   1   8  150.68    7.50
 -10   1   8  154.98    7.90
  10  -1  -8  174.88    9.20
 -10  -1   8  159.28    6.30
  10  -1  -8  168.48    7.50
 -10  -1   8  164.68   12.90
  10  -1  -8  185.08    7.60
 -10  -1   8  152.58    6.60
  -9   1   7   35.70    3.90
  -9   1   7   31.00    3.60
  -9   1   7   33.70    3.40
   9  -1  -7   38.80    3.70
  -9  -1   7   35.10    6.80
   9  -1  -7   40.80    4.50
  -9  -1   7   42.40    2.60
   9  -1  -7   40.90    3.50
  -8   1   6  201.18    9.20
  -8   1   6  238.28    9.80
  -8   1   6  200.48    8.80
   8  -1  -6  240.28    9.90
  -8  -1   6  207.08   13.70
   8  -1  -6  272.07    9.90
   8  -1  -6  232.28   10.60
  -7   1   5   14.90    2.20
  -7   1   5   14.60    2.30
  -7   1   5   19.50    3.00
   7  -1  -5   17.20    2.60
   7  -1  -5   13.10    3.40
   7  -1  -5   21.00    2.60
  -7  -1   5   20.60    4.80
   7  -1  -5   12.30    2.60
   7  -1  -5   15.60    1.50
   7  -1  -5   20.50    1.80
  -6   1   4  635.14   22.70
  -6   1   4  704.93   23.20
  -6   1   4  653.73   23.30
   6  -1  -4  720.63   23.10
   6  -1  -4  633.04   24.00
   6  -1  -4  636.74   23.80
   6  -1  -4  702.73   26.30
   6  -1  -4  732.43   24.50
   6  -1  -4  760.12   23.40
  -5   1   3  306.37   11.50
  -5   1   3  299.27   11.80
  -5  -1   3  218.68   11.00
   5  -1  -3  287.87   10.50
   5  -1  -3  303.57   10.80
   5  -1  -3  235.98    9.90
   5  -1  -3  273.57    9.80
  -5  -1   3  226.38   12.70
  -4   1   2  279.97   10.80
  -4   1   2  249.58   10.10
  -4   1   2  310.47   10.60
  -4   1   2  277.97   10.50
  -4  -1   2  197.38    7.40
  -4  -1   2  175.88    8.30
   4  -1  -2  234.98    8.80
   4  -1  -2  237.08   10.90
   4  -1  -2  227.98    8.40
   4  -1  -2  239.88    8.30
  -4  -1   2  182.58   10.40
   4  -1  -2  234.18    9.10
   4  -1  -2  228.28    8.70
  -3   1   1  384.06   13.10
  -3   1   1  326.97   12.00
  -3   1   1  310.37   11.70
  -3   1   1  294.37   11.70
  -3   1   1  348.17   11.90
   3   1  -1  341.97   11.50
   3   1  -1  341.77   11.00
  -3   1   1  308.47   12.10
   3   1  -1  299.27   11.00
   3  -1  -1  312.17   11.50
  -3  -1   1  299.97   13.60
  -3  -1   1  345.07   11.20
   3  -1  -1  341.47   12.00
   3  -1  -1  324.07   12.20
  -3  -1   1  320.27   10.80
  -3  -1   1  314.77   10.90
  -3  -1   1  317.27   11.30
   3  -1  -1  303.77   11.90
   3  -1  -1  377.76   13.00
  -2   1   0  289.17   10.40
   2   1   0  293.47    9.90
   2   1   0  272.77   10.00
   2   1   0  314.87   10.10
   2   1   0  303.67   12.30
  -2   1   0  265.87   10.70
  -2   1   0  280.37   10.90
   2   1   0  316.07   10.30
   2   1   0  297.67    9.70
  -2   1   0  262.17   10.50
   2   1   0  272.57    9.50
   2   1   0  273.27    9.90
  -2   1   0  269.77   10.40
  -2   1   0  259.77   10.40
  -2   1   0  289.47   11.10
  -2  -1   0  287.77    9.70
   2  -1   0  261.57   10.60
  -2  -1   0  272.57    9.40
  -2  -1   0  294.87    9.50
  -2  -1   0  267.67    9.30
   2  -1   0  253.37   10.20
   2  -1   0  266.97   10.00
  -2  -1   0  268.47   11.90
  -2  -1   0  292.17   10.00
   2  -1   0  269.37   10.00
   2  -1   0  264.47   10.30
  -2  -1   0  274.17    9.70
  -1   1  -1   59.39    3.90
   1   1   1   59.69    2.90
  -1   1  -1   55.09    3.30
   1   1   1   61.49    3.30
  -1   1  -1   56.49    3.20
  -1   1  -1   58.39    3.70
  -1   1  -1   64.59    3.50
   1   1   1   61.99    3.30
   1   1   1   59.19    3.20
  -1   1  -1   59.49    3.30
  -1  -1  -1   41.40    2.40
   1  -1   1   45.70    2.80
   1  -1   1   43.40    2.70
  -1  -1  -1   42.90    3.00
   1  -1   1   44.50    3.10
  -1  -1  -1   40.20    2.70
  -1  -1  -1   48.60    2.70
  -1  -1  -1   39.50    2.70
   1  -1   1   43.70    3.40
   1  -1   1   39.00    2.80
   1  -1   1   40.70    2.80
   0   1   2   21.90    1.90
   0   1   2   18.50    2.10
   0   1  -2   20.80    2.00
   0   1  -2   23.40    2.80
   0   1  -2   21.60    2.20
   0   1   2   20.70    2.20
   0   1   2   14.70    1.80
   0   1  -2   19.00    2.10
   0   1  -2   18.90    2.30
   0   1   2   19.10    2.30
   0  -1  -2   29.30    2.50
   0  -1   2   30.40    2.30
   0  -1   2   19.10    2.20
   0  -1  -2   23.00    2.50
   0  -1   2   20.80    2.30
   0  -1  -2   24.70    2.20
   0  -1  -2   27.90    2.60
   0  -1   2   27.00    2.40
   0  -1   2   28.70    2.30
   0  -1   2   28.60    2.70
   0  -1  -2   19.00    2.20
  -1   1   3 2320.97   74.89
  -1   1   3 2388.86   74.29
   1   1  -3 2240.88   74.89
   1   1  -3 2253.77   73.99
  -1   1   3 2281.07   74.69
  -1   1   3 2324.47   74.59
  -1   1   3 2353.56   74.79
   1   1  -3 2353.06   74.29
   1   1  -3 2249.18   74.29
   1   1  -3 2368.16   74.49
  -1  -1   3 2514.75   79.29
   1  -1  -3 2424.86   79.19
   1  -1  -3 2419.56   79.49
  -1  -1   3 2529.95   79.29
  -1  -1   3 2465.05   79.59
  -1  -1   3 2458.65   79.09
   1  -1  -3 2509.05   79.69
  -1  -1   3 2373.96   79.29
  -1  -1   3 2534.65   79.39
   2   1  -4  274.77    9.90
  -2   1   4  258.97   10.00
  -2   1   4  250.57   10.40
   2   1  -4  281.37    9.60
   2   1  -4  278.67   10.10
   2   1  -4  270.27   10.10
  -2   1   4  259.27   10.30
  -2   1   4  247.38   10.40
  -2   1   4  238.58   10.50
   2   1  -4  266.67   10.60
  -2  -1   4  312.97   11.00
   2  -1  -4  258.57   11.90
  -2  -1   4  294.57   10.90
   2  -1  -4  272.77   11.20
  -2  -1   4  304.47   11.00
  -2  -1   4  302.17   10.80
   2  -1  -4  270.17   11.10
   2  -1  -4  276.07   10.70
   2  -1  -4  270.47   11.40
  -2  -1   4  298.27   10.60
  -2  -1   4  298.27   10.50
   3   1  -5   58.39    3.60
  -3   1   5   62.59    4.70
   3   1  -5   66.79    4.00
   3   1  -5   56.29    3.40
  -3   1   5   66.19    4.40
  -3   1   5   56.89    3.80
  -3   1   5   51.89    4.10
   3   1  -5   62.19    4.40
   3   1  -5   58.49    3.80
   3   1  -5   57.19    3.10
  -3  -1   5   46.20    3.00
  -3  -1   5   50.49    3.40
   3  -1  -5   45.90    4.20
  -3  -1   5   48.90    3.50
   3  -1  -5   46.90    3.20
  -3  -1   5   43.00    3.00
  -3  -1   5   32.70    3.30
   3  -1  -5   48.90    3.80
  -3  -1   5   46.90    2.80
   3  -1  -5   45.70    3.90
   4   1  -6  722.43   24.30
  -4   1   6  695.03   25.40
  -4   1   6  679.83   24.90
   4   1  -6  677.43   24.20
  -4   1   6  708.83   24.50
   4   1  -6  702.73   23.80
   4   1  -6  720.03   23.60
  -4   1   6  742.13   25.40
   4  -1  -6  617.64   22.90
  -4  -1   6  646.94   22.20
   4  -1  -6  626.34   22.40
  -4  -1   6  603.64   21.90
  -4  -1   6  634.24   22.00
   4  -1  -6  631.94   22.80
   4  -1  -6  631.14   21.90
   5   1  -7  365.66   13.30
   5   1  -7  383.06   13.60
   5   1  -7  388.66   14.40
   5   1  -7  393.76   14.40
  -5   1   7  407.46   15.50
  -5   1   7  386.06   14.60
  -5   1   7  397.06   15.30
   5   1  -7  373.96   15.30
  -5   1   7  393.06   15.60
   5   1  -7  364.86   14.40
   5  -1  -7  441.96   16.80
  -5  -1   7  411.16   15.20
  -5  -1   7  440.66   15.80
   5  -1  -7  441.16   16.40
   5  -1  -7  422.96   15.50
   5  -1  -7  408.26   16.50
   5  -1  -7  421.36   15.90
  -5  -1   7  406.66   15.70
  -5  -1   7  406.26   16.30
  -6   1   8 1235.68   41.70
   6   1  -8 1198.18   41.30
   6   1  -8 1189.58   41.50
   6   1  -8 1247.08   40.20
   6   1  -8 1260.07   40.10
  -6   1   8 1264.17   42.40
  -6   1   8 1285.17   42.80
   6   1  -8 1226.38   41.60
   6  -1  -8 1243.58   41.50
  -6  -1   8 1214.88   41.00
  -6  -1   8 1218.38   42.30
   6  -1  -8 1256.77   41.00
   6  -1  -8 1207.38   40.50
  -6  -1   8 1171.58   40.30
   6  -1  -8 1216.78   42.00
  -6  -1   8 1214.38   40.80
   6  -1  -8 1184.88   42.00
  -7   1   9  128.89    7.40
   7   1  -9  115.39    6.50
   7   1  -9  119.29    6.70
  -7   1   9  137.39    7.80
   7   1  -9  129.69    6.80
  -7   1   9  134.89    6.90
  -7  -1   9  130.19    7.20
  -7  -1   9  125.69    6.30
   7  -1  -9  127.79    6.40
   7  -1  -9  137.59    6.70
   7  -1  -9  141.89    8.10
  -7  -1   9  135.49    7.00
   7  -1  -9  136.99    8.10
   7  -1  -9  129.09    7.40
  -7  -1   9  111.09    8.10
  -8   1  10 1026.80   36.20
   8   1 -10 1018.70   34.80
  -8   1  10  997.30   35.10
  -8   1  10 1003.70   35.80
   8   1 -10 1035.10   35.20
   8   1 -10  974.30   34.40
   8  -1 -10 1013.30   37.00
  -8  -1  10 1018.00   35.10
   8  -1 -10 1017.60   36.70
  -8  -1  10 1054.99   36.00
   8  -1 -10 1075.79   35.00
   8  -1 -10 1011.60   36.00
  -8  -1  10 1011.30   38.10
  -8  -1  10 1030.20   35.40
   9   1 -11  139.49    8.10
   9   1 -11  141.59    7.30
  -9   1  11  144.39    8.40
  -9   1  11  139.39    7.80
  -9   1  11  141.99    8.80
   9   1 -11  153.38    7.50
  -9  -1  11  152.68    7.70
  -9  -1  11  159.68   10.60
  -9  -1  11  159.08    8.20
   9  -1 -11  149.59    8.70
   9  -1 -11  154.58    9.50
  -9  -1  11  167.08    8.80
   9  -1 -11  154.18    9.10
  10   1 -12  423.76   17.30
  10   1 -12  410.46   15.50
 -10   1  12  423.66   16.90
 -10   1  12  396.36   17.80
  10  -1 -12  365.36   16.90
  10  -1 -12  382.86   15.60
 -10  -1  12  352.26   15.60
  10  -1 -12  356.26   15.90
 -10  -1  12  357.56   14.70
 -10  -1  12  393.06   18.80
 -11   1  13   42.90    4.70
  11   1 -13   43.40    3.60
  11   1 -13   47.30    5.40
 -11   1  13   39.90    5.50
  11   1 -13   48.20    3.70
  11  -1 -13   64.89    7.40
 -11  -1  13   63.09    5.90
 -11  -1  13   61.39    5.00
  11  -1 -13   58.59    5.80
 -11  -1  13   56.59   10.70
 -12   1  14  107.89    8.30
 -12   1  14  104.39    7.20
  12   1 -14  109.59    8.00
 -12  -1  14  100.29    6.60
  12  -1 -14  104.99    8.80
  12  -1 -14  104.49    7.10
 -12  -1  14  106.09    7.60
 -13   1  15   84.89    8.00
 -13   1  15   87.09    6.70
  13   1 -15   86.49    7.70
 -13  -1  15   71.89    6.60
 -13  -1  15   66.09    5.60
  13  -1 -15   71.59    8.10
  13  -1 -15   69.09    5.60
  14   1 -16   28.20    5.20
 -14   1  16   32.00    5.40
  14  -1 -16   24.30    5.40
  14  -1 -16   29.50    3.40
 -14  -1  16   29.30    4.80
  15   1 -17   12.40    4.10
  15  -1 -17   14.50    4.70
  16   1 -18   37.10    6.10
  16  -1 -18   34.60    6.70
  17  -2 -15   12.80    5.80
  17  -2 -15   11.40    4.80
  16   2 -14   41.60    4.60
 -16   2  14   53.49    6.60
  16  -2 -14   55.19    8.20
  15   2 -13   15.90    3.00
 -15   2  13   18.10    4.30
  15  -2 -13   24.80    6.00
 -14   2  12  183.58   10.10
 -14   2  12  210.48   11.60
  14  -2 -12  186.18    8.10
  14  -2 -12  210.68   13.10
 -13   2  11   23.90    4.50
 -13   2  11   20.40    3.50
 -13  -2  11   19.00    7.00
  13  -2 -11   28.60    3.80
  13  -2 -11   29.90    5.90
 -12   2  10  524.95   20.20
 -12   2  10  498.15   20.80
  12  -2 -10  548.05   19.90
  12  -2 -10  534.15   22.80
 -12  -2  10  473.05   26.40
 -11   2   9  418.76   16.70
 -11   2   9  336.17   15.20
  11  -2  -9  345.77   14.00
  11  -2  -9  335.37   14.20
  11  -2  -9  333.77   16.10
 -11  -2   9  318.27   11.80
 -11  -2   9  350.26   20.30
 -10   2   8  372.36   14.90
 -10   2   8  308.77   14.40
 -10   2   8  299.77   13.60
  10  -2  -8  272.67   12.40
 -10  -2   8  227.78   16.20
  10  -2  -8  288.77   13.90
  10  -2  -8  301.27   12.40
  -9   2   7  917.01   35.60
  -9   2   7 1045.50   37.00
  -9   2   7 1152.68   36.90
   9  -2  -7  966.20   33.20
   9  -2  -7  903.91   34.30
   9  -2  -7  960.00   33.50
  -8   2   6   56.49    5.40
  -8   2   6   55.99    5.10
  -8   2   6   53.79    4.50
  -8  -2   6   38.40    2.30
   8  -2  -6   56.79    5.60
   8  -2  -6   67.49    7.70
   8  -2  -6   49.50    3.60
   8  -2  -6   58.49    5.00
  -8  -2   6   43.00    6.90
   8  -2  -6   58.79    5.10
  -8  -2   6   42.30    2.40
  -7   2   5 1102.19   38.40
  -7   2   5 1047.10   37.20
  -7   2   5 1134.79   37.90
   7  -2  -5  911.51   33.10
   7  -2  -5  929.41   35.30
   7  -2  -5 1020.90   34.20
   7  -2  -5  936.11   33.40
  -6   2   4   22.20    3.10
  -6   2   4   14.50    2.50
  -6   2   4   20.00    3.40
  -6  -2   4   16.30    1.50
   6  -2  -4   12.50    2.90
   6  -2  -4   14.00    2.40
  -6  -2   4   21.80    4.80
   6  -2  -4   15.20    2.30
  -6  -2   4   18.50    1.70
   6  -2  -4   17.90    4.20
   6  -2  -4   10.20    3.00
  -6  -2   4   17.70    1.60
   6  -2  -4   16.80    3.30
  -5   2   3  120.99    6.60
  -5   2   3  119.59    7.30
   5   2  -3  113.59    4.70
   5   2  -3  121.89    4.90
   5   2  -3  116.29    8.80
  -5  -2   3  105.19    4.50
  -5  -2   3  108.19    4.70
  -5  -2   3  101.39    5.30
   5  -2  -3  121.69    6.30
   5  -2  -3  102.99    6.60
   5  -2  -3   92.99    6.70
   5  -2  -3  108.09    7.00
   5  -2  -3   88.99    7.10
   5  -2  -3  106.29    5.70
  -5  -2   3  110.79    8.80
  -4   2   2   58.19    4.60
  -4   2   2   63.19    5.40
   4   2  -2   67.59    2.80
   4   2  -2   65.49    3.70
  -4   2   2   73.29    5.20
   4   2  -2   67.09    3.80
   4   2  -2   62.59    2.70
  -4   2   2   67.69    4.60
   4   2  -2   69.59    6.60
   4   2  -2   68.39    3.40
   4  -2  -2   59.39    5.10
   4  -2  -2   48.00    4.20
  -4  -2   2   61.79    3.50
  -4  -2   2   61.39    4.00
  -4  -2   2   54.49    6.20
  -4  -2   2   57.99    3.30
   4  -2  -2   43.20    4.50
  -4  -2   2   59.69    3.10
   4  -2  -2   49.20    4.70
   4  -2  -2   64.39    4.20
   3   2  -1 1481.55   50.69
   3   2  -1 1673.33   50.89
   3   2  -1 1583.04   50.19
   3   2  -1 1687.33   51.29
  -3   2   1 1494.85   51.39
  -3   2   1 1489.95   51.59
   3   2  -1 1549.45   50.99
  -3   2   1 1562.64   52.19
  -3   2   1 1597.44   51.79
  -3   2   1 1563.94   52.09
  -3   2   1 1571.14   52.29
   3   2  -1 1487.45   53.79
   3   2  -1 1581.44   50.49
  -3  -2   1 1473.35   49.99
   3  -2  -1 1587.74   52.39
   3  -2  -1 1605.24   52.69
   3  -2  -1 1566.44   51.99
   3  -2  -1 1607.24   51.79
  -3  -2   1 1606.44   50.29
  -3  -2   1 1626.34   50.89
  -3  -2   1 1542.75   51.09
   3  -2  -1 1596.74   52.79
   3  -2  -1 1578.84   52.69
  -3  -2   1 1594.74   51.49
  -3  -2   1 1580.44   50.29
  -3  -2   1 1512.55   51.09
  -2   2   0  457.05   16.30
   2   2   0  452.25   15.40
  -2   2   0  421.66   19.70
  -2   2   0  442.26   16.10
  -2   2   0  452.75   16.80
  -2   2   0  434.26   16.80
   2   2   0  442.56   16.20
   2   2   0  462.45   16.00
  -2   2   0  416.36   16.20
  -2   2   0  451.35   16.80
   2   2   0  438.86   15.80
   2   2   0  438.66   15.60
   2  -2   0  427.96   16.20
   2  -2   0  442.26   15.70
  -2  -2   0  427.36   15.10
  -2  -2   0  448.16   15.50
   2  -2   0  434.56   16.20
  -2  -2   0  442.46   15.90
   2  -2   0  416.86   15.80
   2  -2   0  445.06   16.40
  -2  -2   0  414.36   15.40
  -2  -2   0  447.96   15.30
  -2  -2   0  423.66   15.50
   2  -2   0  414.36   16.30
   2  -2   0  428.96   16.50
  -1   2  -1   34.70    3.80
   1   2   1   37.00    2.00
   1   2   1   43.10    4.10
   1   2   1   33.90    3.20
  -1   2  -1   32.90    3.70
   1   2   1   32.30    2.90
  -1   2  -1   30.80    3.20
   1   2   1   30.30    2.50
  -1   2  -1   35.40    2.90
   1   2   1   36.30    2.90
  -1   2  -1   28.90    3.00
   1  -2   1   29.50    3.20
  -1  -2  -1   29.20    3.20
   1  -2   1   20.70    2.70
   1  -2   1   27.90    2.80
  -1  -2  -1   26.70    3.00
  -1  -2  -1   29.50    2.50
  -1  -2  -1   32.20    3.00
   1  -2   1   31.50    3.30
   1  -2   1   26.30    2.90
  -1  -2  -1   31.50    2.90
  -1  -2  -1   29.00    2.80
   1  -2   1   24.60    3.00
   0   2  -2  455.95   17.00
   0   2  -2  467.65   16.70
   0   2  -2  445.36   16.10
   0   2   2  441.56   16.70
   0   2  -2  441.96   16.70
   0   2   2  465.85   16.60
   0   2   2  448.36   15.60
   0   2   2  440.56   16.50
   0   2  -2  446.46   16.20
   0   2  -2  456.95   16.40
   0   2   2  425.76   16.80
   0  -2   2  412.26   15.90
   0  -2   2  416.36   15.60
   0  -2  -2  422.76   15.30
   0  -2  -2  434.66   15.80
   0  -2   2  420.06   15.70
   0  -2  -2  410.86   15.70
   0  -2  -2  438.76   15.90
   0  -2   2  444.06   15.50
   0  -2   2  416.46   15.50
   0  -2  -2  426.86   16.20
   1   2  -3  344.57   12.70
   1   2  -3  350.76   13.00
  -1   2   3  335.87   13.80
   1   2  -3  350.06   13.60
  -1   2   3  352.96   12.90
   1   2  -3  350.66   12.70
  -1   2   3  341.97   13.70
   1   2  -3  357.86   12.70
   1   2  -3  341.57   13.20
  -1   2   3  327.07   13.20
  -1   2   3  331.17   13.30
  -1   2   3  315.77   12.70
  -1  -2   3  360.26   13.10
  -1  -2   3  359.86   13.10
   1  -2  -3  340.67   14.00
   1  -2  -3  333.57   13.00
   1  -2  -3  330.17   13.50
   1  -2  -3  330.67   13.40
  -1  -2   3  355.96   13.30
   1  -2  -3  338.87   13.70
  -1  -2   3  356.26   13.00
  -1  -2   3  358.36   13.50
  -1  -2   3  353.66   13.30
   2   2  -4  343.67   12.50
  -2   2   4  340.37   13.50
  -2   2   4  317.07   12.80
  -2   2   4  334.87   13.60
  -2   2   4  324.17   13.70
  -2   2   4  338.67   14.00
   2   2  -4  343.57   13.50
   2   2  -4  331.57   12.30
   2   2  -4  348.07   13.00
   2   2  -4  334.87   12.80
  -2  -2   4  300.17   11.10
   2  -2  -4  292.17   12.20
  -2  -2   4  283.67   11.30
   2  -2  -4  284.97   12.00
   2  -2  -4  281.87   11.50
  -2  -2   4  301.17   11.40
   2  -2  -4  292.77   12.60
  -2  -2   4  291.17   11.50
  -2  -2   4  297.67   11.50
   2  -2  -4  289.87   12.30
   3   2  -5  117.39    6.10
   3   2  -5  121.69    5.50
   3   2  -5  121.39    5.90
  -3   2   5   99.29    6.70
  -3   2   5  120.39    6.20
  -3   2   5  118.49    6.90
  -3   2   5  114.39    7.40
   3   2  -5  125.49    7.10
   3   2  -5  118.29    6.10
   3   2  -5  118.59    5.60
   3  -2  -5  121.29    7.40
   3  -2  -5  118.89    7.10
  -3  -2   5  123.69    6.00
   3  -2  -5  114.19    6.90
  -3  -2   5  120.09    6.10
   3  -2  -5  122.39    7.30
   3  -2  -5  119.89    6.40
  -3  -2   5  121.69    6.30
  -3  -2   5  122.59    5.90
   4   2  -6  258.47   10.80
   4   2  -6  274.97   10.30
  -4   2   6  261.37   11.20
   4   2  -6  267.37   11.20
  -4   2   6  286.67   12.70
  -4   2   6  272.67   12.00
   4   2  -6  276.07   11.00
   4   2  -6  266.27   11.70
   4   2  -6  272.97   10.00
  -4   2   6  264.17   12.00
  -4  -2   6  282.87   11.00
   4  -2  -6  265.97   11.20
   4  -2  -6  271.47   12.40
  -4  -2   6  258.67   10.60
   4  -2  -6  269.77   12.60
  -4  -2   6  263.97   11.10
   4  -2  -6  275.97   12.00
   5   2  -7 1045.10   34.00
   5   2  -7 1015.50   35.10
   5   2  -7 1049.20   34.30
  -5   2   7 1062.39   37.20
  -5   2   7 1059.19   36.80
   5   2  -7 1065.39   35.50
   5   2  -7 1027.80   36.10
  -5   2   7  994.00   35.70
   5   2  -7 1042.00   35.40
   5  -2  -7  960.10   34.90
   5  -2  -7 1000.70   33.60
   5  -2  -7  947.11   34.10
   5  -2  -7  953.30   34.20
  -5  -2   7  972.50   32.90
   5  -2  -7  968.10   35.00
  -5  -2   7  984.40   33.20
  -5  -2   7  990.00   33.20
   6   2  -8  913.41   33.40
   6   2  -8  979.90   32.30
   6   2  -8  943.41   30.80
  -6   2   8  937.61   34.30
   6   2  -8  939.31   30.90
   6   2  -8  954.40   32.60
  -6   2   8  944.31   33.10
  -6   2   8  982.30   34.20
   6   2  -8  906.21   32.40
   6  -2  -8  956.70   34.30
   6  -2  -8  995.90   33.90
   6  -2  -8  958.80   34.70
  -6  -2   8  992.30   33.50
   6  -2  -8 1021.90   35.70
  -6  -2   8  931.21   33.10
  -6  -2   8 1002.20   34.80
  -6  -2   8  966.60   33.50
   6  -2  -8  970.00   35.40
  -7   2   9 1756.12   58.89
   7   2  -9 1771.52   58.29
   7   2  -9 1710.23   59.29
  -7   2   9 1746.43   60.09
   7   2  -9 1757.32   57.89
  -7   2   9 1746.33   59.89
   7   2  -9 1779.52   57.59
   7  -2  -9 1762.82   60.79
  -7  -2   9 1741.13   58.39
   7  -2  -9 1764.32   58.89
  -7  -2   9 1768.32   60.49
  -7  -2   9 1813.92   58.89
   7  -2  -9 1768.02   59.39
   7  -2  -9 1701.83   59.69
   7  -2  -9 1848.22   61.09
  -7  -2   9 1767.32   58.49
   8   2 -10  103.49    6.00
   8   2 -10  106.19    6.40
   8   2 -10  101.39    7.60
  -8   2  10  103.79    7.40
  -8   2  10   95.59    7.70
   8   2 -10   94.19    5.80
  -8   2  10  102.49    7.60
  -8   2  10  102.09    6.70
  -8  -2  10  111.69    6.70
   8  -2 -10  108.49    6.70
   8  -2 -10  106.79    8.30
  -8  -2  10  108.89    6.30
   8  -2 -10  101.69    7.80
   8  -2 -10  102.09    7.60
  -8  -2  10  100.99    5.90
  -8  -2  10  113.69    8.30
   9   2 -11  695.03   25.60
   9   2 -11  680.23   24.40
   9   2 -11  697.13   24.50
  -9   2  11  713.33   27.30
  -9   2  11  673.53   26.60
  -9   2  11  708.73   26.10
   9  -2 -11  659.63   25.00
   9  -2 -11  735.83   27.60
   9  -2 -11  660.63   26.60
  -9  -2  11  670.43   25.00
  -9  -2  11  665.13   24.30
   9  -2 -11  657.83   25.70
  -9  -2  11  672.33   27.30
  10   2 -12  134.39    6.40
 -10   2  12  140.19    9.40
 -10   2  12  127.79    8.10
  10   2 -12  129.09    8.00
  10   2 -12  135.69    6.40
 -10  -2  12  156.18    8.70
 -10  -2  12  144.99    7.80
 -10  -2  12  146.59   10.60
  10  -2 -12  161.18   10.70
  10  -2 -12  153.38    9.60
  11   2 -13   49.10    5.40
 -11   2  13   48.30    6.40
 -11   2  13   40.40    5.10
 -11  -2  13   44.80    5.20
  11  -2 -13   44.10    5.80
  11  -2 -13   45.60    6.50
 -11  -2  13   42.50    4.30
 -12   2  14  142.29    9.90
 -12   2  14  113.29    8.00
  12   2 -14  109.79    8.00
 -12  -2  14  116.09    7.20
  12  -2 -14  120.49    8.70
  12  -2 -14  134.69   10.40
 -12  -2  14  127.89    8.20
  13   2 -15   64.39    6.70
 -13   2  15   72.39    8.20
 -13   2  15   68.09    6.50
  13  -2 -15   69.29    8.50
  13  -2 -15   77.79    7.10
 -13  -2  15   68.89    6.40
 -13  -2  15   67.39    6.40
  14   2 -16   48.20    6.20
  14  -2 -16   59.49    8.10
  14  -2 -16   54.29    5.80
 -14  -2  16   49.90    5.80
  15   2 -17    3.10    3.00
  15  -2 -17    8.90    4.60
  15  -2 -17    4.10    2.60
  16   2 -18    9.00    3.80
  16  -2 -18    5.90    4.50
  17  -3 -15   13.90    6.10
  17  -3 -15    8.90    5.20
  16   3 -14    9.70    2.60
  16  -3 -14   25.00    6.60
  16  -3 -14   18.50    6.80
  15   3 -13   66.59    5.10
  15  -3 -13   55.09    9.30
  15  -3 -13   57.39    5.60
  15  -3 -13   77.49    9.70
 -14   3  12    3.20    2.70
 -14   3  12    2.20    3.30
  14   3 -12    1.70    1.90
  14  -3 -12    0.90    3.00
  14  -3 -12   -1.40    3.90
 -13   3  11  330.57   15.80
 -13   3  11  329.47   14.80
  13   3 -11  286.67   12.80
  13   3 -11  274.27   11.90
  13  -3 -11  380.26   19.10
  13  -3 -11  325.77   15.30
  12   3 -10  195.08    8.90
 -12   3  10  251.07   12.80
 -12   3  10  225.38   11.60
 -12  -3  10  225.18   17.00
 -12  -3  10  235.18    9.20
  12  -3 -10  295.17   15.50
  12  -3 -10  238.58   12.20
 -12  -3  10  234.38    9.20
 -11   3   9  503.45   20.90
 -11   3   9  469.95   19.80
  11  -3  -9  383.86   16.70
 -11  -3   9  322.27   20.80
 -11  -3   9  404.96   13.80
 -11  -3   9  348.77   13.60
  11  -3  -9  451.75   19.50
 -10   3   8  906.21   34.60
 -10   3   8 1042.10   35.90
 -10   3   8  932.21   36.20
 -10  -3   8  765.32   34.70
 -10  -3   8  782.42   26.90
  10  -3  -8  921.51   31.10
 -10  -3   8  768.92   27.00
  10  -3  -8  797.82   30.00
  -9   3   7  107.89    7.80
  -9   3   7   90.19    7.90
   9   3  -7  102.19    4.90
  -9   3   7   99.09    7.00
   9  -3  -7   97.99    6.60
   9  -3  -7   92.49    7.50
   9  -3  -7  111.49    8.10
   9  -3  -7  115.69    8.90
  -9  -3   7  120.09   11.00
  -9  -3   7  104.69    5.10
   8   3  -6  397.76   15.60
  -8   3   6  411.96   17.50
  -8   3   6  477.05   18.70
   8   3  -6  447.96   15.60
  -8   3   6  477.55   19.50
  -8  -3   6  399.76   14.60
   8  -3  -6  393.86   17.30
  -8  -3   6  413.26   20.90
   8  -3  -6  447.86   16.40
   8  -3  -6  439.26   16.90
  -8  -3   6  395.06   15.90
   8  -3  -6  402.26   18.40
   8  -3  -6  410.26   17.80
   7   3  -5  400.76   13.40
  -7   3   5  389.06   17.40
   7   3  -5  408.56   13.60
  -7   3   5  371.66   15.90
   7   3  -5  392.86   19.10
  -7   3   5  389.16   16.60
   7   3  -5  398.16   14.20
   7   3  -5  376.36   14.30
   7  -3  -5  377.56   16.50
  -7  -3   5  377.86   13.80
  -7  -3   5  388.66   13.60
   7  -3  -5  378.66   15.10
   7  -3  -5  356.76   16.90
   7  -3  -5  366.36   17.20
  -7  -3   5  388.06   13.60
   7  -3  -5  367.86   16.10
   7  -3  -5  362.26   15.50
   6   3  -4  854.71   28.00
   6   3  -4  873.01   28.40
  -6   3   4  870.21   30.50
  -6   3   4  771.92   29.70
  -6   3   4  848.22   31.30
   6   3  -4  816.62   28.40
   6   3  -4  813.42   28.50
   6   3  -4  840.72   33.00
   6  -3  -4  851.01   31.40
  -6  -3   4  853.81   29.10
  -6  -3   4  833.02   28.70
  -6  -3   4  852.01   28.80
   6  -3  -4  872.11   32.10
   6  -3  -4  847.72   32.40
   6  -3  -4  831.42   31.00
   6  -3  -4  860.61   30.10
  -6  -3   4  860.31   28.90
   6  -3  -4  869.21   30.70
   5   3  -3  626.54   21.00
   5   3  -3  587.04   21.20
   5   3  -3  592.54   21.30
   5   3  -3  602.74   19.80
   5   3  -3  595.64   19.90
  -5   3   3  589.64   22.60
   5   3  -3  603.54   19.90
   5   3  -3  609.94   21.30
  -5   3   3  577.94   23.40
   5  -3  -3  594.14   21.90
   5  -3  -3  600.84   22.50
  -5  -3   3  606.04   20.80
  -5  -3   3  596.64   21.00
   5  -3  -3  618.24   23.60
  -5  -3   3  600.24   21.00
   5  -3  -3  602.44   23.10
   5  -3  -3  573.54   23.50
   5  -3  -3  577.84   23.40
  -5  -3   3  586.94   20.40
   4   3  -2   26.40    3.20
  -4   3   2   32.40    4.90
  -4   3   2   21.30    3.40
   4   3  -2   27.40    2.60
   4   3  -2   30.90    3.70
  -4   3   2   30.20    4.50
  -4   3   2   26.20    3.70
   4   3  -2   26.00    2.40
   4   3  -2   27.30    3.20
  -4  -3   2   27.70    2.80
   4  -3  -2   22.60    3.40
   4  -3  -2   16.70    3.40
   4  -3  -2   29.60    3.60
   4  -3  -2   29.00    4.30
   4  -3  -2   35.90    5.20
  -4  -3   2   29.30    3.10
   4  -3  -2   25.40    4.30
   4  -3  -2   24.60    3.90
  -4  -3   2   29.10    3.40
   3   3  -1  429.36   15.40
  -3   3   1  447.06   16.80
  -3   3   1  432.16   17.00
  -3   3   1  399.66   17.40
   3   3  -1  432.86   15.70
   3   3  -1  432.56   16.60
   3   3  -1  430.06   16.20
   3   3  -1  413.96   16.50
  -3   3   1  424.56   17.70
  -3   3   1  438.36   17.90
   3  -3  -1  399.56   17.10
  -3  -3   1  424.16   15.80
  -3  -3   1  418.16   15.70
   3  -3  -1  408.86   16.80
   3  -3  -1  407.26   17.00
   3  -3  -1  404.06   16.50
  -3  -3   1  427.06   15.50
   3  -3  -1  415.66   16.10
   3  -3  -1  423.26   17.40
   3  -3  -1  426.06   17.20
  -2   3   0  384.96   15.50
   2   3   0  358.06   14.90
   2   3   0  348.87   14.70
   2   3   0  328.97   13.50
   2   3   0  367.06   14.10
  -2   3   0  381.26   15.70
  -2   3   0  380.56   15.70
  -2   3   0  363.76   14.70
  -2   3   0  372.76   14.60
   2   3   0  366.06   14.30
  -2  -3   0  368.06   14.10
   2  -3   0  366.36   14.40
  -2  -3   0  363.16   14.30
  -2  -3   0  355.26   12.10
   2  -3   0  363.06   15.00
   2  -3   0  372.66   15.30
   2  -3   0  366.26   15.20
  -2  -3   0  366.36   14.40
   2  -3   0  375.66   15.60
   2  -3   0  375.16   14.80
  -2  -3   0  357.46   13.90
   2  -3   0  361.36   15.00
  -2  -3   0  350.76   14.20
  -1   3  -1  577.14   21.20
   1   3   1  581.24   21.90
   1   3   1  593.94   21.20
   1   3   1  565.64   21.10
  -1   3  -1  556.14   22.00
   1   3   1  562.74   20.50
  -1   3  -1  592.24   21.40
   1   3   1  564.24   21.70
  -1   3  -1  605.54   21.20
   1   3   1  567.84   19.50
  -1   3  -1  577.64   22.00
   1  -3   1  540.95   20.40
  -1  -3  -1  548.75   18.50
  -1  -3  -1  537.85   19.80
   1  -3   1  572.34   20.20
  -1  -3  -1  549.45   20.40
  -1  -3  -1  525.05   20.60
   1  -3   1  525.25   20.40
   1  -3   1  581.34   21.30
  -1  -3  -1  520.65   20.20
   1  -3   1  556.44   20.80
  -1  -3  -1  554.64   20.40
   1  -3   1  561.54   20.80
   0   3   2  157.68    8.80
   0   3   2  150.68    6.80
   0   3   2  143.99    7.30
   0   3  -2  161.68    7.70
   0   3  -2  141.79    8.40
   0   3  -2  151.48    8.50
   0   3  -2  164.38    8.10
   0   3   2  148.29    7.80
   0   3   2  151.18    7.90
   0   3  -2  148.29    8.00
   0   3  -2  148.69    7.50
   0  -3   2  159.88    8.60
   0  -3   2  154.88    8.00
   0  -3   2  157.98    7.70
   0  -3  -2  147.59    8.10
   0  -3  -2  158.58    8.40
   0  -3  -2  154.48    7.70
   0  -3   2  162.98    8.10
   0  -3  -2  198.98   10.90
   0  -3   2  151.88    8.30
   0  -3  -2  162.78    8.30
   1   3  -3  571.44   21.50
  -1   3   3  551.24   21.50
   1   3  -3  617.74   20.90
   1   3  -3  583.84   21.20
  -1   3   3  543.85   21.40
  -1   3   3  574.44   22.30
  -1   3   3  575.84   20.90
   1   3  -3  577.94   21.90
  -1   3   3  540.55   21.90
   1   3  -3  562.14   21.70
   1   3  -3  593.14   20.80
   1  -3  -3  584.04   22.50
  -1  -3   3  612.94   22.00
  -1  -3   3  614.94   22.20
   1  -3  -3  561.54   22.00
   1  -3  -3  589.44   22.80
   1  -3  -3  567.34   22.10
   1  -3  -3  620.74   21.70
  -1  -3   3  605.84   21.50
  -1  -3   3  570.84   21.50
  -1  -3   3  579.54   21.60
  -2   3   4  644.24   25.50
  -2   3   4  667.43   24.20
  -2   3   4  674.63   25.00
   2   3  -4  685.93   24.20
   2   3  -4  673.23   23.60
  -2   3   4  655.43   25.30
   2   3  -4  671.43   25.00
   2   3  -4  690.93   24.60
   2   3  -4  665.53   23.60
   2   3  -4  669.13   23.60
   2  -3  -4  685.73   24.80
  -2  -3   4  716.63   24.70
   2  -3  -4  683.93   26.10
   2  -3  -4  674.43   25.40
  -2  -3   4  687.83   24.40
   2  -3  -4  671.33   25.80
  -2  -3   4  709.13   24.40
   2  -3  -4  666.83   25.40
  -2  -3   4  670.63   24.80
  -3   3   5  385.76   17.40
  -3   3   5  386.26   16.90
   3   3  -5  417.06   16.10
   3   3  -5  412.86   15.20
   3   3  -5  412.56   16.30
  -3   3   5  395.66   15.90
   3   3  -5  421.46   15.80
  -3   3   5  402.26   16.70
   3   3  -5  400.66   15.00
   3   3  -5  385.66   16.50
   3  -3  -5  361.26   15.40
   3  -3  -5  332.57   15.00
   3  -3  -5  359.16   15.90
  -3  -3   5  348.97   14.30
  -3  -3   5  393.26   14.30
   3  -3  -5  353.06   14.40
   3  -3  -5  335.67   15.60
   4   3  -6  582.04   22.80
   4   3  -6  592.74   21.30
  -4   3   6  626.44   23.50
   4   3  -6  625.14   21.10
  -4   3   6  583.64   22.50
   4   3  -6  621.44   22.40
   4   3  -6  622.74   22.70
   4   3  -6  598.44   22.00
  -4   3   6  611.04   23.60
   4   3  -6  590.44   22.40
  -4   3   6  590.84   24.10
  -4  -3   6  618.04   22.30
   4  -3  -6  571.84   23.40
  -4  -3   6  631.64   22.60
   4  -3  -6  604.44   22.70
   4  -3  -6  618.94   24.40
   4  -3  -6  610.74   24.20
  -4  -3   6  642.44   22.30
   4  -3  -6  601.04   23.50
   5   3  -7  927.01   33.20
   5   3  -7  923.01   31.50
  -5   3   7 1001.40   35.50
  -5   3   7  907.21   33.40
   5   3  -7  950.70   33.90
   5   3  -7  943.11   32.60
  -5   3   7  940.61   34.40
   5   3  -7  936.51   33.10
   5   3  -7  950.60   31.80
   5   3  -7  972.20   33.40
  -5  -3   7  964.50   34.00
  -5  -3   7  973.90   34.00
   5  -3  -7 1017.10   34.80
   5  -3  -7  944.81   36.20
  -5  -3   7  997.70   34.00
   5  -3  -7  994.70   35.40
   5  -3  -7  967.50   35.50
   5  -3  -7  994.50   36.30
   6   3  -8 1482.55   49.70
   6   3  -8 1479.25   49.80
   6   3  -8 1438.36   50.49
  -6   3   8 1501.85   51.49
   6   3  -8 1485.85   47.80
   6   3  -8 1453.75   47.60
  -6   3   8 1409.16   50.19
   6   3  -8 1468.45   49.10
  -6   3   8 1494.95   52.09
   6  -3  -8 1479.95   51.99
   6  -3  -8 1512.95   50.19
  -6  -3   8 1406.06   49.30
   6  -3  -8 1419.76   53.19
   6  -3  -8 1505.65   50.99
  -6  -3   8 1436.06   49.30
  -6  -3   8 1517.75   49.50
   6  -3  -8 1452.25   51.89
   7   3  -9   24.00    4.20
  -7   3   9   22.90    3.80
  -7   3   9   23.00    4.80
   7   3  -9   27.10    3.30
  -7   3   9   19.70    4.00
   7   3  -9   22.70    3.40
   7   3  -9   21.50    3.50
  -7  -3   9   22.50    3.20
  -7  -3   9   23.60    3.50
   7  -3  -9   28.50    5.20
   7  -3  -9   23.10    4.80
   7  -3  -9   17.40    4.10
   7  -3  -9   22.30    3.50
   7  -3  -9   17.60    3.60
  -7  -3   9   27.60    3.50
  -7  -3   9   24.20    3.20
  -8   3  10  510.35   21.10
  -8   3  10  515.05   22.20
   8   3 -10  515.85   19.80
   8   3 -10  543.65   19.40
  -8   3  10  557.54   23.00
   8   3 -10  537.85   20.60
   8   3 -10  519.65   21.70
   8  -3 -10  522.85   22.00
   8  -3 -10  499.85   22.20
  -8  -3  10  506.85   19.00
   8  -3 -10  491.75   20.30
   8  -3 -10  473.45   20.90
  -8  -3  10  515.85   19.40
  -8  -3  10  491.15   19.00
  -8  -3  10  486.15   18.90
  -9   3  11   20.70    4.60
   9   3 -11   19.50    3.60
  -9   3  11   19.10    5.00
   9   3 -11   25.10    4.80
  -9   3  11   20.40    3.90
   9   3 -11   21.60    3.30
  -9  -3  11   19.90    3.10
   9  -3 -11   30.60    6.00
   9  -3 -11   21.30    4.60
   9  -3 -11   19.50    3.60
  -9  -3  11   20.90    3.10
  -9  -3  11   20.50    3.50
 -10   3  12  109.19    9.00
  10   3 -12  103.69    5.50
  10   3 -12  101.09    8.80
  10   3 -12   94.39    7.00
 -10   3  12  106.69    7.70
  10   3 -12  102.19    5.50
  10  -3 -12  105.79    9.80
 -10  -3  12   99.79    6.40
 -10  -3  12   92.49    6.30
 -10  -3  12   95.79    6.80
  10  -3 -12   95.39    8.40
 -11   3  13   37.70    5.30
  11   3 -13   36.20    5.00
 -11   3  13   42.30    6.40
  11  -3 -13   33.90    5.70
 -11  -3  13   40.90    4.40
  11  -3 -13   37.40    6.70
 -11  -3  13   33.30    4.10
 -11  -3  13   35.00    4.60
 -12   3  14   51.59    7.60
 -12   3  14   35.00    5.40
  12   3 -14   41.40    5.40
  12  -3 -14   61.49    8.70
 -12  -3  14   45.90    5.40
  12  -3 -14   53.49    6.80
 -12  -3  14   44.70    4.80
  13   3 -15  137.59    9.40
 -13   3  15  136.89    9.60
  13  -3 -15  151.88   12.20
  13  -3 -15  136.09   10.30
 -13  -3  15  143.49    9.10
  14   3 -16   34.90    5.50
 -14  -3  16   29.90    6.00
  14  -3 -16   29.90    7.00
  14  -3 -16   41.60    6.20
  15   3 -17   24.60    5.00
  15  -3 -17   20.20    6.30
  15  -3 -17   23.60    4.90
  16   3 -18    4.10    3.30
  16  -3 -18    6.80    4.30
  17   4 -15   32.90    4.40
  17  -4 -15   30.10    8.00
  16   4 -14   33.70    4.40
  16  -4 -14   25.00    7.60
  16  -4 -14   39.90    8.30
  16  -4 -14   20.10    4.80
  15   4 -13   16.90    3.40
  15  -4 -13   21.90    7.10
  15  -4 -13   23.90    7.20
  15  -4 -13   19.20    4.90
  14   4 -12  144.09    8.20
  14   4 -12  146.19    9.40
 -14   4  12  159.58   10.50
  14  -4 -12  184.28   14.70
  14  -4 -12  142.39   10.60
  14  -4 -12  200.08   14.90
  13   4 -11    2.50    2.30
  13   4 -11   -0.20    2.90
 -13   4  11    1.90    3.10
  13  -4 -11    5.00    3.80
 -13  -4  11    3.00    1.80
 -13  -4  11    5.00    1.80
  13  -4 -11    6.40    5.10
  13  -4 -11   -0.20    4.30
  12   4 -10  268.47   12.80
 -12   4  10  315.77   16.40
  12   4 -10  322.67   13.90
 -12   4  10  352.86   16.00
 -12  -4  10  275.17   11.70
  12  -4 -10  373.26   18.80
  12  -4 -10  306.27   18.10
  12  -4 -10  287.07   15.10
 -12  -4  10  287.27   11.70
  11   4  -9  217.48   10.80
  11   4  -9  266.47   11.90
 -11   4   9  251.57   14.10
 -11   4   9  275.67   13.60
  11  -4  -9  233.18   15.40
 -11  -4   9  227.88   10.40
 -11  -4   9  263.77   10.50
  11  -4  -9  313.37   16.50
  11  -4  -9  231.28   13.50
 -10   4   8   55.49    6.60
 -10   4   8   78.19    8.10
  10   4  -8   75.19    5.30
  10  -4  -8   51.19    5.70
  10  -4  -8   62.39    8.60
  10  -4  -8   44.40    6.40
  10  -4  -8   47.50    7.40
  -9   4   7  187.68   12.30
  -9   4   7  152.38   10.80
  -9   4   7  168.78   10.50
   9   4  -7  212.48    9.40
   9   4  -7  220.18   10.00
   9  -4  -7  161.88   11.00
   9  -4  -7  164.58   11.80
   9  -4  -7  177.98   11.00
   9  -4  -7  161.18    9.80
   9  -4  -7  167.88   12.40
   9  -4  -7  172.58   12.30
   8   4  -6  181.18    8.70
  -8   4   6  161.38    9.80
  -8   4   6  149.99   10.20
  -8   4   6  149.39   11.20
   8   4  -6  176.48    9.00
   8   4  -6  173.68    7.20
   8   4  -6  173.78   12.60
   8   4  -6  175.28    7.50
   8  -4  -6  173.18   11.00
  -8  -4   6  181.68    8.20
   8  -4  -6  162.28   11.30
  -8  -4   6  201.38    8.70
   8  -4  -6  179.48   12.00
  -8  -4   6  199.48    8.30
   8  -4  -6  154.58   10.00
   8  -4  -6  143.69   11.20
   8  -4  -6  160.78   10.70
  -7   4   5   24.90    5.40
  -7   4   5   17.20    4.00
  -7   4   5   18.00    3.80
   7  -4  -5    7.30    3.60
   7  -4  -5   15.80    4.90
   7  -4  -5    5.70    3.60
   7  -4  -5    7.60    2.60
   7  -4  -5    7.10    3.60
   7  -4  -5   11.70    3.40
   6   4  -4   82.89    6.00
   6   4  -4  107.89    6.30
   6   4  -4   90.99    4.10
   6   4  -4   80.99    4.00
   6   4  -4   83.99    9.00
  -6   4   4   77.99    6.90
   6   4  -4  109.19    6.60
   6   4  -4   87.79    5.40
  -6   4   4   71.89    6.30
  -6   4   4   81.79    7.90
   6  -4  -4   64.19    6.40
   6  -4  -4   82.39    7.70
   6  -4  -4   76.39    5.90
   6  -4  -4   75.69    7.00
   6  -4  -4   66.29    7.40
   6  -4  -4   66.89    7.00
   5   4  -3  620.84   27.00
   5   4  -3  633.84   21.40
   5   4  -3  624.64   23.20
   5   4  -3  620.24   22.60
  -5   4   3  589.24   24.70
   5   4  -3  619.04   21.60
  -5   4   3  613.64   24.20
  -5   4   3  608.14   25.10
   5   4  -3  609.54   23.20
   5   4  -3  619.14   23.30
   5  -4  -3  623.04   25.20
   5  -4  -3  613.54   25.30
   5  -4  -3  636.14   25.90
  -5  -4   3  648.84   23.20
   5  -4  -3  606.04   24.80
   5  -4  -3  635.54   24.00
  -5  -4   3  662.73   23.30
   5  -4  -3  618.34   25.80
   5  -4  -3  595.24   24.40
  -5  -4   3  668.63   23.00
  -4   4   2  361.26   16.90
   4   4  -2  355.26   14.80
   4   4  -2  360.36   15.60
  -4   4   2  352.46   15.50
   4   4  -2  413.96   15.90
  -4   4   2  358.16   16.80
   4   4  -2  368.56   14.20
  -4   4   2  349.67   15.80
   4  -4  -2  376.46   17.20
  -4  -4   2  410.26   15.50
   4  -4  -2  338.07   16.30
   4  -4  -2  352.76   16.00
   4  -4  -2  390.36   17.50
   4  -4  -2  352.56   16.50
  -4  -4   2  407.46   15.00
   4  -4  -2  363.46   16.80
  -4  -4   2  384.36   15.20
   4  -4  -2  350.16   15.50
  -3   4   1  269.27   13.80
   3   4  -1  285.67   13.20
  -3   4   1  280.17   14.00
  -3   4   1  279.87   12.80
  -3   4   1  263.67   13.80
   3   4  -1  298.27   12.10
  -3   4   1  276.87   13.10
   3   4  -1  312.47   11.90
   3   4  -1  291.17   13.30
   3   4  -1  279.17   13.00
   3   4  -1  284.47   12.50
   3  -4  -1  278.47   14.00
  -3  -4   1  282.47    9.70
   3  -4  -1  270.77   12.40
  -3  -4   1  294.67   12.10
   3  -4  -1  259.57   12.80
   3  -4  -1  264.87   13.30
  -3  -4   1  281.77   12.50
   3  -4  -1  278.37   13.30
  -3  -4   1  288.07   12.40
  -2   4   0   96.49    7.80
   2   4   0  104.99    7.20
   2   4   0  108.89    7.80
  -2   4   0   91.79    7.30
  -2   4   0  104.99    6.80
   2   4   0  101.49    7.40
   2   4   0   97.89    6.00
  -2   4   0   94.79    7.80
  -2   4   0   97.69    6.80
   2   4   0   97.29    6.50
   2   4   0  112.09    7.80
   2  -4   0   93.89    7.10
   2  -4   0  102.09    7.30
   2  -4   0   99.79    7.70
  -2  -4   0   95.49    7.00
  -2  -4   0  109.99    6.70
   2  -4   0   97.19    7.70
   2  -4   0  100.79    6.60
  -2  -4   0  102.99    4.70
  -2  -4   0   95.49    6.30
  -2  -4   0  103.49    6.80
   2  -4   0   96.29    7.20
   1   4   1  172.58    9.30
   1   4   1  177.68    8.70
  -1   4  -1  188.18   10.40
  -1   4  -1  193.18    9.50
  -1   4  -1  174.18    9.30
   1   4   1  180.78    9.90
   1   4   1  176.58    7.70
   1   4   1  166.58   10.00
   1   4   1  184.48   10.60
  -1   4  -1  173.18   10.30
  -1   4  -1  171.88   10.50
  -1  -4  -1  177.48    9.70
   1  -4   1  182.38   10.00
  -1  -4  -1  179.88    9.90
  -1  -4  -1  173.38    9.90
  -1  -4  -1  171.08    9.60
   1  -4   1  190.68    9.90
  -1  -4  -1  182.28    7.80
   1  -4   1  177.48    9.60
   1  -4   1  192.18   10.50
   1  -4   1  188.38    9.40
  -1  -4  -1  192.28    9.30
   1  -4   1  191.78   10.60
   0   4   2  291.87   14.50
   0   4  -2  316.27   14.40
   0   4   2  284.97   14.20
   0   4  -2  290.87   14.40
   0   4   2  305.87   13.50
   0   4   2  291.77   13.60
   0   4  -2  303.37   13.60
   0   4  -2  309.97   14.60
   0   4   2  288.47   12.80
   0   4   2  321.67   13.10
   0   4  -2  309.57   13.30
   0   4  -2  324.67   13.30
   0  -4  -2  300.97   14.30
   0  -4  -2  296.07   13.80
   0  -4  -2  312.17   14.00
   0  -4   2  314.97   13.40
   0  -4   2  322.37   14.20
   0  -4  -2  281.77   13.50
   0  -4  -2  285.67   12.90
   0  -4  -2  294.27   12.00
   0  -4   2  301.57   13.50
   0  -4   2  313.07   13.20
   0  -4   2  310.67   13.70
   0  -4   2  305.07   14.00
   1   4  -3  266.07   12.60
  -1   4   3  255.27   12.20
   1   4  -3  258.37   12.70
   1   4  -3  234.58   12.50
   1   4  -3  258.27   11.50
   1   4  -3  254.07   11.40
  -1   4   3  235.28   11.30
  -1   4   3  245.18   13.10
   1   4  -3  268.07   12.00
   1  -4  -3  256.47   12.70
  -1  -4   3  252.57   12.30
  -1  -4   3  240.98   12.20
   1  -4  -3  252.77   12.50
  -1  -4   3  263.97   12.00
   1  -4  -3  242.08   12.90
  -1  -4   3  266.97   11.70
   1  -4  -3  268.97   13.00
   1  -4  -3  270.77   11.90
  -1  -4   3  258.37   11.90
   1  -4  -3  267.27   11.40
  -2   4   4  916.71   35.10
   2   4  -4  917.01   34.40
  -2   4   4  957.00   34.30
   2   4  -4  915.51   33.40
   2   4  -4  961.10   32.90
   2   4  -4  972.20   33.00
   2   4  -4 1002.10   34.40
  -2   4   4  881.41   33.20
  -2   4   4  915.51   34.80
   2  -4  -4  936.01   35.30
  -2  -4   4  968.00   33.80
   2  -4  -4  941.51   34.10
  -2  -4   4  970.10   34.40
   2  -4  -4  961.10   35.00
   2  -4  -4  969.60   35.00
  -3   4   5  215.18   11.80
  -3   4   5  210.08   10.50
   3   4  -5  206.28   10.90
   3   4  -5  231.78    9.80
   3   4  -5  210.98   10.80
  -3   4   5  197.48   11.10
   3   4  -5  224.68   10.50
   3   4  -5  226.58    9.80
   3   4  -5  215.48    9.80
  -3   4   5  194.98   11.80
   3  -4  -5  206.38   11.40
   3  -4  -5  212.18   11.80
  -3  -4   5  215.28   10.10
  -3  -4   5  216.18   10.60
   3  -4  -5  213.28   10.60
  -3  -4   5  204.98   10.20
   3  -4  -5  204.48   11.20
  -4   4   6  444.86   19.00
   4   4  -6  420.76   17.30
  -4   4   6  451.25   18.10
  -4   4   6  428.06   19.30
   4   4  -6  435.56   18.00
   4   4  -6  435.26   18.70
  -4   4   6  448.26   20.00
   4   4  -6  443.16   18.70
   4   4  -6  439.66   18.20
   4   4  -6  423.56   16.50
   4   4  -6  426.66   16.40
   4  -4  -6  461.05   18.70
  -4  -4   6  468.05   18.20
   4  -4  -6  429.86   19.80
   4  -4  -6  448.56   19.50
   4  -4  -6  462.65   19.40
  -4  -4   6  445.26   17.80
  -4  -4   6  460.15   18.30
   5   4  -7  469.35   19.00
  -5   4   7  423.26   18.40
   5   4  -7  426.96   17.60
   5   4  -7  432.66   16.60
   5   4  -7  454.65   18.50
  -5   4   7  430.06   20.30
  -5   4   7  442.16   19.50
   5   4  -7  471.55   19.30
   5   4  -7  454.55   16.50
   5   4  -7  470.25   18.60
   5  -4  -7  478.05   19.60
  -5  -4   7  468.65   18.70
  -5  -4   7  499.75   19.10
   5  -4  -7  461.95   20.30
   5  -4  -7  493.45   22.70
   5  -4  -7  485.35   20.70
   5  -4  -7  502.65   21.50
  -5  -4   7  475.05   19.10
   6   4  -8   95.29    6.70
   6   4  -8   84.59    6.70
  -6   4   8   93.19    7.10
   6   4  -8   94.39    7.90
  -6   4   8  100.59    8.00
  -6   4   8   94.09    8.60
   6   4  -8   99.89    6.30
   6   4  -8   83.19    4.90
   6   4  -8   84.49    7.00
   6  -4  -8  112.29    7.50
   6  -4  -8  127.29    9.40
  -6  -4   8  107.89    7.10
   6  -4  -8  112.29    9.50
   6  -4  -8  118.69    8.60
  -6  -4   8  100.59    6.90
  -6  -4   8  106.89    6.80
  -7   4   9  359.46   18.20
  -7   4   9  363.46   17.50
   7   4  -9  373.86   16.10
   7   4  -9  345.57   15.40
  -7   4   9  368.76   16.50
   7   4  -9  365.86   17.00
   7   4  -9  377.86   15.00
   7  -4  -9  383.26   17.60
   7  -4  -9  393.56   16.90
   7  -4  -9  392.56   19.10
  -7  -4   9  388.76   16.00
   7  -4  -9  387.66   18.80
  -7  -4   9  356.96   15.70
  -7  -4   9  381.56   15.90
   8   4 -10   92.69    8.60
  -8   4  10   72.99    8.00
  -8   4  10   87.29    7.40
   8   4 -10   96.39    6.10
  -8   4  10   99.19   10.10
   8   4 -10   91.39    6.60
   8   4 -10   99.79    7.10
   8  -4 -10   97.29    9.60
   8  -4 -10   89.09    7.80
  -8  -4  10  100.49    6.70
  -8  -4  10   95.49    6.90
   8  -4 -10   93.29    8.70
  -9   4  11  157.38   18.10
   9   4 -11  166.68    9.60
  -9   4  11  143.39   10.80
  -9   4  11  152.78    9.90
   9   4 -11  152.58   10.80
   9   4 -11  163.58    8.60
   9   4 -11  159.28    8.20
   9  -4 -11  127.79   11.10
   9  -4 -11  139.09   10.30
  -9  -4  11  135.99    8.30
  -9  -4  11  137.09    8.10
   9  -4 -11  127.69    9.10
  10   4 -12   18.30    2.80
 -10   4  12   17.10    4.70
  10   4 -12   19.00    3.90
  10   4 -12   19.50    5.00
  10   4 -12   13.40    2.80
 -10   4  12   20.90    4.30
  10  -4 -12   16.60    4.90
  10  -4 -12   23.30    6.00
 -10  -4  12   23.80    3.90
 -10  -4  12   21.70    3.60
  11   4 -13  125.99   10.80
  11   4 -13  131.79    9.00
 -11   4  13  136.29    9.70
  11  -4 -13  137.29   12.20
 -11  -4  13  141.19    8.90
  11  -4 -13  138.59   10.90
 -11  -4  13  143.09    8.50
  12   4 -14   49.99    6.30
 -12   4  14   50.99    6.70
  12   4 -14   42.60    7.20
 -12  -4  14   43.90    5.50
 -12  -4  14   45.10    5.20
  12  -4 -14   57.29    8.50
  12  -4 -14   51.69    7.40
  13   4 -15   76.59    7.50
 -13   4  15   66.69    7.80
  13  -4 -15   83.19    9.20
  13  -4 -15   51.69    9.30
 -13  -4  15   66.09    6.50
  14   4 -16  109.59    8.90
  14  -4 -16  113.19   10.40
  15   4 -17    2.90    3.10
  15  -4 -17    1.60    4.20
  16   5 -14   14.80    3.70
  16  -5 -14    9.30    6.80
  16  -5 -14   16.00    5.30
  15   5 -13   27.20    4.50
  15   5 -13   20.20    5.10
  15  -5 -13   19.60    5.60
  15  -5 -13   24.00    7.80
  14   5 -12    3.70    3.60
  14   5 -12    0.50    2.50
  14  -5 -12    3.50    4.30
  14  -5 -12    5.20    5.00
  13   5 -11  292.77   14.90
  13   5 -11  289.97   14.10
 -13   5  11  305.97   16.30
  13  -5 -11  351.56   20.50
  13  -5 -11  296.07   19.50
 -13  -5  11  290.97   12.60
  13  -5 -11  311.57   16.80
 -12   5  10   74.89    8.40
  12   5 -10   70.09    7.30
  12  -5 -10   70.39   10.20
  12  -5 -10   63.89    8.40
 -12  -5  10   60.49    5.60
  12  -5 -10   89.09   11.60
 -12  -5  10   70.29    5.60
  11   5  -9  221.98   12.10
 -11   5   9  218.48   13.10
  11   5  -9  218.18   11.60
 -11  -5   9  229.68   10.50
  11  -5  -9  214.78   15.50
  11  -5  -9  200.18   13.60
  11  -5  -9  253.97   16.60
 -11  -5   9  226.68   10.80
  10   5  -8  229.38   11.80
 -10   5   8  214.78   13.50
  10   5  -8  222.88   12.20
 -10   5   8  224.98   13.10
  10  -5  -8  218.48   13.40
 -10  -5   8  201.78   10.40
  10  -5  -8  212.38   12.40
  10  -5  -8  222.38   15.10
 -10  -5   8  217.98   10.20
  10  -5  -8  192.08   14.70
  -9   5   7  140.79   11.80
   9   5  -7  139.39    7.30
   9   5  -7  156.88   12.70
  -9   5   7  141.19   10.00
   9   5  -7  136.39    9.40
  -9   5   7  144.79   10.70
   9   5  -7  151.78    9.20
   9  -5  -7  131.39   11.70
  -9  -5   7  139.99    8.20
  -9  -5   7  144.49    7.90
   9  -5  -7  125.19   10.30
   9  -5  -7  137.49   12.10
   9  -5  -7  125.29    9.70
   9  -5  -7  128.29   11.50
   8   5  -6  138.19   12.00
  -8   5   6  124.99   11.10
   8   5  -6  135.29    7.10
   8   5  -6  122.39    7.70
   8   5  -6  129.29    8.60
  -8   5   6  112.39    8.90
   8   5  -6  122.09    8.80
  -8   5   6  104.09    9.30
   8  -5  -6  118.89   10.80
   8  -5  -6   99.09   10.70
   8  -5  -6  111.69    9.60
  -8  -5   6  133.79    7.30
  -8  -5   6  115.49    7.50
   8  -5  -6  100.19   10.20
   8  -5  -6  109.29    8.90
  -7   5   5   88.39    8.50
  -7   5   5  100.69    8.40
   7   5  -5  102.19    7.60
   7   5  -5  124.39    7.00
  -7   5   5  114.59   11.30
   7   5  -5  114.49   11.10
   7   5  -5   88.69    7.00
   7   5  -5  104.09    8.10
   7  -5  -5   77.79    8.90
   7  -5  -5   97.59    7.50
   7  -5  -5   98.19   10.00
   7  -5  -5   72.09    8.70
  -7  -5   5   93.99    6.90
  -7  -5   5  112.59    6.70
   7  -5  -5   88.59    8.30
  -7  -5   5   99.29    6.80
  -7  -5   5   84.49    5.30
   6   5  -4   44.10    3.50
  -6   5   4   39.70    5.80
  -6   5   4   44.80    6.00
  -6   5   4   44.20    7.00
   6   5  -4   45.10    5.70
   6   5  -4   38.00    5.10
   6   5  -4   37.50    7.20
   6  -5  -4   51.29    5.90
   6  -5  -4   59.99    7.80
   6  -5  -4   60.29    7.60
   6  -5  -4   67.29    8.40
   6  -5  -4   55.79    7.00
   6  -5  -4   48.20    7.10
  -6  -5   4   60.59    6.00
  -5   5   3   35.40    5.50
  -5   5   3   38.70    6.70
   5   5  -3   61.59    4.50
  -5   5   3   48.90    7.10
   5   5  -3   57.39    8.50
   5  -5  -3   58.59    6.80
   5  -5  -3   45.40    6.90
   5  -5  -3   49.40    5.70
   5  -5  -3   73.19    8.70
   5  -5  -3   52.19    6.70
   5  -5  -3   53.19    7.30
  -4   5   2   44.30    6.70
  -4   5   2   58.19    7.10
  -4   5   2   55.79    5.80
  -4   5   2   54.39    6.20
   4  -5  -2   67.29    6.80
   4  -5  -2   58.29    6.80
   4  -5  -2   53.49    6.20
   4  -5  -2   78.09    8.40
   4  -5  -2   59.49    6.90
   4  -5  -2   65.69    6.20
  -3   5   1   10.30    3.60
  -3   5   1   10.50    4.10
  -3   5   1   15.60    3.80
  -3   5   1   16.00    3.60
   3  -5  -1    8.60    2.90
   3  -5  -1    8.30    3.60
   3  -5  -1   16.40    4.60
   3  -5  -1   13.10    4.20
  -2   5   0  127.29    9.40
  -2   5   0  111.59    8.00
   2   5   0  149.59    8.20
  -2   5   0  114.29    7.80
  -2   5   0  111.99    8.90
   2   5   0  112.09    8.60
  -2   5   0  121.59    9.60
   2  -5   0  129.69    8.60
   2  -5   0  116.19    8.70
   2  -5   0  127.29    8.10
   2  -5   0  124.89    8.50
   2  -5   0  135.09    9.40
   2  -5   0  121.69    9.10
  -1   5  -1  135.09    9.50
   1   5   1  152.78    8.30
  -1   5  -1  119.59    9.40
   1   5   1  140.79    9.70
  -1   5  -1  133.39    8.40
  -1   5  -1  145.19    8.80
  -1   5  -1  139.19   10.00
   1   5   1  144.19    9.70
   1   5   1  159.58    9.10
  -1  -5  -1  145.29    9.20
  -1  -5  -1  169.08    9.00
   1  -5   1  140.39    8.70
   1  -5   1  144.69    9.30
  -1  -5  -1  137.59    9.10
  -1  -5  -1  154.48    9.40
   1  -5   1  145.99    9.00
   1  -5   1  152.28    9.90
   1  -5   1  156.98   10.00
  -1  -5  -1  151.88    9.60
  -1  -5  -1  150.08    7.20
   1  -5   1  147.59    9.40
   0   5  -2  396.66   18.40
   0   5  -2  414.66   18.50
   0   5   2  423.26   17.70
   0   5   2  406.86   16.80
   0   5   2  388.06   18.40
   0   5   2  376.06   18.20
   0   5  -2  405.16   17.00
   0   5  -2  411.66   17.20
   0   5  -2  384.16   18.50
   0  -5   2  390.66   17.60
   0  -5   2  394.96   17.20
   0  -5   2  389.16   16.50
   0  -5   2  381.16   17.40
   0  -5   2  356.06   16.20
   0  -5  -2  394.06   17.90
   0  -5  -2  404.16   16.80
   0  -5  -2  394.76   17.60
   0  -5  -2  386.06   15.30
   0  -5  -2  393.56   17.30
   0  -5   2  386.16   17.00
   0  -5  -2  377.26   17.30
  -1   5   3   19.70    3.40
   1   5  -3   34.90    4.40
  -1   5   3   18.50    3.70
   1   5  -3   23.80    4.30
   1   5  -3   20.80    3.80
   1   5  -3   24.90    4.80
   1   5  -3   28.00    4.10
  -1   5   3   36.90    5.90
  -1   5   3   20.70    4.90
   1   5  -3   20.50    4.70
  -1  -5   3   17.40    4.10
   1  -5  -3   13.90    3.80
   1  -5  -3   14.30    3.90
  -1  -5   3   17.20    3.60
   1  -5  -3   14.30    3.20
   1  -5  -3   13.20    3.00
  -1  -5   3   16.20    3.30
   1  -5  -3    8.30    3.60
   1  -5  -3   12.90    3.90
  -1  -5   3   15.60    3.50
  -1  -5   3   17.80    3.60
   2   5  -4   62.69    6.50
  -2   5   4   48.20    5.70
  -2   5   4   70.79    8.50
   2   5  -4   58.29    5.40
   2   5  -4   66.39    6.80
  -2   5   4   61.19    5.90
   2   5  -4   61.19    5.30
   2   5  -4   65.09    7.20
  -2  -5   4   36.70    4.80
   2  -5  -4   47.60    6.20
   2  -5  -4   58.79    6.60
  -2  -5   4   52.89    6.20
   2  -5  -4   49.20    7.00
   2  -5  -4   39.30    4.90
   2  -5  -4   41.10    6.20
   2  -5  -4   46.20    5.10
  -2  -5   4   46.10    5.20
   3   5  -5  309.97   13.40
   3   5  -5  309.87   15.60
  -3   5   5  321.07   15.40
   3   5  -5  311.77   14.40
   3   5  -5  323.07   15.40
   3   5  -5  321.77   13.60
  -3   5   5  304.47   16.40
  -3   5   5  309.47   14.50
  -3   5   5  296.17   16.00
   3   5  -5  304.37   16.20
   3   5  -5  316.27   13.60
   3  -5  -5  279.17   14.20
  -3  -5   5  276.17   13.20
   3  -5  -5  264.07   14.20
   3  -5  -5  274.87   15.30
  -3  -5   5  267.67   13.40
   3  -5  -5  270.17   13.40
  -3  -5   5  300.17   13.20
   3  -5  -5  261.87   14.60
  -4   5   6  321.47   16.70
   4   5  -6  322.37   13.60
  -4   5   6  318.37   17.10
   4   5  -6  306.97   13.50
   4   5  -6  313.27   15.40
   4   5  -6  320.87   15.50
  -4   5   6  316.97   15.90
   4   5  -6  330.17   14.70
  -4   5   6  321.67   15.10
   4   5  -6  358.96   16.40
   4  -5  -6  265.97   14.60
  -4  -5   6  284.97   13.40
   4  -5  -6  272.47   15.10
  -4  -5   6  268.27   13.40
   4  -5  -6  266.27   14.40
  -4  -5   6  281.27   12.90
   4  -5  -6  290.07   13.80
   4  -5  -6  269.07   15.60
  -5   5   7  351.76   18.20
   5   5  -7  341.17   14.90
   5   5  -7  319.87   15.60
   5   5  -7  322.77   13.50
  -5   5   7  336.57   16.50
   5   5  -7  296.67   15.30
  -5   5   7  326.17   15.40
   5   5  -7  334.87   16.60
   5  -5  -7  376.36   16.80
   5  -5  -7  374.06   17.60
   5  -5  -7  355.06   18.40
   5  -5  -7  349.17   17.70
  -5  -5   7  349.37   15.70
  -5  -5   7  374.26   16.30
  -5  -5   7  358.56   16.00
   6   5  -8  414.96   18.90
  -6   5   8  457.55   20.60
   6   5  -8  444.96   19.50
   6   5  -8  443.56   18.20
  -6   5   8  433.26   19.30
   6   5  -8  436.66   20.10
  -6   5   8  427.56   21.50
   6   5  -8  434.46   16.70
  -6  -5   8  422.26   18.20
  -6  -5   8  445.66   18.80
   6  -5  -8  448.46   20.80
   6  -5  -8  453.95   21.70
   6  -5  -8  461.25   20.40
  -6  -5   8  425.06   18.40
   6  -5  -8  445.76   19.50
  -7   5   9    7.40    3.70
   7   5  -9    7.10    2.80
   7   5  -9    9.80    3.40
   7   5  -9    6.40    3.40
   7   5  -9    6.70    3.90
   7   5  -9    6.60    3.60
  -7   5   9    8.00    3.50
  -7   5   9    8.80    4.60
   7  -5  -9   15.10    5.10
  -7  -5   9    8.60    3.10
  -7  -5   9    8.20    3.00
   7  -5  -9    3.50    3.40
   7  -5  -9    9.50    4.50
   8   5 -10  165.08   10.40
  -8   5  10  170.98   11.80
  -8   5  10  142.79   10.30
   8   5 -10  166.28   11.70
  -8   5  10  180.58   12.80
   8   5 -10  159.18    9.70
   8  -5 -10  170.28   13.40
   8  -5 -10  172.68   11.70
  -8  -5  10  194.08   10.40
  -8  -5  10  198.78   10.60
   8  -5 -10  168.98   12.20
  -9   5  11   32.50    5.30
   9   5 -11   29.90    6.20
   9   5 -11   36.60    5.50
   9   5 -11   36.00    4.80
   9  -5 -11   38.20    7.60
  -9  -5  11   49.20    5.90
   9  -5 -11   39.90    7.00
  -9  -5  11   42.90    5.40
  10   5 -12   76.79    6.10
  10   5 -12   83.19    7.70
  10   5 -12   65.59    8.40
 -10   5  12   69.09    7.60
 -10  -5  12   79.89    6.90
 -10  -5  12   75.09    6.90
  10  -5 -12   92.19   10.00
  10  -5 -12   76.69   10.10
  11   5 -13   48.80    7.80
  11   5 -13   49.70    4.10
  11   5 -13   55.19    7.00
 -11   5  13   51.09    6.90
 -11  -5  13   47.90    5.80
 -11  -5  13   51.99    6.20
  11  -5 -13   52.39    8.10
  12   5 -14   16.10    6.00
 -12   5  14   12.90    4.30
  12   5 -14   11.90    4.10
 -12  -5  14   17.20    4.00
  12  -5 -14    4.40    5.00
  13   5 -15  132.79   10.40
 -13   5  15  141.49   16.50
  13   5 -15  142.09   12.70
 -13  -5  15  142.49    9.50
  13  -5 -15  147.49   12.40
  14   5 -16    2.00    3.00
  14  -5 -16   -0.40    4.70
  15   5 -17   11.00    4.30
  15  -5 -17    9.20    5.50
  15   6 -13   -0.70    4.20
  15   6 -13   -0.90    2.90
  15  -6 -13    2.50    5.00
  14   6 -12   36.80    5.90
  14   6 -12   46.30    7.30
  14  -6 -12   55.19   16.40
  14  -6 -12   47.30    8.20
  13   6 -11    6.10    4.30
  13   6 -11    3.70    3.30
 -13   6  11   -0.70    3.60
  13  -6 -11    5.20    5.10
 -13  -6  11    7.90    2.80
  13  -6 -11    0.90    4.60
  12   6 -10  179.18   11.70
 -12   6  10  199.58   13.40
  12   6 -10  178.68   12.40
  12  -6 -10  220.48   17.00
  12  -6 -10  224.28   15.10
 -12  -6  10  208.98   10.90
 -11   6   9   79.49    9.10
  11   6  -9   70.09    8.30
  11   6  -9   61.39    7.30
  11  -6  -9   82.89   10.30
 -11  -6   9   77.99    7.10
  11  -6  -9   68.89   10.00
 -11  -6   9   82.79    6.80
  10   6  -8  227.18   13.40
  10   6  -8  228.68   13.10
  10   6  -8  231.38   10.30
 -10   6   8  200.28   13.70
 -10  -6   8  247.58   12.80
  10  -6  -8  241.78   15.70
  10  -6  -8  236.98   17.20
 -10  -6   8  253.07   12.40
  10  -6  -8  310.07   22.70
   9   6  -7  306.77   16.50
   9   6  -7  301.37   14.20
   9   6  -7  322.47   19.70
   9   6  -7  316.57   16.10
  -9   6   7  327.17   16.80
  -9   6   7  343.67   19.70
  -9  -6   7  289.67   14.10
   9  -6  -7  287.97   18.30
   9  -6  -7  285.37   18.40
   9  -6  -7  283.97   16.90
  -9  -6   7  290.57   13.70
   9  -6  -7  319.97   18.70
   8   6  -6   62.49    6.80
  -8   6   6   44.80    8.90
  -8   6   6   54.79    7.50
   8   6  -6   36.40    7.90
   8   6  -6   44.70    6.80
   8   6  -6   56.79    7.10
  -8   6   6   49.10    7.00
   8  -6  -6   42.30    6.70
  -8  -6   6   46.90    5.50
   8  -6  -6   33.00    7.00
   8  -6  -6   60.49    9.70
   8  -6  -6   45.90    8.10
   8  -6  -6   60.99    8.90
  -8  -6   6   55.19    6.20
   7   6  -5  365.26   16.10
  -7   6   5  368.76   20.30
  -7   6   5  366.86   17.90
  -7   6   5  346.77   18.50
   7   6  -5  373.36   21.60
   7   6  -5  370.66   18.30
   7   6  -5  385.36   18.30
   7   6  -5  352.66   16.90
   7  -6  -5  314.27   16.00
   7  -6  -5  332.57   17.50
  -7  -6   5  319.97   15.50
   7  -6  -5  327.77   18.30
   7  -6  -5  346.37   19.40
   7  -6  -5  356.66   18.30
  -7  -6   5  315.57   14.80
   6   6  -4   26.80    5.60
  -6   6   4   29.50    7.40
  -6   6   4   31.00    6.00
  -6   6   4   23.20    5.00
   6   6  -4   36.80    6.50
   6   6  -4   31.80    5.80
   6   6  -4   41.80    4.30
   6   6  -4   37.00    8.10
   6  -6  -4   25.10    6.00
  -6  -6   4   38.70    3.20
  -6  -6   4   34.30    5.60
   6  -6  -4   32.60    6.80
   6  -6  -4   34.10    6.50
   6  -6  -4   24.90    5.50
   6  -6  -4   33.10    6.70
   6  -6  -4   30.90    5.30
  -6  -6   4   35.80    5.50
  -6  -6   4   34.50    5.00
  -5   6   3  170.88   13.10
   5   6  -3  172.98    8.90
   5   6  -3  177.98   11.70
  -5   6   3  179.38   12.60
   5   6  -3  153.58   11.20
   5   6  -3  158.18   11.00
  -5   6   3  153.48   11.10
   5   6  -3  161.08   10.10
  -5  -6   3  190.38    7.50
   5  -6  -3  195.28   13.20
   5  -6  -3  219.28   13.70
   5  -6  -3  192.08   13.40
  -5  -6   3  208.58   11.50
   5  -6  -3  192.08   12.30
   5  -6  -3  186.88   11.40
   5  -6  -3  175.38   12.60
  -5  -6   3  182.78   11.10
  -5  -6   3  193.08   10.80
   4   6  -2   13.30    3.40
   4   6  -2   14.50    3.30
  -4   6   2   18.10    4.60
   4   6  -2   12.30    4.00
   4  -6  -2   19.20    5.00
  -4  -6   2   16.40    4.20
  -4  -6   2   19.80    5.00
  -4  -6   2   20.80    2.40
  -4  -6   2   20.50    4.20
   4  -6  -2   17.30    4.50
   3   6  -1  233.28   13.70
   3   6  -1  196.28   13.00
  -3   6   1  222.88   12.80
  -3   6   1  218.78   13.80
  -3   6   1  248.68   12.80
   3   6  -1  239.58   12.00
   3   6  -1  242.78   12.70
   3   6  -1  233.08   11.40
  -3   6   1  224.48   14.40
   3  -6  -1  238.18   13.50
   3  -6  -1  229.88   13.90
   3  -6  -1  231.98   14.20
   3  -6  -1  226.08   13.90
  -3  -6   1  291.77   13.80
  -3  -6   1  244.68   13.30
   3  -6  -1  238.48   13.40
  -3  -6   1  238.28    9.70
   3  -6  -1  252.67   13.10
  -3  -6   1  241.88   12.50
   2   6   0   95.89    7.20
  -2   6   0   95.39    7.90
   2   6   0   87.49    7.30
  -2   6   0  105.29    9.50
  -2   6   0  106.29    9.20
   2   6   0   95.89    8.80
   2   6   0  107.09   10.50
  -2   6   0  104.19    7.90
   2  -6   0  105.39    9.00
   2  -6   0   91.99    8.40
  -2  -6   0   84.49    5.40
  -2  -6   0   79.59    7.10
   2  -6   0  103.19    8.30
   2  -6   0  117.79    9.50
  -2  -6   0   92.89    8.00
   2  -6   0  117.29    8.20
  -2  -6   0   96.99    8.40
   1   6   1   11.00    4.80
   1   6   1    9.40    3.40
  -1   6  -1    9.50    3.00
  -1  -6  -1   16.30    3.90
   1  -6   1   20.70    4.50
   1  -6   1   19.20    4.30
  -1  -6  -1   12.90    3.40
  -1  -6  -1   19.70    3.10
   0   6  -2   65.49    8.30
   0   6  -2   36.00    5.50
   0   6   2   68.89    6.20
   0   6  -2   50.79    5.90
   0   6  -2   56.09    6.00
   0   6  -2   48.40    7.00
   0  -6  -2   75.89    8.20
   0  -6  -2   81.09    7.00
   0  -6   2   64.69    7.30
   0  -6  -2   72.99    8.30
   0  -6   2   62.49    7.40
   0  -6  -2   71.79    7.30
   0  -6   2   68.89    6.50
   0  -6   2   63.79    7.40
   0  -6  -2  100.99    6.40
   0  -6   2   58.89    6.60
   0  -6  -2   82.39    7.70
  -1   6   3   49.90    6.50
   1   6  -3   43.50    6.80
  -1   6   3   34.80    6.40
  -1   6   3   37.70    5.00
   1   6  -3   34.90    5.80
   1   6  -3   35.40    4.90
   1   6  -3   33.80    4.60
   1   6  -3   35.00    6.30
  -1   6   3   27.10    5.20
   1  -6  -3   34.30    5.20
   1  -6  -3   27.90    4.90
   1  -6  -3   36.40    4.90
   1  -6  -3   32.20    5.80
   1  -6  -3   33.80    5.50
   1  -6  -3   24.30    5.60
  -1  -6   3   33.90    5.00
  -1  -6   3   35.60    5.40
  -1  -6   3   28.90    5.20
  -1  -6   3   35.00    4.90
  -2   6   4  141.89   11.10
  -2   6   4  111.39    8.40
   2   6  -4  138.39   10.10
   2   6  -4  125.69    8.20
   2   6  -4  104.59   14.00
   2   6  -4  129.09    9.90
  -2   6   4  123.69    9.40
   2   6  -4  123.49    8.30
  -2   6   4  126.89   10.40
   2  -6  -4   93.19    7.80
   2  -6  -4   93.39    8.90
   2  -6  -4   75.59    8.40
  -2  -6   4   91.49    7.40
   2  -6  -4   98.49    7.70
   2  -6  -4   97.69    8.70
  -2  -6   4   90.99    8.20
  -2  -6   4  103.29    8.20
   2  -6  -4   90.79    8.80
  -2  -6   4   91.39    7.20
   3   6  -5  165.28    9.40
  -3   6   5  138.59    9.70
   3   6  -5  151.58   10.10
  -3   6   5  144.09   11.40
  -3   6   5  143.99   12.20
  -3   6   5  157.98   10.80
   3   6  -5  192.48   12.40
   3   6  -5  157.48    9.20
   3   6  -5  157.38   11.10
  -3  -6   5  141.19    9.80
  -3  -6   5  151.68    9.60
   3  -6  -5  131.59   10.20
  -3  -6   5  155.68   10.30
   3  -6  -5  136.09    9.80
   3  -6  -5  171.98   11.80
   3  -6  -5  150.88   11.50
   3  -6  -5  152.58   11.20
   4   6  -6  178.38   11.90
  -4   6   6  166.78   11.40
  -4   6   6  174.48   13.30
   4   6  -6  171.28   10.40
   4   6  -6  156.98    9.20
  -4   6   6  164.58   10.70
  -4   6   6  151.08   11.80
   4   6  -6  197.88   12.80
   4   6  -6  159.58   11.10
  -4  -6   6  167.68   10.10
  -4  -6   6  173.08   10.70
   4  -6  -6  162.98   11.60
  -4  -6   6  164.78   10.50
   4  -6  -6  150.68   11.90
   4  -6  -6  145.39   11.10
   4  -6  -6  149.88   12.10
   4  -6  -6  155.58   10.50
   5   6  -7  445.96   20.70
  -5   6   7  450.75   20.30
   5   6  -7  430.46   21.80
   5   6  -7  436.66   21.50
  -5   6   7  474.95   23.40
   5   6  -7  442.96   18.10
  -5   6   7  447.66   21.40
   5   6  -7  474.15   21.40
   5   6  -7  461.85   19.70
   5  -6  -7  450.15   20.40
   5  -6  -7  467.55   22.80
   5  -6  -7  472.05   21.70
  -5  -6   7  448.86   20.00
  -5  -6   7  449.86   20.10
   5  -6  -7  455.45   23.20
  -5  -6   7  448.46   19.40
   5  -6  -7  433.86   21.60
   6   6  -8  181.48   12.00
   6   6  -8  186.58   12.90
  -6   6   8  198.78   12.20
   6   6  -8  188.88   13.30
   6   6  -8  197.18    9.70
  -6   6   8  211.68   14.90
  -6   6   8  203.18   13.20
   6   6  -8  192.28   12.30
  -6  -6   8  215.88   12.20
  -6  -6   8  218.08   11.80
  -6  -6   8  193.28   13.40
   6  -6  -8  230.58   13.90
   6  -6  -8  203.78   12.30
   6  -6  -8  211.38   15.20
   6  -6  -8  213.18   14.10
   6  -6  -8  224.18   15.00
  -7   6   9  336.17   17.30
   7   6  -9  355.06   17.70
   7   6  -9  337.07   16.90
   7   6  -9  348.87   18.00
  -7   6   9  356.36   20.00
   7   6  -9  354.76   18.50
   7  -6  -9  363.46   20.50
  -7  -6   9  345.27   16.50
   7  -6  -9  359.86   20.80
   7  -6  -9  327.87   18.50
  -7  -6   9  347.47   16.20
  -8   6  10   15.60    6.20
   8   6 -10   20.60    5.20
   8   6 -10   22.60    5.30
   8   6 -10   22.80    6.10
  -8   6  10   25.70    5.50
   8   6 -10   24.60    5.10
  -8  -6  10   27.00    4.60
   8  -6 -10   22.30    6.20
  -8  -6  10   21.60    4.60
   8  -6 -10   22.50    6.30
   9   6 -11  112.49    9.50
  -9   6  11  106.19    9.60
   9   6 -11   94.89    8.20
   9   6 -11  110.89   11.10
  -9  -6  11  112.19    8.80
  -9  -6  11  113.79    8.80
   9  -6 -11  121.09   11.40
   9  -6 -11  124.39   14.30
  10   6 -12   97.29   11.00
 -10   6  12   98.89    9.40
  10   6 -12  105.59    9.40
  10   6 -12  101.89    7.80
  10  -6 -12   91.99   10.70
 -10  -6  12   88.49    8.00
 -10  -6  12   90.09    8.00
  10  -6 -12  104.29   13.40
  11   6 -13   31.80    7.40
  11   6 -13   26.20    3.90
 -11   6  13   15.40    4.70
  11   6 -13   14.50    4.70
  11  -6 -13   12.30    6.00
 -11  -6  13   17.40    4.40
  12   6 -14   83.79   11.00
  12   6 -14   79.99    9.20
 -12   6  14   84.19    9.50
 -12  -6  14   85.49    7.90
  12  -6 -14   91.39   10.90
  13   6 -15    1.10    5.70
  13   6 -15    0.90    3.40
  13  -6 -15   -1.10    5.00
  14   6 -16    7.70    4.10
  14   6 -16    5.30    5.80
  14  -6 -16   13.00    6.30
  15   7 -13   46.40    7.30
  15   7 -13   64.89    9.30
  15  -7 -13   67.09   10.20
  14   7 -12   22.20    5.80
  14   7 -12   32.90    7.40
  14  -7 -12   36.80    8.40
 -13   7  11  127.39   12.20
  13   7 -11  125.79   11.00
  13   7 -11  123.49   11.80
  13  -7 -11  149.09   14.00
  12   7 -10   28.80    6.60
 -12   7  10   30.50    6.90
  12   7 -10   20.80    5.40
  12  -7 -10   19.20    7.00
 -12  -7  10   30.50    4.90
  11   7  -9  105.99   10.50
 -11   7   9  126.89   11.30
  11   7  -9  117.29    6.80
  11   7  -9  110.89   11.20
 -11  -7   9  104.89    8.40
  11  -7  -9  112.99   12.70
 -11  -7   9  114.19    9.40
  10   7  -8   31.70    4.90
  10   7  -8   40.30    7.40
  10   7  -8   49.70    9.30
 -10   7   8   42.80    7.20
  10   7  -8   40.80    7.20
 -10  -7   8   41.30    6.30
 -10  -7   8   52.49    6.40
  10  -7  -8   55.59    9.30
   9   7  -7   43.10    7.80
   9   7  -7   50.39    6.60
   9   7  -7   31.20    6.60
  -9   7   7   39.40    6.40
   9   7  -7   41.10    8.70
  -9  -7   7   33.40    6.00
  -9  -7   7   46.30    6.20
   9  -7  -7   31.20    7.70
   9  -7  -7   46.00    8.00
   8   7  -6  412.36   21.60
   8   7  -6  429.16   21.60
   8   7  -6  444.86   24.90
  -8   7   6  418.76   23.80
   8   7  -6  405.66   19.50
  -8   7   6  457.75   21.20
   8  -7  -6  355.66   21.60
  -8  -7   6  384.96   17.60
   8  -7  -6  426.76   21.90
  -8  -7   6  370.76   18.30
   8  -7  -6  381.06   21.00
   7   7  -5   81.39   11.70
   7   7  -5   77.19    8.70
  -7   7   5   96.19    9.40
   7   7  -5   79.69    9.80
  -7   7   5  100.49   11.90
   7   7  -5   85.59   10.00
  -7  -7   5   88.69    8.70
   7  -7  -5   98.69   11.10
   7  -7  -5   72.69    9.50
  -7  -7   5   82.49    7.70
   6   7  -4  208.98   17.00
  -6   7   4  151.48   18.90
   6   7  -4  191.08   14.10
  -6   7   4  244.48   13.70
   6   7  -4  181.48   13.60
   6   7  -4  179.68   12.70
   6   7  -4  192.88   10.10
  -6   7   4  229.58   15.90
   6  -7  -4  248.08   16.10
   6  -7  -4  235.28   15.00
   6  -7  -4  231.28   14.90
   6  -7  -4  231.08   13.60
  -6  -7   4  227.28   12.80
   6  -7  -4  216.38   15.20
  -6  -7   4  215.58   13.30
   5   7  -3   10.70    3.20
   5   7  -3    6.80    4.50
   5   7  -3   15.90    5.60
  -5   7   3    3.10    2.30
   5   7  -3    8.50    5.10
  -5  -7   3   14.50    4.30
  -5  -7   3   19.50    5.30
  -5  -7   3   16.90    4.90
   4   7  -2  167.68   12.50
  -4   7   2  178.68   14.20
   4   7  -2  181.88   13.10
   4   7  -2  166.78   13.10
   4   7  -2  189.58   10.60
  -4   7   2  193.28   12.60
  -4   7   2  179.58   12.00
   4  -7  -2  203.48   13.80
  -4  -7   2  192.38   11.70
  -4  -7   2  193.48    8.20
   4  -7  -2  193.48   12.10
   4  -7  -2  186.38   13.40
  -4  -7   2  199.88   12.90
   4  -7  -2  210.08   13.10
   4  -7  -2  216.98   13.60
  -4  -7   2  174.18   12.20
   3   7  -1   97.59   11.20
   3   7  -1   99.19    8.00
   3   7  -1  101.89    8.30
  -3   7   1  140.29   10.30
  -3   7   1  104.69   10.60
  -3   7   1  128.59    9.70
  -3   7   1  127.89   11.80
   3   7  -1  114.19   11.50
   3  -7  -1  109.69   10.30
   3  -7  -1  124.49    9.90
  -3  -7   1  101.59    9.80
  -3  -7   1   97.89    8.80
  -3  -7   1   99.39    6.00
   3  -7  -1  117.69   10.30
   3  -7  -1  141.79   10.90
  -3  -7   1  103.99    9.70
   3  -7  -1  115.39    9.20
   3  -7  -1  155.08   12.00
   2   7   0   18.30    6.00
  -2   7   0   26.80    4.90
   2   7   0   34.00    5.50
   2   7   0   30.80    5.00
  -2   7   0   38.40    6.80
   2   7   0   28.20    6.70
  -2   7   0   24.70    5.80
  -2  -7   0   31.70    5.40
   2  -7   0   33.70    6.60
   2  -7   0   32.40    5.80
   2  -7   0   28.90    6.50
   2  -7   0   41.60    6.60
  -2  -7   0   37.20    4.10
   2  -7   0   30.50    5.80
  -2  -7   0   26.60    5.50
   2  -7   0   37.70    5.80
  -2  -7   0   35.40    6.90
   1   7   1  111.09   12.20
   1   7   1  105.99   11.60
   1   7   1   82.49    7.70
  -1   7  -1   96.89    8.30
  -1   7  -1   77.39    9.50
   1   7   1   92.59    8.30
  -1   7  -1   99.99   11.20
  -1   7  -1  123.69   14.40
  -1   7  -1  108.09    8.80
   1  -7   1   94.29    8.90
   1  -7   1   95.79    8.70
  -1  -7  -1  100.19    8.50
  -1  -7  -1   92.19    6.70
  -1  -7  -1   99.09   10.60
   1  -7   1   89.69    9.00
   1  -7   1  110.49   10.40
  -1  -7  -1  102.39   10.20
   1  -7   1  131.09    9.30
   0   7  -2   38.20    5.50
   0   7   2   44.70    8.00
   0   7  -2   32.30    6.80
   0   7  -2   39.20    7.10
   0   7   2   47.70    7.50
   0   7  -2   38.80    7.20
   0   7   2   32.60    5.20
   0   7  -2   50.19    6.60
   0   7   2   24.90    5.40
   0  -7  -2   44.50    6.30
   0  -7   2   50.99    6.30
   0  -7  -2   36.40    6.10
   0  -7  -2   41.90    6.80
   0  -7   2   57.19    8.00
   0  -7   2   44.10    6.00
   0  -7  -2   43.30    7.30
   0  -7  -2   42.00    5.20
   0  -7   2   34.20    6.40
  -1   7   3   77.19    8.00
   1   7  -3   87.09   10.90
  -1   7   3   94.09    9.90
   1   7  -3   63.69    9.10
  -1   7   3   72.49   10.00
   1   7  -3   87.19   10.30
   1   7  -3   81.59    7.60
   1   7  -3   82.39    8.30
  -1   7   3   74.39    9.60
   1  -7  -3   87.89   10.10
  -1  -7   3   79.99    9.10
   1  -7  -3   85.39   10.10
   1  -7  -3   84.59    7.80
   1  -7  -3   69.79    8.70
  -1  -7   3   78.99    7.40
  -1  -7   3   75.59    7.70
   1  -7  -3   76.69    8.20
  -1  -7   3   60.09    7.40
   1  -7  -3   66.39    8.20
  -2   7   4  134.69   12.20
  -2   7   4  152.98   11.30
   2   7  -4  144.59    9.80
   2   7  -4  129.19    9.20
   2   7  -4  135.29   11.70
   2   7  -4  141.99   11.70
  -2   7   4  129.09    9.70
  -2   7   4  146.19   12.00
  -2  -7   4  146.09    9.30
  -2  -7   4  118.59   10.20
  -2  -7   4  123.89   10.50
   2  -7  -4  126.79   11.30
  -2  -7   4  134.09    9.70
   2  -7  -4  143.79   11.40
   2  -7  -4  117.59    9.70
   2  -7  -4  122.59   11.20
   2  -7  -4  135.69   16.30
  -3   7   5  361.16   20.60
   3   7  -5  370.86   16.90
  -3   7   5  366.16   19.00
  -3   7   5  362.36   17.90
   3   7  -5  387.36   20.30
   3   7  -5  353.86   19.20
   3   7  -5  389.96   19.90
   3  -7  -5  344.77   17.50
   3  -7  -5  341.07   18.50
   3  -7  -5  373.26   20.20
  -3  -7   5  363.26   17.30
  -3  -7   5  362.86   18.00
  -3  -7   5  362.46   16.30
  -3  -7   5  334.27   17.60
   3  -7  -5  313.37   18.40
   4   7  -6  639.34   25.10
  -4   7   6  643.04   26.90
   4   7  -6  624.74   28.00
  -4   7   6  642.04   28.10
   4   7  -6  611.14   28.50
  -4   7   6  619.74   29.70
   4   7  -6  658.63   28.70
  -4  -7   6  641.84   27.70
   4  -7  -6  639.64   29.10
   4  -7  -6  656.43   32.30
   4  -7  -6  694.23   29.30
  -4  -7   6  680.93   27.20
  -4  -7   6  634.34   27.40
   4  -7  -6  673.73   27.90
   5   7  -7   34.10    7.80
  -5   7   7   50.89    7.20
   5   7  -7   56.49    8.50
   5   7  -7   47.40    7.60
  -5   7   7   44.80    8.50
   5   7  -7   41.50    5.20
   5  -7  -7   41.80    6.70
  -5  -7   7   55.29    9.70
   5  -7  -7   52.39    8.70
  -5  -7   7   59.79    7.80
  -5  -7   7   54.59    6.80
   6   7  -8  445.86   23.00
  -6   7   8  437.86   24.10
  -6   7   8  445.86   21.20
   6   7  -8  414.26   21.10
   6   7  -8  487.65   23.00
   6   7  -8  427.86   22.80
  -6  -7   8  481.15   22.00
  -6  -7   8  497.95   21.40
   6  -7  -8  462.75   23.70
   6  -7  -8  477.95   22.40
  -7   7   9  145.39   14.70
   7   7  -9  116.39   11.10
  -7   7   9  122.69   10.50
   7   7  -9  114.89   11.80
   7   7  -9  114.59   10.30
   7   7  -9  133.49   11.40
  -7  -7   9  103.69    9.30
  -7  -7   9  115.49    9.10
   7  -7  -9  113.89   12.10
   8   7 -10  345.67   17.90
  -8   7  10  335.97   18.40
  -8   7  10  370.06   21.90
   8   7 -10  345.67   19.20
   8   7 -10  365.26   20.40
  -8  -7  10  319.37   16.90
  -8  -7  10  346.77   16.70
   8  -7 -10  336.97   19.70
  -9   7  11   13.00    4.80
   9   7 -11   12.80    6.10
   9   7 -11   11.40    4.50
   9   7 -11   11.30    4.60
  -9  -7  11   10.00    3.90
   9  -7 -11    8.80    6.00
  -9  -7  11   14.50    4.50
 -10   7  12   38.20    7.30
  10   7 -12   36.30    6.90
  10   7 -12   31.80    5.70
  10   7 -12   37.00    8.20
  10  -7 -12   38.90    7.90
 -10  -7  12   35.60    6.10
  11   7 -13   80.09   11.30
  11   7 -13   79.19    7.10
  11   7 -13   74.39    9.70
  11  -7 -13   84.09   11.40
  12   7 -14   28.80    8.20
  12   7 -14   32.60    6.90
  12  -7 -14   37.00    8.50
  13   7 -15   18.20    5.80
  13   7 -15   18.40    7.90
  13  -7 -15   16.00    7.00
  14   8 -12  127.99   12.00
  14   8 -12  104.79   12.90
  14  -8 -12  131.89   14.30
  13   8 -11   21.10    6.10
  13   8 -11   16.30    6.50
  13  -8 -11   32.00    8.60
  12   8 -10  151.78   14.30
  12   8 -10  153.88   13.10
  12  -8 -10  139.49   14.60
  11   8  -9   27.20    7.40
  11   8  -9   29.10    4.70
  11   8  -9   27.60    6.80
  11  -8  -9   33.70    8.10
  10   8  -8   66.99   10.10
  10   8  -8   80.69    8.20
  10   8  -8   85.39   11.20
 -10  -8   8   65.09    8.20
  10  -8  -8   62.29    9.90
   9   8  -7   32.90    7.60
   9   8  -7   40.50    7.90
   9   8  -7   32.60    9.20
   9   8  -7   44.10    7.00
   9  -8  -7   33.30    8.70
   9  -8  -7   45.30    8.60
  -9  -8   7   46.10    7.40
   8   8  -6   -0.80    4.70
   8   8  -6   -2.20    3.80
   8   8  -6    0.10    5.80
  -8   8   6   10.90    6.10
   8   8  -6   -3.70    3.70
   8  -8  -6    7.60    5.80
   8  -8  -6    2.20    5.30
  -8  -8   6   -2.60    3.20
   7   8  -5  129.19   13.50
   7   8  -5  110.29   12.10
   7   8  -5  114.39   14.40
   7   8  -5  110.69   10.50
  -7   8   5  115.49   13.80
  -7  -8   5  108.79   10.30
   7  -8  -5   96.49   11.30
   7  -8  -5  133.59   13.80
  -7  -8   5  139.09   12.00
  -6   8   4   32.80    6.40
   6   8  -4   18.80    7.80
   6   8  -4   24.80    6.50
   6   8  -4   20.10    6.50
   6   8  -4   14.80    5.60
   6  -8  -4   32.40    6.90
  -6  -8   4   24.30    5.10
   6  -8  -4   38.20    7.60
  -6  -8   4   27.00    6.30
   5   8  -3  162.78   13.90
  -5   8   3  206.78   16.00
   5   8  -3  172.68   10.70
   5   8  -3  171.68   13.30
   5   8  -3  183.08   14.80
  -5  -8   3  213.98   14.30
   5  -8  -3  205.58   15.40
   5  -8  -3  202.28   14.20
  -5  -8   3  216.38   13.20
   4   8  -2   34.40    7.90
   4   8  -2   29.80    5.70
   4   8  -2   21.30    6.50
  -4  -8   2   33.00    6.90
  -4  -8   2   24.00    5.60
   4  -8  -2   35.20    7.10
  -4  -8   2   21.70    5.80
   3   8  -1   91.09    8.40
   3   8  -1  114.99   12.70
   3   8  -1  115.59   12.10
  -3   8   1  115.59   13.30
  -3   8   1   98.79    9.70
  -3  -8   1  100.99   10.60
  -3  -8   1  116.89   11.40
   3  -8  -1   91.99   11.10
  -3  -8   1  107.59    9.80
  -3  -8   1   97.79    6.60
   3  -8  -1  119.69   11.40
   3  -8  -1  105.29    9.80
   2   8   0  138.39   12.90
  -2   8   0  117.89   10.50
  -2   8   0  115.59   13.10
   2   8   0  123.69    9.60
  -2   8   0  120.69   10.50
  -2  -8   0  135.99   11.90
   2  -8   0  119.79   10.40
  -2  -8   0  146.19   11.00
  -2  -8   0  120.49   11.50
   2  -8   0  145.59   12.20
  -2  -8   0  143.29    8.10
   2  -8   0  113.09   11.60
   1   8   1   61.59    7.60
  -1   8  -1   65.59    8.00
  -1   8  -1   60.79    8.00
   1   8   1   40.20    8.10
   1   8   1   55.49   10.20
  -1   8  -1   70.99   10.60
   1   8   1   56.79    7.60
   1  -8   1   75.79    8.60
  -1  -8  -1   67.29    9.60
   1  -8   1   78.79   10.20
  -1  -8  -1   55.99    8.60
  -1  -8  -1   61.99    6.20
   1  -8   1   53.89    7.80
  -1  -8  -1   71.79    9.90
   0   8   2  117.69   13.20
   0   8  -2  117.19   13.10
   0   8   2   78.49    8.90
   0   8  -2  106.69    9.60
   0   8   2   92.99    9.00
   0   8  -2  112.59    9.70
   0   8   2  116.79   13.50
   0   8  -2   88.89   10.60
   0  -8  -2  114.29    8.70
   0  -8   2  118.39    9.80
   0  -8  -2  111.39   10.60
   0  -8   2  116.39   10.90
   0  -8   2  126.99   11.70
   0  -8  -2  123.79   12.40
  -1   8   3   63.19   10.50
  -1   8   3   75.79    9.70
   1   8  -3   81.79   10.90
   1   8  -3   61.09    7.50
  -1   8   3   64.09    8.30
   1   8  -3   88.19   11.10
  -1  -8   3  105.79   11.10
  -1  -8   3   86.19    8.50
  -1  -8   3   82.89    9.40
   1  -8  -3   72.79    9.60
   1  -8  -3   62.49    9.70
   2   8  -4  346.57   20.80
  -2   8   4  401.06   22.20
   2   8  -4  323.27   21.70
   2   8  -4  409.06   21.50
  -2   8   4  368.26   20.80
  -2  -8   4  373.16   20.00
  -2  -8   4  389.86   17.60
   2  -8  -4  362.06   20.20
  -2  -8   4  381.46   19.80
   2  -8  -4  370.16   20.30
   3   8  -5  159.68   13.90
  -3   8   5  160.98   14.70
   3   8  -5  160.38   13.20
   3   8  -5  156.28   13.80
  -3  -8   5  143.99   11.80
  -3  -8   5  158.28   12.20
  -3  -8   5  146.29    9.80
   3  -8  -5  157.98   13.00
  -4   8   6  136.09   14.70
   4   8  -6  160.38   14.10
   4   8  -6  139.69   12.50
   4   8  -6  151.18   13.10
   4  -8  -6  122.19   11.60
  -4  -8   6  131.69    9.30
  -4  -8   6  128.89   11.30
   5   8  -7  238.08   17.30
   5   8  -7  244.28   16.10
  -5   8   7  251.37   18.40
   5   8  -7  254.17   16.70
  -5  -8   7  263.47   15.80
   5  -8  -7  254.37   17.20
  -5  -8   7  264.77   13.70
  -6   8   8   10.80    6.90
   6   8  -8   17.60    5.90
   6   8  -8   16.30    6.50
   6   8  -8   12.10    5.60
   6   8  -8   22.80    7.00
  -6  -8   8   14.30    5.20
   6  -8  -8   10.90    6.00
  -7   8   9  210.08   17.20
   7   8  -9  226.18   15.70
   7   8  -9  195.88   14.30
   7   8  -9  221.58   16.50
   7  -8  -9  252.47   17.40
  -7  -8   9  254.37   15.50
   8   8 -10   26.90    6.50
   8   8 -10   33.50    6.80
   8   8 -10   30.20    7.80
  -8  -8  10   41.90    7.20
   8  -8 -10   39.80    8.60
   9   8 -11   96.89   11.40
   9   8 -11   70.79   11.10
   9   8 -11   94.59   10.10
  -9  -8  11   83.89    9.70
   9  -8 -11   85.89   12.30
  10   8 -12   24.60    5.80
  10   8 -12   14.90    6.20
  10   8 -12   18.40    7.80
  10  -8 -12   16.50    7.40
  11   8 -13   48.60    6.70
  11   8 -13   56.89    9.20
  11   8 -13   71.59   11.70
  11  -8 -13   43.80    9.60
  12   8 -14   50.59   10.40
  12   8 -14   45.00    8.50
  12  -8 -14   46.70   10.00
  12   9 -10    9.30    5.40
  12   9 -10    4.40    6.20
  12  -9 -10   14.50    7.10
  11   9  -9  121.79   13.70
  11   9  -9   99.79    8.90
  11   9  -9  111.19   13.20
  11  -9  -9  107.19   13.40
  10   9  -8    7.20    6.40
  10   9  -8   12.00    6.10
  10   9  -8    3.70    4.60
  10  -9  -8   14.60    7.10
   9   9  -7   49.99    9.90
   9   9  -7   29.60    8.90
   9   9  -7   40.10    7.50
   9  -9  -7   25.30    7.60
  -9  -9   7   43.10   10.80
   8   9  -6  144.39   15.80
   8   9  -6  130.59   16.80
   8   9  -6  122.39   11.80
   8  -9  -6   93.09   12.20
  -8  -9   6  129.49   11.80
   8  -9  -6  117.29   13.80
  -7   9   5   38.00    9.90
   7   9  -5   35.70    8.80
   7   9  -5   24.10    9.40
   7   9  -5   25.80    6.90
   7  -9  -5   49.90    9.80
  -7  -9   5   39.40    7.60
   7  -9  -5   31.70    8.50
  -6   9   4   90.79   13.80
   6   9  -4   81.69   10.70
   6   9  -4   76.49   11.90
   6   9  -4   86.99   13.80
   6  -9  -4  121.69   13.80
  -6  -9   4  108.59   12.00
   6  -9  -4   71.79   10.30
   5   9  -3   23.20    7.80
   5   9  -3   27.70    7.10
  -5   9   3   28.80    9.00
   5  -9  -3   16.70    7.10
  -5  -9   3   30.50    7.00
   5  -9  -3   19.60    6.30
   4   9  -2   60.59   10.60
  -4   9   2   50.79   10.00
   4   9  -2   50.99    9.30
  -4  -9   2   51.39    8.30
   4  -9  -2   55.59   10.00
   4  -9  -2   41.10    7.70
  -3   9   1   76.19   11.70
   3   9  -1   89.49   16.10
   3   9  -1   89.59   11.90
   3  -9  -1   73.19   11.20
  -3  -9   1   84.39   11.00
  -3  -9   1   82.69   10.60
   3  -9  -1   65.19    9.00
  -2   9   0  105.59   13.90
   2   9   0  108.19   13.30
  -2  -9   0  104.39   11.70
   2  -9   0  103.19   12.40
   2  -9   0  112.69   10.40
  -2  -9   0  112.99   12.30
   1   9   1  130.79   14.50
  -1   9  -1  123.29   14.10
   1  -9   1  167.08   14.20
   1  -9   1  128.19   10.90
  -1  -9  -1  141.19   14.40
  -1  -9  -1  132.19   12.60
   0   9   2  206.88   17.20
   0   9  -2  261.77   18.50
   0  -9  -2  236.68   16.80
   0  -9   2  233.08   16.50
   0  -9   2  223.48   16.20
   0  -9   2  262.37   14.60
   1   9  -3   70.29   11.30
  -1   9   3   80.19   12.30
  -1  -9   3   95.69   11.40
  -1  -9   3   79.29   10.00
  -1  -9   3   84.09    9.00
   1  -9  -3   92.79   11.60
   2   9  -4   33.30    7.90
  -2   9   4   33.40    9.10
  -2  -9   4   36.50    7.00
  -2  -9   4   42.30    8.00
  -2  -9   4   52.69    6.90
   2  -9  -4   45.80    9.00
  -3   9   5   53.19   10.40
   3   9  -5   45.20    9.00
  -3  -9   5   43.00    6.40
   3  -9  -5   38.50    8.60
  -3  -9   5   34.00    6.80
  -4   9   6  143.39   16.30
   4   9  -6  139.59   13.20
   4   9  -6  150.28   15.00
   4  -9  -6  110.19   13.20
  -4  -9   6  115.99   11.30
   5   9  -7    6.20    6.00
   5   9  -7    9.10    6.20
  -5   9   7    4.70    6.30
  -5  -9   7   12.90    5.40
   5  -9  -7   10.70    6.40
  -6   9   8   76.09   12.40
   6   9  -8   85.29   12.30
   6   9  -8   73.79   10.70
  -6  -9   8   82.09   10.10
   6  -9  -8   70.59   10.60
   7   9  -9    6.50    5.70
   7   9  -9    7.20    5.60
  -7   9   9   -3.00    5.80
  -7  -9   9    1.70    4.30
   7  -9  -9   -3.80    4.80
   8   9 -10  132.29   13.20
   8   9 -10  112.39   14.80
   8  -9 -10  117.09   14.00
  -8  -9  10  128.19   12.20
   9   9 -11   36.40    7.90
   9   9 -11   37.80    9.90
   9  -9 -11   28.90    8.90
  10   9 -12  104.49   11.10
  10   9 -12  105.79   15.00
  10  -9 -12  116.19   14.50
  11   9 -13   69.39    8.30
  11   9 -13   69.49   12.50
  11  -9 -13   48.80   10.20
  11  10  -9   14.50    7.80
  11  10  -9    4.80    4.30
  11 -10  -9   -2.30    6.10
  10  10  -8   69.79   11.90
  10  10  -8   52.59    8.50
  10 -10  -8   51.89   11.10
   9  10  -7   73.39   10.00
   9  10  -7   94.89   14.00
   9 -10  -7   74.09   12.50
   8  10  -6   11.10    6.60
   8  10  -6   16.30    9.80
   8 -10  -6    5.10    7.40
  -7  10   5  172.68   20.30
   7  10  -5  172.38   15.20
   7 -10  -5  149.79   15.40
  -7 -10   5  194.18   15.50
   7 -10  -5  141.69   16.00
  -6  10   4   12.50    8.10
   6  10  -4   40.10    8.80
   6 -10  -4   27.70    7.90
   6 -10  -4   33.30    9.60
  -6 -10   4   39.90    8.50
   5  10  -3   11.60    6.50
  -5  10   3    8.00    8.40
   5 -10  -3   25.50    8.40
   5 -10  -3   20.10    7.10
  -4  10   2   15.40    8.20
   4  10  -2   14.10    7.20
  -4 -10   2    5.80    5.30
   4 -10  -2    6.20    6.60
   4 -10  -2    8.70    5.50
  -3  10   1   11.20    7.90
   3  10  -1    9.80    7.00
   3 -10  -1   16.70    6.10
   3 -10  -1   20.80    7.70
  -2  10   0   28.00    9.50
   2  10   0   26.00    8.30
   2 -10   0   13.50    7.40
   2 -10   0   12.80    5.80
   1  10   1   24.90    8.50
  -1  10  -1   26.20    9.00
   1 -10   1   23.40    7.70
   1 -10   1   18.80    5.60
  -1 -10  -1   30.40    8.60
   0  10  -2    3.50    5.90
   0  10   2    0.50    6.30
   0 -10  -2    2.20    5.70
   0 -10   2    4.50    4.60
   0 -10   2    7.40    5.90
  -1  10   3   20.90    8.30
   1  10  -3   31.40    8.70
  -1 -10   3   48.50    9.30
   1 -10  -3   48.10    9.90
   2  10  -4   -3.50    5.20
  -2  10   4   -3.50    6.60
   2 -10  -4   -0.30    5.20
   3  10  -5   18.10    7.40
  -3  10   5   19.00    8.50
   3 -10  -5    3.60    6.10
  -4  10   6   -0.30    7.00
   4  10  -6    3.20    6.00
   4 -10  -6   13.00    7.20
   5  10  -7   79.39   11.90
  -5  10   7   85.79   14.00
  -5 -10   7   87.49   12.10
   5 -10  -7   73.89   12.00
  -6  10   8   32.20    9.50
   6  10  -8   14.50    6.90
   6 -10  -8   16.60    8.00
  -6 -10   8   29.80    7.00
   7  10  -9  138.79   14.80
   7 -10  -9  114.89   14.30
  -7 -10   9  147.19   17.10
   8  10 -10   16.20    7.20
   8 -10 -10   27.80    8.50
   9  10 -11  140.29   13.40
   9 -10 -11  113.99   14.80
  10  10 -12   25.20    6.80
   9  11  -7    8.80    6.30
   9 -11  -7   14.30    8.40
   8  11  -6   85.99   12.00
   8 -11  -6   63.49   12.20
   7  11  -5   59.99   10.80
   7 -11  -5   56.79   11.40
  -6  11   4    3.70    8.60
   6  11  -4   23.50    8.10
   6 -11  -4   25.40    8.30
   6 -11  -4   16.40    8.20
  -5  11   3   98.19   15.90
   5  11  -3  101.09   13.70
   5 -11  -3   80.39   11.30
   5 -11  -3   62.39   11.30
   4  11  -2   27.60    9.20
  -4  11   2   25.90   10.30
   4 -11  -2   21.20    8.40
   4 -11  -2   22.50    7.00
  -3  11   1   33.20   10.40
   3  11  -1   16.80    8.00
   3 -11  -1    4.90    6.60
   3 -11  -1   14.90    6.30
   2  11   0    9.10    7.80
  -2  11   0   12.90    8.10
   2 -11   0    6.60    7.40
  -1  11  -1   29.90   10.00
   1  11   1   30.70    9.80
   1 -11   1   36.00    9.20
   0  11   2   22.90    9.30
   0  11  -2   18.80    8.20
   0 -11  -2   15.60    7.40
   1  11  -3   22.50    8.30
  -1  11   3    7.90    7.90
   1 -11  -3    0.40    5.90
   2  11  -4   61.89   11.50
  -2  11   4   38.30   10.70
   2 -11  -4   58.69   11.20
   3  11  -5   32.60    9.60
  -3  11   5   25.90    9.50
   3 -11  -5   46.90   10.60
  -4  11   6  153.08   18.70
   4  11  -6  143.29   16.80
   4 -11  -6  159.58   17.80
   5  11  -7   10.70    7.00
  -5  11   7   -3.70    7.00
   5 -11  -7    7.40    6.50
   6  11  -8   56.89   11.30
  -6  11   8   49.90   12.20
   6 -11  -8   50.69   10.70
   7  11  -9    6.90    6.70
   7 -11  -9    2.50    6.60
  -6  12   4   41.10   12.50
   6  12  -4   25.40    9.20
   6 -12  -4   31.10    9.90
   5  12  -3   16.40    8.50
  -5  12   3   31.00   11.00
   5 -12  -3   18.30    8.50
   4  12  -2   34.20   10.40
  -4  12   2   11.00    9.20
   4 -12  -2   30.10    9.80
   3  12  -1   53.89   12.20
  -3  12   1   56.69   12.90
   3 -12  -1   66.69   12.70
   2  12   0   17.50    9.30
  -2  12   0   12.10    9.00
   2 -12   0   24.00   11.60
  -1  12  -1   38.70   11.10
   1  12   1   44.30   11.40
   0  12  -2   23.60    9.40
   0  12   2   20.20   10.00
   1  12  -3   71.69   13.80
  -1  12   3   76.99   15.00
  -2  12   4   97.59   15.90
   2  12  -4   94.59   15.20
   2 -12  -4   97.49   14.40
   3  12  -5   78.39   13.70
  -3  12   5   86.89   15.50
   3 -12  -5   48.20   11.00
  -4  12   6   28.00   10.70
   4  12  -6    5.60    7.10
   4 -12  -6   18.00    8.50
  18   0 -15    8.60    3.70
  17   0 -14    3.10    3.20
  16   0 -13   10.10    3.60
  15   0 -12   15.40    4.00
 -15   0  12   13.10    2.70
  14   0 -11   61.39    6.00
 -14   0  11   51.49    3.70
 -14   0  11   65.29    4.80
  13   0 -10  533.25   19.90
 -13   0  10  497.95   18.70
 -13   0  10  504.05   18.10
 -12   0   9    2.60    1.40
 -12   0   9    5.50    5.20
 -12   0   9    2.40    1.80
  12   0  -9    2.70    2.50
 -11   0   8  120.89    5.60
  11   0  -8  118.49    6.50
 -11   0   8  113.59    5.90
 -10   0   7  116.39    5.70
   9   0  -6   23.60    2.70
  -9   0   6   25.10    2.50
  -8   0   5   17.90    2.00
  -8   0   5   16.10    1.90
  -7   0   4   36.40    2.60
  -7   0   4   26.60    2.30
   6   0  -3  214.28    7.80
  -6   0   3  227.78    8.30
   6   0  -3  218.78    7.80
  -6   0   3  217.78    8.10
   5   0  -2 2341.47   74.49
   5   0  -2 2196.88   74.39
  -5   0   2 2399.46   74.49
  -5   0   2 2357.66   74.59
   5   0  -2 2220.18   76.39
  -5   0   2 2502.85   74.79
  -4   0   1 5679.23  161.58
   4   0  -1 4718.13  161.68
   4   0  -1 4975.30  162.58
  -4   0   1 5407.56  161.38
   4   0  -1 5311.67  162.48
  -4   0   1 5071.69  163.68
  -4   0   1 4824.02  162.48
   4   0  -1 4694.93  162.18
   4   0  -1 5170.98  164.68
  -3   0   0 6571.44  195.08
   3   0   0 5788.22  196.68
   3   0   0 6184.88  193.68
  -3   0   0 5429.86  194.48
   3   0   0 6015.80  196.58
  -3   0   0 6255.17  193.78
   3   0   0 6257.57  196.28
  -3   0   0 6067.69  196.68
  -3   0   0 5929.61  195.78
  -3   0   0 6341.87  194.98
   3   0   0 6189.88  194.98
   3   0   0 6143.48  195.58
  -2   0  -1  368.16   13.00
  -2   0  -1  378.76   13.30
   2   0   1  376.06   13.20
   2   0   1  374.16   12.90
  -2   0  -1  379.66   13.10
  -2   0  -1  376.16   14.90
  -2   0  -1  379.66   13.30
   2   0   1  358.36   13.20
  -2   0  -1  367.56   13.30
   2   0   1  385.66   13.30
   1   0   2 1201.28   38.30
   1   0   2 1160.58   39.30
  -1   0  -2 1163.48   38.20
  -1   0  -2 1155.88   39.30
  -1   0  -2 1164.48   38.50
  -1   0  -2 1133.99   38.50
   1   0   2 1112.39   38.50
   1   0   2 1248.18   38.70
   1   0   2 1192.58   38.60
   1   0   2 1181.68   38.60
  -1   0  -2 1198.28   38.60
   0   0  -3  116.99    5.50
   0   0   3  114.59    5.50
   0   0  -3  110.79    5.50
   0   0   3  113.89    5.60
   0   0   3  121.59    5.80
   0   0  -3  114.69    5.10
   0   0   3  117.99    5.20
   0   0   3  121.99    5.80
   0   0  -3  113.49    5.60
   0   0  -3  127.49    5.70
   0   0   3  120.09    5.70
  -1   0   4  710.13   23.80
   1   0  -4  658.13   23.60
   1   0  -4  663.53   23.10
   1   0  -4  682.23   23.70
  -1   0   4  685.33   23.80
  -1   0   4  668.53   23.60
  -1   0   4  714.93   23.70
   1   0  -4  678.23   23.60
  -1   0   4  704.73   23.30
   1   0  -4  705.93   23.70
  -2   0   5  164.28    7.40
   2   0  -5  156.68    6.50
  -2   0   5  151.18    6.90
  -2   0   5  157.78    7.10
   2   0  -5  142.59    6.90
   2   0  -5  159.78    7.10
   2   0  -5  159.38    7.10
  -2   0   5  145.39    7.00
  -2   0   5  148.99    6.60
  -3   0   6  446.56   16.80
  -3   0   6  450.45   16.50
   3   0  -6  447.06   17.10
  -3   0   6  449.36   16.30
  -3   0   6  462.95   17.30
   3   0  -6  450.05   16.10
   3   0  -6  443.36   16.70
   3   0  -6  457.25   16.80
   3   0  -6  446.66   16.60
  -3   0   6  468.25   17.10
   4   0  -7   18.00    3.10
  -4   0   7   15.10    2.80
   4   0  -7   13.60    2.00
   4   0  -7   15.20    2.80
   4   0  -7   12.40    2.50
  -4   0   7   12.20    2.70
   4   0  -7   10.60    2.20
  -5   0   8  173.38    7.90
   5   0  -8  179.08    8.60
   5   0  -8  161.08    8.60
   5   0  -8  176.18    7.50
  -5   0   8  179.48    8.60
   5   0  -8  180.58    8.70
   5   0  -8  171.58    7.90
  -5   0   8  176.78    8.80
  -6   0   9  492.65   18.60
  -6   0   9  471.25   17.80
   6   0  -9  466.55   18.70
   6   0  -9  480.25   18.70
   6   0  -9  484.85   17.50
   6   0  -9  487.95   17.20
  -6   0   9  466.45   18.80
   6   0  -9  471.85   18.30
   7   0 -10  112.49    7.10
  -7   0  10  129.39    7.60
  -7   0  10  121.89    6.60
   7   0 -10  119.29    7.50
   7   0 -10  113.39    5.70
  -7   0  10  124.09    7.30
   7   0 -10  123.39    7.50
   7   0 -10  122.79    6.10
   8   0 -11  254.77   11.90
   8   0 -11  283.47   12.80
   8   0 -11  255.07   10.30
   8   0 -11  266.17   12.40
  -8   0  11  264.87   12.30
  -8   0  11  267.37   11.60
  -8   0  11  268.87   12.70
   9   0 -12  379.16   16.10
  -9   0  12  388.96   15.90
   9   0 -12  408.46   16.80
   9   0 -12  408.66   17.30
  -9   0  12  388.26   17.10
 -10   0  13  538.15   21.60
 -10   0  13  486.65   19.90
  10   0 -13  492.85   21.20
  10   0 -13  527.35   20.70
  10   0 -13  516.65   20.00
 -11   0  14   25.20    3.80
 -11   0  14   22.20    4.30
  11   0 -14   25.10    4.00
  11   0 -14   24.00    4.60
 -12   0  15  115.69    7.60
  12   0 -15  105.19    6.90
  12   0 -15  111.89    9.00
 -12   0  15  114.19    8.70
  13   0 -16   33.80    5.90
 -13   0  16   25.00    4.40
 -13   0  16   31.60    5.30
  13   0 -16   30.00    3.70
  14   0 -17    3.50    3.50
 -14   0  17    4.00    3.30
  15   0 -18  239.78   14.60
  16   0 -19   82.79    9.70
  18  -1 -15    4.90    4.00
  18  -1 -15   12.10    5.10
  17  -1 -14    7.80    4.50
  17  -1 -14    5.20    3.90
  16   1 -13   10.30    3.10
 -16   1  13    8.50    4.10
  16  -1 -13   13.80    4.60
 -15   1  12   38.40    4.80
  15  -1 -12   35.00    5.80
 -14   1  11  133.79    7.30
 -14   1  11  142.09    8.20
  14  -1 -11  154.58   10.40
 -13   1  10   57.09    5.40
  13   1 -10   56.49    4.60
 -13   1  10   56.89    4.60
 -13  -1  10   53.39   11.30
  13  -1 -10   59.69    6.40
 -12   1   9  277.77   11.70
 -12   1   9  279.87   12.30
 -12  -1   9  258.97   18.40
  12  -1  -9  277.37   13.20
 -11   1   8   40.80    4.30
 -11   1   8   45.90    4.10
  11  -1  -8   41.50    3.20
  11  -1  -8   38.20    4.80
  11  -1  -8   35.40    2.90
 -11  -1   8   38.20    7.90
 -10   1   7  249.28   10.80
 -10   1   7  237.08   10.50
 -10   1   7  240.68   10.20
  10  -1  -7  279.97   10.90
  10  -1  -7  292.67   11.10
  10  -1  -7  287.67   12.90
 -10  -1   7  307.47   18.10
  -9   1   6  452.55   17.00
  -9   1   6  446.66   16.50
  -9   1   6  439.26   16.80
   9  -1  -6  450.85   16.20
  -9  -1   6  474.15   22.80
   9  -1  -6  428.46   17.30
   9  -1  -6  451.15   16.10
  -8   1   5  467.85   17.40
  -8   1   5  480.05   17.70
  -8   1   5  505.35   18.20
   8  -1  -5  521.45   22.30
   8  -1  -5  562.64   20.00
   8  -1  -5  518.35   19.00
  -8  -1   5  547.75   24.70
   8  -1  -5  534.85   19.00
  -7   1   4 1127.09   37.20
  -7   1   4 1077.79   36.90
  -7   1   4 1120.79   37.50
   7  -1  -4 1312.37   38.20
   7  -1  -4 1093.79   41.80
   7  -1  -4 1269.07   39.50
   7  -1  -4 1338.17   40.30
   7  -1  -4 1067.79   39.10
  -7  -1   4 1074.89   43.90
   7  -1  -4 1102.09   38.10
  -6   1   3  602.24   22.10
  -6   1   3  621.04   21.80
  -6   1   3  650.63   21.70
  -6  -1   3  570.44   25.10
   6  -1  -3  637.74   20.40
   6  -1  -3  616.34   21.20
   6  -1  -3  628.84   23.40
   6  -1  -3  567.64   20.40
   5   1  -2 2894.11  102.19
  -5   1   2 3214.28  101.99
  -5   1   2 3441.06  102.59
   5  -1  -2 2602.84   89.09
  -5  -1   2 2656.53   92.59
   5  -1  -2 2982.40   89.69
  -5  -1   2 2672.13   87.49
   5  -1  -2 3130.49   89.19
   5  -1  -2 2685.73   88.39
   5  -1  -2 2649.73   88.49
  -5  -1   2 2896.01   89.39
  -5  -1   2 2694.03   87.59
  -5  -1   2 2689.03   87.69
   4   1  -1 1794.82   63.59
   4   1  -1 1728.43   59.69
   4   1  -1 1990.90   60.69
  -4   1   1 1843.72   60.79
   4   1  -1 2009.10   59.89
  -4   1   1 1896.01   61.09
  -4   1   1 1840.42   60.59
  -4  -1   1 1945.31   62.69
  -4  -1   1 2004.90   63.49
  -4  -1   1 1885.21   62.79
   4  -1  -1 2015.60   64.29
  -4  -1   1 1799.72   66.29
   4  -1  -1 2134.69   63.49
   4  -1  -1 1924.61   63.69
   4  -1  -1 1844.12   64.69
   4  -1  -1 1925.91   63.29
  -4  -1   1 1933.11   62.49
   4  -1  -1 2096.69   63.99
   4  -1  -1 2019.20   63.89
   3   1   0 1668.23   57.19
   3   1   0 1467.75   49.10
  -3   1   0 1505.05   49.90
  -3   1   0 1540.15   49.99
  -3   1   0 1452.95   50.09
  -3   1   0 1483.15   50.79
  -3   1   0 1503.15   49.80
   3   1   0 1423.06   49.20
   3   1   0 1622.84   49.40
  -3   1   0 1677.63   50.59
   3   1   0 1483.15   48.90
   3   1   0 1616.64   49.40
  -3   1   0 1489.15   49.80
   3   1   0 1511.95   49.30
   3  -1   0 1375.06   47.60
  -3  -1   0 1619.14   47.40
   3  -1   0 1412.56   47.40
  -3  -1   0 1462.75   46.80
  -3  -1   0 1396.86   46.30
  -3  -1   0 1543.35   47.10
  -3  -1   0 1423.16   47.00
   3  -1   0 1448.46   48.30
   3  -1   0 1365.86   47.70
  -3  -1   0 1510.75   50.29
  -3  -1   0 1593.34   47.20
   3  -1   0 1377.76   48.30
   3  -1   0 1366.66   47.30
  -3  -1   0 1471.75   46.20
   2   1   1  356.46   13.10
  -2   1  -1  388.76   13.50
   2   1   1  351.86   12.70
  -2   1  -1  371.16   14.10
  -2   1  -1  375.66   13.50
   2   1   1  380.46   13.20
  -2   1  -1  368.06   13.30
   2   1   1  361.76   13.10
  -2   1  -1  370.56   13.70
   2  -1   1  368.56   13.40
  -2  -1  -1  365.76   13.30
   2  -1   1  372.06   13.60
   2  -1   1  367.36   13.40
   2  -1   1  352.86   14.10
  -2  -1  -1  358.26   13.20
  -2  -1  -1  349.27   13.30
  -2  -1  -1  401.16   13.10
  -2  -1  -1  420.46   15.90
   2  -1   1  380.76   13.60
  -2  -1  -1  357.36   13.20
  -2  -1  -1  370.06   12.90
   2  -1   1  369.66   13.70
  -1   1  -2  176.08    7.80
   1   1   2  185.18    7.60
   1   1   2  181.38    7.60
   1   1   2  186.78    7.70
   1   1   2  178.08    7.10
  -1   1  -2  180.28    7.40
  -1   1  -2  186.18    8.40
  -1   1  -2  192.58    7.70
   1   1   2  188.18    7.60
  -1   1  -2  174.68    7.60
  -1   1  -2  189.08    7.80
  -1  -1  -2  177.18    7.10
   1  -1   2  181.68    7.70
   1  -1   2  191.88    7.80
  -1  -1  -2  189.58    7.60
  -1  -1  -2  175.58    7.50
   1  -1   2  194.28    7.70
   1  -1   2  183.38    7.80
  -1  -1  -2  169.18    7.60
   1  -1   2  177.18    7.40
   1  -1   2  184.58    8.40
  -1  -1  -2  184.18    7.70
   0   1  -3   49.20    3.40
   0   1   3   53.89    3.70
   0   1  -3   51.29    3.50
   0   1   3   58.69    3.30
   0   1   3   58.09    3.70
   0   1  -3   51.09    3.50
   0   1   3   52.29    3.70
   0   1   3   52.49    3.50
   0   1  -3   52.39    3.20
   0   1  -3   50.79    3.60
   0   1  -3   51.09    4.20
   0   1   3   52.69    3.80
   0  -1   3   46.10    3.20
   0  -1   3   48.70    3.10
   0  -1  -3   48.30    3.50
   0  -1  -3   47.60    3.40
   0  -1   3   44.90    3.40
   0  -1  -3   47.20    3.00
   0  -1   3   41.40    3.30
   0  -1   3   44.40    3.90
   0  -1  -3   48.60    3.60
   0  -1   3   42.80    3.20
   0  -1  -3   48.90    3.60
   1   1  -4   52.79    3.20
   1   1  -4   50.69    3.50
   1   1  -4   54.39    4.30
  -1   1   4   50.49    4.10
  -1   1   4   54.69    4.00
  -1   1   4   53.79    3.40
   1   1  -4   53.19    3.60
   1   1  -4   54.99    3.80
  -1   1   4   57.39    4.00
   1   1  -4   53.39    2.30
  -1   1   4   52.29    3.80
   1   1  -4   55.99    3.70
  -1   1   4   49.70    3.80
  -1  -1   4   45.50    3.40
  -1  -1   4   45.20    3.10
   1  -1  -4   41.10    3.50
   1  -1  -4   44.30    3.60
  -1  -1   4   42.70    3.30
  -1  -1   4   43.70    3.50
   1  -1  -4   44.00    3.50
  -1  -1   4   44.30    3.80
   1  -1  -4   47.60    3.10
   1  -1  -4   44.80    3.80
  -1  -1   4   40.30    3.00
  -2   1   5  281.57   11.50
  -2   1   5  274.67   11.40
   2   1  -5  288.47   11.00
  -2   1   5  294.37   11.70
   2   1  -5  261.67   11.00
  -2   1   5  282.17   11.50
   2   1  -5  285.07   10.50
   2   1  -5  284.57   12.10
   2   1  -5  272.77   11.10
  -2   1   5  273.77   10.90
  -2   1   5  286.87   11.90
  -2  -1   5  273.57   10.70
   2  -1  -5  272.47   11.40
   2  -1  -5  275.97   11.50
  -2  -1   5  294.57   11.80
   2  -1  -5  284.57   11.60
   2  -1  -5  289.67   11.90
   2  -1  -5  267.87   10.80
  -2  -1   5  288.37   11.20
  -2  -1   5  290.17   11.50
  -2  -1   5  267.17   11.10
  -2  -1   5  284.87   10.90
  -3   1   6  154.08    7.80
  -3   1   6  153.98    8.00
  -3   1   6  147.09    7.80
   3   1  -6  164.78    7.50
   3   1  -6  159.98    7.10
   3   1  -6  152.38    6.60
   3   1  -6  163.88    7.50
   3   1  -6  152.18    8.40
  -3   1   6  143.89    7.10
  -3   1   6  155.88    8.30
  -3  -1   6  149.99    6.90
   3  -1  -6  158.38    7.90
   3  -1  -6  151.78    7.10
  -3  -1   6  164.08    7.70
   3  -1  -6  149.99    8.20
  -3  -1   6  167.48    7.70
  -3  -1   6  154.58    7.00
  -3  -1   6  158.28    5.90
   3  -1  -6  155.78    8.00
   4   1  -7  178.58    7.40
  -4   1   7  168.78    8.80
   4   1  -7  185.98    8.60
   4   1  -7  188.38    8.40
  -4   1   7  179.28    9.10
   4   1  -7  178.08    8.30
   4   1  -7  179.08    7.80
  -4  -1   7  178.58    8.40
   4  -1  -7  166.08    8.70
  -4  -1   7  182.78    8.50
  -4  -1   7  171.38    7.70
   4  -1  -7  163.78    8.70
   4  -1  -7  180.68    8.60
  -4  -1   7  180.78    7.50
   4  -1  -7  175.58    7.90
   4  -1  -7  173.58    9.10
   5   1  -8  168.28    8.10
   5   1  -8  173.18    8.30
  -5   1   8  179.38    9.10
   5   1  -8  166.38    7.50
   5   1  -8  173.48    7.20
   5   1  -8  170.58    8.40
  -5   1   8  167.78    8.10
  -5   1   8  189.08    9.00
  -5  -1   8  171.18    8.60
   5  -1  -8  186.98    8.20
  -5  -1   8  174.08    8.20
   5  -1  -8  194.68    9.50
   5  -1  -8  174.38    8.90
  -5  -1   8  176.78    8.00
   5  -1  -8  189.28    8.80
   5  -1  -8  179.28    9.50
  -5  -1   8  172.38    8.60
   6   1  -9   38.80    3.10
   6   1  -9   33.60    4.00
   6   1  -9   35.30    4.00
   6   1  -9   39.20    2.90
  -6   1   9   42.20    4.80
  -6   1   9   38.90    3.80
  -6   1   9   41.50    4.80
   6   1  -9   34.00    3.90
   6   1  -9   37.20    3.80
   6  -1  -9   35.90    4.70
  -6  -1   9   39.30    3.50
   6  -1  -9   41.50    4.10
  -6  -1   9   43.20    4.50
   6  -1  -9   46.40    5.20
  -6  -1   9   43.40    4.50
   6  -1  -9   38.20    4.50
   6  -1  -9   41.40    3.70
  -6  -1   9   45.10    4.50
  -7   1  10  627.34   24.60
   7   1 -10  627.34   23.50
  -7   1  10  600.44   23.30
   7   1 -10  651.93   21.90
   7   1 -10  615.14   23.60
   7   1 -10  704.13   22.50
   7   1 -10  626.04   23.30
  -7   1  10  642.34   24.30
   7  -1 -10  614.04   21.70
  -7  -1  10  606.34   23.30
  -7  -1  10  600.44   22.50
   7  -1 -10  596.24   22.10
   7  -1 -10  621.64   23.70
   7  -1 -10  578.04   22.80
  -7  -1  10  602.24   22.00
  -7  -1  10  625.64   23.00
   7  -1 -10  581.64   23.50
   8   1 -11  134.19    7.80
   8   1 -11  144.99    8.20
  -8   1  11  142.29    8.40
  -8   1  11  128.09    8.50
   8   1 -11  135.39    7.70
  -8   1  11  133.89    7.70
   8  -1 -11  133.09    8.80
   8  -1 -11  139.89    8.40
  -8  -1  11  148.59    8.20
  -8  -1  11  148.39    8.50
   8  -1 -11  143.89    9.20
  -8  -1  11  135.89    7.40
  -8  -1  11  146.69    9.30
   8  -1 -11  142.79    7.40
   9   1 -12  627.44   22.90
  -9   1  12  600.74   22.90
  -9   1  12  613.74   24.30
   9   1 -12  582.84   23.30
   9   1 -12  585.14   22.40
   9  -1 -12  587.84   24.10
  -9  -1  12  600.94   22.20
  -9  -1  12  581.34   23.20
   9  -1 -12  593.54   23.80
  -9  -1  12  597.14   24.60
   9  -1 -12  585.44   23.00
 -10   1  13  156.68   10.00
  10   1 -13  161.78    8.60
  10   1 -13  144.09    8.20
  10   1 -13  165.18    9.60
 -10   1  13  152.78    8.70
 -10  -1  13  178.38   11.70
  10  -1 -13  188.98   11.30
  10  -1 -13  183.48   10.20
 -10  -1  13  187.68   10.40
 -10  -1  13  172.28    9.10
  11   1 -14  198.98    9.40
 -11   1  14  192.58   10.40
 -11   1  14  200.28   11.70
  11   1 -14  199.18   11.30
 -11  -1  14  206.88   10.30
 -11  -1  14  199.68   11.30
  11  -1 -14  214.08   12.50
  11  -1 -14  205.18   11.00
 -12   1  15   67.49    7.50
  12   1 -15   70.99    7.20
 -12   1  15   63.29    6.10
  12   1 -15   66.39    4.70
  12  -1 -15   71.79    6.80
 -12  -1  15   90.99    7.60
  12  -1 -15   82.29    8.80
 -12  -1  15   78.59    6.30
 -13   1  16   12.10    3.30
 -13   1  16    7.10    3.50
  13   1 -16    9.10    3.60
 -13  -1  16    1.80    2.80
  13  -1 -16    4.20    3.60
  13  -1 -16    3.00    2.80
  14   1 -17  157.08   11.00
  14  -1 -17  140.69    8.00
 -14  -1  17  131.59    9.60
  14  -1 -17  154.08   11.40
  15   1 -18   30.10    5.90
  15  -1 -18   28.60    6.10
  16   1 -19   65.79    8.30
  16  -1 -19   58.39    8.50
  18  -2 -15    5.60    4.70
  18  -2 -15    8.60    5.40
  17  -2 -14   19.00    5.80
  17  -2 -14   21.20    6.40
 -16   2  13    5.80    3.10
  16  -2 -13    0.30    4.10
  16  -2 -13    2.60    4.30
 -15   2  12   64.89    6.60
  15  -2 -12   62.09    8.00
  15  -2 -12   67.79    8.80
 -14   2  11   26.50    4.60
 -14   2  11   23.60    3.70
  14  -2 -11   18.50    5.10
 -13   2  10  184.48    9.70
 -13   2  10  187.48   10.50
 -13  -2  10  157.18   15.70
  13  -2 -10  206.78   12.80
  13  -2 -10  241.28    9.70
 -12   2   9  124.39    7.80
 -12   2   9  147.39    8.80
 -12  -2   9  143.49   13.90
  12  -2  -9  154.18    7.80
  12  -2  -9  137.29   10.10
 -11   2   8  102.39    7.30
 -11   2   8   94.79    6.50
  11  -2  -8   78.89    7.60
 -11  -2   8   88.29   11.60
  11  -2  -8   87.59    6.10
  11  -2  -8   90.69    6.00
 -10   2   7  301.47   13.60
 -10   2   7  328.97   13.60
 -10   2   7  267.37   12.50
  10  -2  -7  305.97   14.70
 -10  -2   7  245.08   17.40
  10  -2  -7  321.97   13.30
  10  -2  -7  321.77   13.00
  -9   2   6  136.29    7.70
  -9   2   6  169.18    8.60
  -9   2   6  160.68    9.00
   9  -2  -6  189.48    9.30
   9  -2  -6  167.38   11.50
   9  -2  -6  177.68    9.00
  -9  -2   6  131.79   12.40
   9  -2  -6  186.48   10.20
   9  -2  -6  202.98    7.90
  -8   2   5 1468.25   50.19
  -8   2   5 1534.05   50.69
  -8   2   5 1486.55   51.19
   8  -2  -5 1315.17   50.99
   8  -2  -5 1535.55   47.40
   8  -2  -5 1521.55   47.80
   8  -2  -5 1336.77   48.40
   8  -2  -5 1418.26   49.50
   8  -2  -5 1489.65   49.90
   8  -2  -5 1420.56   48.70
  -7   2   4  139.59    8.00
  -7   2   4  131.29    7.10
  -7   2   4  136.29    7.40
   7  -2  -4  161.88    8.60
   7  -2  -4  130.69    9.20
  -7  -2   4  124.29   10.40
   7  -2  -4  147.09    8.40
   7  -2  -4  138.59    7.70
   7  -2  -4  156.78    7.90
  -7  -2   4  109.99    5.20
   7  -2  -4  158.88    7.10
   7  -2  -4  141.19    6.60
  -6   2   3 2999.60  100.49
   6   2  -3 2694.43  103.69
  -6   2   3 3224.78  101.59
  -6   2   3 3508.55  101.19
  -6  -2   3 2751.42  100.19
   6  -2  -3 2804.42   96.59
   6  -2  -3 2768.82   97.09
   6  -2  -3 3425.06   97.89
   6  -2  -3 3395.16   99.09
   6  -2  -3 3411.66   96.99
  -6  -2   3 2801.72   94.29
  -6  -2   3 2717.43   95.59
  -6  -2   3 2749.72   94.29
   6  -2  -3 2934.71   95.79
   5   2  -2   48.00    3.10
   5   2  -2   47.90    3.20
  -5   2   2   54.29    4.70
   5   2  -2   46.50    3.40
   5   2  -2   60.39    3.20
  -5   2   2   67.29    5.40
   5  -2  -2   63.09    5.50
   5  -2  -2   58.99    5.40
   5  -2  -2   76.99    5.00
  -5  -2   2   67.39    3.70
  -5  -2   2   64.19    4.00
  -5  -2   2   63.79    7.60
   5  -2  -2   70.29    6.10
  -5  -2   2   68.99    3.40
   5  -2  -2   61.89    4.60
   4   2  -1  737.13   25.80
  -4   2   1  819.42   27.80
  -4   2   1  755.12   27.50
   4   2  -1  759.92   25.30
  -4   2   1  754.32   26.90
  -4   2   1  736.63   26.70
   4   2  -1  772.62   26.10
   4   2  -1  805.12   26.10
   4   2  -1  811.22   30.10
   4   2  -1  754.82   25.10
  -4  -2   1  767.82   24.40
   4  -2  -1  736.33   25.40
   4  -2  -1  741.13   26.70
  -4  -2   1  724.63   28.90
  -4  -2   1  724.53   24.00
   4  -2  -1  686.53   26.20
   4  -2  -1  712.53   25.60
   4  -2  -1  708.03   26.00
  -4  -2   1  767.02   24.70
  -3   2   0  282.27   12.30
   3   2   0  275.87   15.70
  -3   2   0  275.87   12.00
  -3   2   0  285.17   11.40
   3   2   0  265.67   10.60
   3   2   0  300.27   10.40
   3   2   0  287.17   11.00
   3   2   0  298.87   11.60
   3   2   0  303.37   11.10
  -3   2   0  286.47   12.10
  -3   2   0  285.67   11.50
   3  -2   0  317.27   13.50
  -3  -2   0  329.97   11.70
  -3  -2   0  306.47   11.90
   3  -2   0  311.47   13.00
  -3  -2   0  319.27   11.30
   3  -2   0  315.17   12.80
   3  -2   0  321.97   12.40
   3  -2   0  318.77   12.60
  -3  -2   0  325.77   11.60
  -3  -2   0  311.97   12.30
  -3  -2   0  316.87   12.00
   3  -2   0  331.87   13.10
  -2   2  -1  403.16   16.10
   2   2   1  411.06   15.30
   2   2   1  416.96   15.60
   2   2   1  429.46   14.90
   2   2   1  422.96   15.50
  -2   2  -1  415.36   16.50
  -2   2  -1  428.16   15.70
  -2   2  -1  437.56   16.00
  -2   2  -1  426.26   15.70
   2  -2   1  406.56   16.00
  -2  -2  -1  413.36   14.90
  -2  -2  -1  409.86   14.50
  -2  -2  -1  411.56   15.20
  -2  -2  -1  408.56   14.40
  -2  -2  -1  404.16   15.00
   2  -2   1  413.86   15.00
  -2  -2  -1  393.06   14.70
   2  -2   1  395.16   15.70
   2  -2   1  392.16   15.30
   2  -2   1  383.76   14.90
   2  -2   1  379.86   15.20
   2  -2   1  373.46   15.30
  -1   2  -2  329.37   12.20
  -1   2  -2  298.37   13.00
   1   2   2  304.67   12.30
   1   2   2  309.77   11.60
  -1   2  -2  296.97   12.10
  -1   2  -2  324.07   12.70
   1   2   2  302.87   12.10
  -1   2  -2  304.77   12.20
   1   2   2  318.97   12.70
  -1   2  -2  303.67   12.70
   1   2   2  327.57   12.30
  -1  -2  -2  277.57   11.40
   1  -2   2  296.07   11.40
  -1  -2  -2  286.07   11.00
   1  -2   2  267.67   11.30
  -1  -2  -2  292.47   11.60
   1  -2   2  282.67   11.60
  -1  -2  -2  287.07   11.40
   1  -2   2  284.47   11.70
   1  -2   2  283.67   11.60
   1  -2   2  297.77   12.30
   0   2   3 1276.07   42.50
   0   2  -3 1236.48   43.20
   0   2   3 1318.07   43.70
   0   2   3 1195.18   43.20
   0   2   3 1272.47   43.10
   0   2  -3 1282.47   42.70
   0   2  -3 1267.67   42.90
   0   2  -3 1258.07   43.10
   0   2  -3 1319.67   42.70
   0   2   3 1330.17   43.20
   0   2  -3 1331.97   42.60
   0   2  -3 1287.37   43.90
   0  -2   3 1226.98   42.50
   0  -2  -3 1284.07   42.80
   0  -2   3 1232.48   42.30
   0  -2   3 1325.97   42.80
   0  -2  -3 1283.47   42.80
   0  -2   3 1293.27   42.40
   0  -2   3 1232.48   43.10
   0  -2  -3 1289.47   42.20
   0  -2   3 1267.97   42.60
   0  -2  -3 1241.98   42.60
  -1   2   4   44.30    4.30
  -1   2   4   32.50    3.50
   1   2  -4   40.80    3.90
   1   2  -4   36.60    3.20
   1   2  -4   37.10    3.90
   1   2  -4   37.00    3.40
  -1   2   4   37.00    4.40
  -1   2   4   40.10    3.50
   1   2  -4   41.50    4.60
  -1   2   4   43.20    4.40
   1   2  -4   40.20    3.60
   1  -2  -4   33.50    3.20
  -1  -2   4   35.50    3.20
  -1  -2   4   34.90    3.40
   1  -2  -4   30.50    3.40
  -1  -2   4   37.50    4.20
  -1  -2   4   36.30    3.70
   1  -2  -4   29.90    3.60
  -1  -2   4   35.50    3.30
   1  -2  -4   41.80    3.90
   2   2  -5   64.29    4.00
  -2   2   5   58.59    5.30
   2   2  -5   64.89    4.40
  -2   2   5   61.29    5.70
  -2   2   5   60.59    5.10
   2   2  -5   58.69    4.40
   2   2  -5   63.99    4.70
  -2   2   5   61.89    4.50
   2   2  -5   60.89    5.60
  -2  -2   5   51.49    3.80
   2  -2  -5   56.19    5.00
   2  -2  -5   53.99    5.00
  -2  -2   5   56.89    4.40
   2  -2  -5   55.09    4.90
   2  -2  -5   58.59    4.30
   2  -2  -5   60.49    5.50
  -2  -2   5   52.79    4.10
  -2  -2   5   59.89    4.70
  -2  -2   5   64.79    4.30
  -2  -2   5   62.29    4.90
   3   2  -6   70.89    4.20
  -3   2   6   67.39    6.20
  -3   2   6   76.19    6.00
  -3   2   6   74.49    5.90
   3   2  -6   69.09    4.90
   3   2  -6   75.39    5.10
   3   2  -6   74.79    6.20
  -3   2   6   68.59    5.10
   3   2  -6   61.69    8.00
   3   2  -6   74.59    4.70
   3  -2  -6   80.29    5.30
  -3  -2   6   78.19    5.60
   3  -2  -6   72.09    5.90
   3  -2  -6   74.39    6.00
   3  -2  -6   77.99    6.10
  -3  -2   6   81.49    5.30
  -4   2   7   35.90    4.30
  -4   2   7   37.20    4.90
   4   2  -7   45.30    3.60
   4   2  -7   39.30    4.20
   4   2  -7   41.30    4.10
   4   2  -7   45.10    4.00
   4   2  -7   49.10    3.20
  -4   2   7   36.00    5.00
   4   2  -7   44.90    5.10
   4  -2  -7   41.80    4.50
   4  -2  -7   39.80    5.00
  -4  -2   7   53.39    4.30
  -4  -2   7   50.09    3.90
  -4  -2   7   54.29    4.70
   4  -2  -7   49.80    5.10
   4  -2  -7   46.60    4.10
   4  -2  -7   30.00    4.20
   5   2  -8  418.66   16.30
   5   2  -8  410.76   15.90
   5   2  -8  395.26   17.20
   5   2  -8  404.56   15.10
   5   2  -8  406.96   14.80
  -5   2   8  428.76   17.50
   5   2  -8  420.86   16.30
  -5   2   8  412.36   16.40
  -5   2   8  418.96   17.70
  -5  -2   8  419.76   16.20
   5  -2  -8  438.26   16.70
   5  -2  -8  441.26   18.30
  -5  -2   8  433.26   16.70
   5  -2  -8  423.56   17.30
   5  -2  -8  404.86   17.30
   5  -2  -8  443.46   18.20
  -5  -2   8  430.76   16.70
   6   2  -9  824.92   27.00
  -6   2   9  784.42   28.60
   6   2  -9  768.92   28.30
  -6   2   9  818.62   29.90
   6   2  -9  780.92   28.00
  -6   2   9  787.32   29.50
   6   2  -9  787.72   26.60
   6   2  -9  784.82   29.80
   6   2  -9  771.62   28.40
  -6   2   9  823.42   30.30
   6  -2  -9  781.02   30.30
   6  -2  -9  783.92   30.20
  -6  -2   9  799.82   28.20
   6  -2  -9  778.12   29.10
  -6  -2   9  790.82   28.50
   6  -2  -9  806.62   28.60
   6  -2  -9  788.02   29.50
  -6  -2   9  862.41   28.90
   7   2 -10   56.79    3.40
   7   2 -10   47.90    4.50
   7   2 -10   52.69    5.10
  -7   2  10   54.39    5.00
   7   2 -10   53.19    4.80
   7   2 -10   54.09    6.10
  -7   2  10   60.79    6.90
  -7   2  10   53.69    6.10
  -7   2  10   57.79    6.30
   7  -2 -10   52.29    4.60
   7  -2 -10   59.59    6.60
   7  -2 -10   50.79    5.90
   7  -2 -10   51.49    5.80
  -7  -2  10   53.19    4.90
  -7  -2  10   53.69    5.10
  -7  -2  10   50.49    4.40
   7  -2 -10   45.30    4.80
  -7  -2  10   51.39    5.00
   8   2 -11  675.23   25.20
   8   2 -11  656.93   25.10
   8   2 -11  708.53   26.10
  -8   2  11  677.93   26.00
  -8   2  11  760.72   27.80
  -8   2  11  694.43   27.00
   8  -2 -11  684.23   25.60
  -8  -2  11  684.03   26.30
  -8  -2  11  693.23   25.80
  -8  -2  11  670.73   24.90
   8  -2 -11  698.33   27.40
   8  -2 -11  650.73   26.30
   8  -2 -11  725.23   27.70
  -8  -2  11  678.73   25.20
   9   2 -12   51.49    5.00
  -9   2  12   45.30    5.10
   9   2 -12   48.50    5.00
  -9   2  12   47.70    6.00
   9   2 -12   45.60    5.20
  -9  -2  12   56.99    6.50
  -9  -2  12   55.99    4.90
   9  -2 -12   53.99    6.20
   9  -2 -12   53.09    6.60
  -9  -2  12   56.79    5.90
 -10   2  13  206.28   12.10
  10   2 -13  210.18    9.60
 -10   2  13  189.48   10.60
  10   2 -13  194.08   10.70
 -10  -2  13  201.18   10.70
  10  -2 -13  185.48   11.10
 -10  -2  13  188.28    9.80
  10  -2 -13  206.78   12.50
  11   2 -14   32.10    4.90
 -11   2  14   24.30    4.80
 -11   2  14   27.20    4.30
  11   2 -14   27.80    3.40
  11  -2 -14   24.20    4.80
  11  -2 -14   29.50    6.00
 -11  -2  14   23.60    3.70
 -11  -2  14   24.60    4.40
  12   2 -15    9.90    3.30
 -12   2  15    5.00    3.50
 -12   2  15    6.00    2.90
  12  -2 -15    6.10    4.00
 -12  -2  15    8.60    2.70
  12  -2 -15    8.70    3.90
 -12  -2  15    6.70    3.10
  13   2 -16  199.98   11.90
 -13   2  16  189.28   11.30
 -13  -2  16  208.38   11.90
  13  -2 -16  212.18   12.00
  13  -2 -16  211.38   14.10
  14   2 -17    2.90    3.20
  14  -2 -17    0.80    3.60
 -14  -2  17    2.10    2.90
  14  -2 -17    0.40    3.10
  15   2 -18   45.80    6.70
  15  -2 -18   40.40    7.20
  15  -2 -18   41.30    4.90
  16   2 -19    5.70    3.80
  17  -3 -14   30.20    7.30
  17  -3 -14   24.40    7.40
  16  -3 -13   37.70    7.90
  16  -3 -13   34.80    7.40
 -15   3  12   16.80    4.30
  15  -3 -12   12.70    5.50
  15  -3 -12   17.70    6.00
  15  -3 -12   17.30    3.60
 -14   3  11  158.98    9.70
 -14   3  11  146.19   10.20
  14  -3 -11  171.48   13.00
  14  -3 -11  171.98    9.70
  14  -3 -11  170.88   13.30
 -13   3  10   29.70    5.00
 -13   3  10   23.00    4.30
  13  -3 -10   21.60    4.30
  13  -3 -10   27.20    6.30
  13  -3 -10   30.80    6.20
 -12   3   9  322.07   15.40
 -12   3   9  312.47   14.70
 -12  -3   9  232.68   18.40
  12  -3  -9  323.37   16.40
  12  -3  -9  272.07   13.30
  12  -3  -9  324.77   16.80
 -11   3   8  281.57   13.30
 -11   3   8  286.17   14.00
  11  -3  -8  314.37   15.50
  11  -3  -8  298.57   13.40
 -11  -3   8  233.28    9.60
  11  -3  -8  308.37   15.60
 -11  -3   8  225.18   17.40
 -10   3   7  256.07   12.30
 -10   3   7  251.77   12.70
 -10   3   7  255.37   13.50
 -10  -3   7  189.08    7.70
  10  -3  -7  228.48   11.30
 -10  -3   7  185.28   14.90
  10  -3  -7  241.48   12.90
  10  -3  -7  204.68   10.90
  10  -3  -7  206.68   12.30
 -10  -3   7  175.38    7.60
  10  -3  -7  216.18   14.00
   9   3  -6  214.48    9.30
  -9   3   6  270.87   12.70
  -9   3   6  288.27   13.80
  -9   3   6  286.87   12.40
   9  -3  -6  297.37   14.60
  -9  -3   6  250.77    9.90
   9  -3  -6  276.77   15.50
  -9  -3   6  248.08   16.50
   9  -3  -6  260.67   13.00
   9  -3  -6  274.97   13.10
   9  -3  -6  288.47   14.50
   8   3  -5  166.78    6.80
  -8   3   5  154.08    8.60
  -8   3   5  152.08    9.00
  -8   3   5  149.69    9.60
   8   3  -5  148.19    6.60
   8  -3  -5  178.98    8.90
   8  -3  -5  199.68    9.70
   8  -3  -5  167.18    9.90
   8  -3  -5  178.08   10.10
  -8  -3   5  177.18   13.40
   8  -3  -5  207.58   18.10
  -8  -3   5  171.18    7.50
   8  -3  -5  188.78   11.10
   8  -3  -5  184.58   11.20
  -8  -3   5  228.58    8.90
   7   3  -4  429.46   15.80
   7   3  -4  438.46   15.00
  -7   3   4  420.86   17.90
   7   3  -4  430.96   21.00
  -7   3   4  425.16   17.60
   7   3  -4  448.66   15.10
   7   3  -4  468.65   16.00
  -7   3   4  459.05   19.00
   7  -3  -4  344.87   14.00
  -7  -3   4  342.07   12.70
   7  -3  -4  337.17   14.50
   7  -3  -4  344.97   15.90
  -7  -3   4  361.66   12.50
   7  -3  -4  340.77   15.20
   7  -3  -4  327.67   15.00
   7  -3  -4  311.87   15.60
   7  -3  -4  334.97   16.30
  -7  -3   4  332.07   12.40
   6   3  -3  473.65   17.20
   6   3  -3  480.15   22.10
   6   3  -3  511.35   17.50
  -6   3   3  459.25   18.90
   6   3  -3  481.95   17.10
   6   3  -3  475.35   16.90
  -6   3   3  468.15   19.70
  -6   3   3  460.45   18.60
   6  -3  -3  477.45   19.00
   6  -3  -3  461.85   17.90
  -6  -3   3  455.95   16.70
   6  -3  -3  454.15   19.50
  -6  -3   3  460.45   16.40
  -6  -3   3  465.05   16.50
   6  -3  -3  446.46   18.70
  -6  -3   3  471.25   16.60
   6  -3  -3  462.85   18.30
  -5   3   2 1460.45   48.70
   5   3  -2 1428.26   45.90
  -5   3   2 1379.96   50.49
   5   3  -2 1424.96   47.50
   5   3  -2 1423.56   47.00
  -5   3   2 1396.56   49.40
   5   3  -2 1467.25   47.40
   5   3  -2 1394.06   51.79
   5   3  -2 1414.56   47.30
   5   3  -2 1423.06   46.10
  -5  -3   2 1439.26   46.70
  -5  -3   2 1404.36   45.40
   5  -3  -2 1347.97   49.00
   5  -3  -2 1467.65   49.70
   5  -3  -2 1428.56   49.30
   5  -3  -2 1323.67   48.30
  -5  -3   2 1398.06   46.70
   5  -3  -2 1389.36   48.00
  -5  -3   2 1423.06   46.40
   5  -3  -2 1460.45   47.70
  -4   3   1  783.32   29.40
   4   3  -1  825.32   26.90
   4   3  -1  779.52   27.40
  -4   3   1  794.02   28.50
   4   3  -1  769.32   27.90
  -4   3   1  793.02   29.20
  -4   3   1  766.42   29.20
   4   3  -1  777.22   31.60
  -4   3   1  758.22   28.10
   4   3  -1  804.62   27.90
   4   3  -1  811.02   26.50
   4  -3  -1  826.72   30.60
   4  -3  -1  865.01   29.40
   4  -3  -1  826.12   30.40
   4  -3  -1  844.32   29.70
  -4  -3   1  817.72   28.60
   4  -3  -1  778.12   30.40
   4  -3  -1  806.92   30.00
   4  -3  -1  810.32   29.90
  -4  -3   1  835.32   28.60
  -4  -3   1  833.82   28.30
  -3   3   0  133.49    7.40
  -3   3   0  117.89    7.10
  -3   3   0  116.59    8.00
  -3   3   0  130.29    7.90
   3   3   0  127.39    7.10
   3   3   0  138.29    6.70
   3   3   0  127.69    6.10
   3   3   0  133.69    7.00
  -3   3   0  125.99    8.50
   3  -3   0  154.38    8.80
   3  -3   0  155.88    9.20
   3  -3   0  156.98    8.10
   3  -3   0  149.88    8.20
  -3  -3   0  171.88    7.60
  -3  -3   0  166.08    8.10
   3  -3   0  151.68    8.80
   3  -3   0  162.78    9.10
  -3  -3   0  153.58    7.70
  -2   3  -1  427.66   18.30
   2   3   1  436.46   17.30
   2   3   1  451.55   14.60
  -2   3  -1  428.46   18.00
   2   3   1  434.96   17.00
  -2   3  -1  444.56   17.20
  -2   3  -1  443.66   17.10
   2   3   1  445.66   16.30
  -2   3  -1  452.25   18.00
   2   3   1  436.86   16.80
   2  -3   1  503.25   19.20
  -2  -3  -1  485.95   18.00
   2  -3   1  455.45   18.80
   2  -3   1  484.95   18.30
  -2  -3  -1  488.75   17.80
   2  -3   1  478.95   18.90
   2  -3   1  434.16   18.30
  -2  -3  -1  498.55   18.50
   2  -3   1  486.25   19.00
   2  -3   1  483.95   19.50
  -2  -3  -1  483.95   18.30
  -2  -3  -1  489.25   18.30
   1   3   2  274.57   11.60
   1   3   2  252.97   10.70
  -1   3  -2  265.07   12.70
   1   3   2  242.78   11.80
  -1   3  -2  278.27   11.50
  -1   3  -2  271.17   11.80
  -1   3  -2  274.47   12.40
  -1   3  -2  263.97   11.40
   1   3   2  253.77   11.50
   1   3   2  258.47   12.30
   1   3   2  256.57    9.80
   1  -3   2  272.47   11.80
   1  -3   2  273.77   12.60
   1  -3   2  274.17   12.00
  -1  -3  -2  268.27   11.80
  -1  -3  -2  259.17   11.80
  -1  -3  -2  281.97   12.00
   1  -3   2  277.37   11.70
  -1  -3  -2  271.17   12.30
   1  -3   2  270.67   12.10
   1  -3   2  265.27   12.00
  -1  -3  -2  267.77   11.30
   0   3  -3  519.45   19.70
   0   3   3  556.34   19.60
   0   3   3  512.15   20.60
   0   3   3  534.55   20.30
   0   3  -3  532.25   19.70
   0   3   3  525.25   18.80
   0   3   3  534.15   21.10
   0   3  -3  517.15   20.60
   0   3  -3  549.54   20.60
   0   3  -3  520.65   20.00
   0   3   3  502.55   20.00
   0   3  -3  528.05   21.10
   0  -3  -3  596.04   21.60
   0  -3   3  573.14   21.50
   0  -3   3  532.15   21.60
   0  -3   3  544.75   21.20
   0  -3   3  538.65   20.80
   0  -3  -3  587.64   20.90
   0  -3   3  558.34   21.00
   0  -3  -3  568.64   21.50
   0  -3  -3  585.84   21.60
   1   3  -4   52.29    4.80
  -1   3   4   33.30    4.40
   1   3  -4   43.30    4.90
  -1   3   4   42.30    5.40
  -1   3   4   44.30    4.20
   1   3  -4   51.99    4.50
  -1   3   4   50.69    5.00
   1   3  -4   56.29    4.40
   1   3  -4   47.50    4.20
   1   3  -4   62.99    6.30
   1   3  -4   57.49    5.30
   1  -3  -4   49.00    5.40
  -1  -3   4   37.60    4.00
  -1  -3   4   44.30    4.30
   1  -3  -4   49.50    5.20
  -1  -3   4   50.39    5.30
  -1  -3   4   48.70    4.20
  -1  -3   4   54.69    5.10
   1  -3  -4   32.30    3.60
   1  -3  -4   38.00    4.90
   2   3  -5  162.78    7.60
   2   3  -5  154.58    9.50
   2   3  -5  162.98    8.50
  -2   3   5  146.99    9.20
  -2   3   5  151.58    8.70
  -2   3   5  154.58    9.60
   2   3  -5  161.78    8.40
   2   3  -5  164.88    7.90
  -2   3   5  144.79    7.90
   2  -3  -5  160.08    9.20
  -2  -3   5  160.08    7.90
  -2  -3   5  172.08    8.30
   2  -3  -5  153.48    8.20
  -2  -3   5  161.88    8.60
  -2  -3   5  147.99    8.00
   2  -3  -5  172.48   10.00
   2  -3  -5  150.98    9.10
   2  -3  -5  161.18    9.00
   3   3  -6  144.49    8.20
  -3   3   6  131.39    9.00
   3   3  -6  144.59    7.90
   3   3  -6  142.69    7.20
  -3   3   6  141.99    8.70
  -3   3   6  138.69    8.40
   3   3  -6  140.99    7.60
  -3   3   6  153.48    7.90
   3   3  -6  141.19    6.90
  -3  -3   6  151.58    8.20
  -3  -3   6  136.49    7.60
   3  -3  -6  154.08    9.10
   3  -3  -6  164.78    9.20
  -3  -3   6  157.88    7.90
   3  -3  -6  145.19    8.80
   3  -3  -6  157.28    9.50
   3  -3  -6  150.38    8.10
   4   3  -7  125.59    5.90
   4   3  -7  116.29    6.90
   4   3  -7  104.49    5.90
  -4   3   7  125.59    8.60
   4   3  -7  110.49    7.90
   4   3  -7  118.99    6.20
   4   3  -7  101.89    7.00
  -4   3   7  116.39    7.80
  -4   3   7  105.89    7.60
   4   3  -7  114.69    6.70
  -4   3   7   95.59    6.40
  -4  -3   7  126.69    7.20
   4  -3  -7  146.09    9.20
   4  -3  -7  139.89    8.50
   4  -3  -7  117.59    8.50
  -4  -3   7  133.19    7.30
   4  -3  -7  134.69    7.60
  -4  -3   7  139.89    7.70
   4  -3  -7  134.09    8.50
   5   3  -8  762.62   26.90
   5   3  -8  743.33   25.60
  -5   3   8  709.03   27.30
   5   3  -8  779.52   27.50
  -5   3   8  712.63   28.90
   5   3  -8  773.82   26.00
  -5   3   8  740.83   28.50
   5   3  -8  729.83   28.30
   5   3  -8  739.73   27.40
   5  -3  -8  791.52   30.50
  -5  -3   8  780.02   28.60
  -5  -3   8  772.02   28.20
   5  -3  -8  748.03   30.50
   5  -3  -8  830.52   29.90
   5  -3  -8  789.02   28.80
  -5  -3   8  833.12   28.70
  -5  -3   8  784.72   28.30
   5  -3  -8  793.42   29.90
  -6   3   9  258.77   12.80
   6   3  -9  221.18   12.20
   6   3  -9  233.28    9.60
   6   3  -9  234.48   11.20
  -6   3   9  251.47   11.70
   6   3  -9  227.88   11.20
   6   3  -9  227.78   10.60
  -6   3   9  237.38   13.00
   6   3  -9  232.58    9.30
   6  -3  -9  267.57   12.80
   6  -3  -9  271.57   12.00
   6  -3  -9  262.97   13.70
  -6  -3   9  251.07   11.40
  -6  -3   9  247.78   11.50
  -6  -3   9  246.48   11.60
  -6  -3   9  237.08   11.10
   6  -3  -9  250.57   13.60
  -7   3  10  576.44   23.70
   7   3 -10  539.25   18.80
   7   3 -10  546.15   21.40
   7   3 -10  515.95   22.50
  -7   3  10  545.65   22.80
  -7   3  10  541.15   21.60
   7   3 -10  541.45   20.40
   7   3 -10  530.35   20.90
   7  -3 -10  592.14   22.20
  -7  -3  10  564.04   21.60
   7  -3 -10  541.05   23.80
   7  -3 -10  536.95   23.00
  -7  -3  10  547.05   21.30
  -7  -3  10  557.74   21.30
   7  -3 -10  572.34   24.10
   7  -3 -10  537.55   22.40
  -7  -3  10  575.24   21.60
   8   3 -11   61.29    5.60
  -8   3  11   63.99    7.10
   8   3 -11   59.99    5.10
  -8   3  11   63.69    7.20
   8   3 -11   62.59    5.60
   8   3 -11   56.99    6.90
  -8   3  11   56.69    7.20
  -8   3  11   54.19    5.70
  -8  -3  11   57.99    5.50
   8  -3 -11   63.79    7.80
  -8  -3  11   54.29    5.10
   8  -3 -11   59.09    6.00
   8  -3 -11   59.29    8.20
   8  -3 -11   64.49    7.10
  -8  -3  11   55.39    5.10
   9   3 -12  278.37   13.60
   9   3 -12  295.87   12.20
   9   3 -12  283.57   12.50
   9   3 -12  290.87   15.50
  -9   3  12  311.67   15.50
  -9   3  12  288.37   14.00
   9   3 -12  280.27   12.70
   9  -3 -12  246.48   13.50
   9  -3 -12  255.67   14.60
  -9  -3  12  266.77   11.80
   9  -3 -12  228.58   12.10
  -9  -3  12  237.88   12.10
  -9  -3  12  238.88   11.60
 -10   3  13   20.10    4.10
  10   3 -13   32.80    4.90
  10   3 -13   31.10    3.90
 -10   3  13   26.00    5.40
 -10  -3  13   19.00    3.40
 -10  -3  13   21.70    3.60
  10  -3 -13   15.00    4.70
  10  -3 -13   22.60    5.30
 -10  -3  13   19.00    3.80
  11   3 -14  106.89    8.10
 -11   3  14  111.19    8.50
  11   3 -14  115.79    6.10
 -11   3  14   94.39    9.30
 -11  -3  14  109.29    8.20
  11  -3 -14  100.79   10.10
 -11  -3  14  106.29    7.40
 -11  -3  14  113.29    7.50
  11  -3 -14  111.19    9.30
  12   3 -15  120.59    9.00
 -12   3  15  121.69    9.10
 -12  -3  15  119.89    8.70
  12  -3 -15  118.29    9.90
 -12  -3  15  116.09    7.80
 -12  -3  15  107.59    7.70
  12  -3 -15  131.39   11.30
 -13   3  16   71.69    8.10
  13   3 -16   75.19    7.70
 -13  -3  16   74.89    7.40
  13  -3 -16   87.19   10.50
  13  -3 -16   79.39    8.60
  14   3 -17  122.29    9.70
  14  -3 -17  136.49   15.20
  14  -3 -17  123.79   10.20
  15   3 -18    9.50    4.10
  15  -3 -18    5.80    3.90
  17  -4 -14    9.80    6.20
  16  -4 -13   33.90    8.30
  16  -4 -13   28.10    7.50
  16  -4 -13   31.60    5.20
  15  -4 -12   32.80    7.50
  15  -4 -12   28.00    5.20
  15  -4 -12   33.90    7.70
 -14   4  11   17.90    4.50
  14   4 -11   11.20    3.30
  14  -4 -11   17.10    4.80
  14  -4 -11   12.30    5.50
  14  -4 -11   14.00    6.00
 -13   4  10  372.96   17.80
  13   4 -10  289.17   13.50
  13   4 -10  324.37   14.20
 -13   4  10  413.86   17.50
  13  -4 -10  393.76   20.20
  13  -4 -10  349.77   16.20
 -13  -4  10  289.27   11.60
  12   4  -9  181.58    9.20
 -12   4   9  241.48   13.00
  12   4  -9  157.88    8.60
 -12  -4   9  162.48    7.60
  12  -4  -9  237.28   14.70
  12  -4  -9  166.98   11.10
 -12  -4   9  167.78    7.50
  12  -4  -9  193.78   13.80
  11   4  -8  328.07   14.30
  11   4  -8  335.97   14.00
 -11   4   8  385.06   16.80
 -11   4   8  379.06   17.60
 -11  -4   8  344.37   13.70
  11  -4  -8  420.06   19.80
  11  -4  -8  338.87   18.90
  11  -4  -8  377.46   17.50
 -11  -4   8  350.46   13.50
  10   4  -7  303.57   12.40
 -10   4   7  304.27   14.50
  10   4  -7  286.07   12.60
 -10   4   7  296.77   15.10
 -10   4   7  272.57   19.50
  10  -4  -7  319.37   14.10
 -10  -4   7  294.37   11.50
  10  -4  -7  263.77   15.90
 -10  -4   7  273.67   11.60
  10  -4  -7  268.27   14.50
  10  -4  -7  325.27   16.90
  10  -4  -7  294.67   17.30
  -9   4   6  196.88   11.70
   9   4  -6  217.18    9.70
  -9   4   6  205.08   12.90
  -9   4   6  191.28   11.00
   9   4  -6  195.18    9.70
   9  -4  -6  230.48   14.60
   9  -4  -6  215.38   12.60
   9  -4  -6  221.68   13.90
  -9  -4   6  245.18    9.70
  -9  -4   6  234.38   10.00
   9  -4  -6  218.68   11.80
   9  -4  -6  202.48   12.40
   8   4  -5  118.79    6.70
  -8   4   5   84.69    7.70
  -8   4   5   86.39    9.00
   8   4  -5   93.69   10.70
   8   4  -5   93.49    5.20
   8   4  -5   97.89    5.00
  -8   4   5   91.39    7.30
   8   4  -5   97.19    6.70
   8  -4  -5   60.59    7.30
   8  -4  -5   73.29    6.10
   8  -4  -5   85.89    8.60
  -8  -4   5   85.69    5.10
   8  -4  -5   65.39    7.50
   8  -4  -5   67.39    6.50
   8  -4  -5   59.79    6.90
   7   4  -4  182.78    8.00
  -7   4   4  174.58   10.30
  -7   4   4  169.18    9.80
  -7   4   4  181.98   11.20
   7   4  -4  171.38    8.30
   7   4  -4  172.98    9.00
   7   4  -4  166.08    8.70
   7   4  -4  164.58   12.60
  -7  -4   4  200.68    8.80
   7  -4  -4  172.28   13.40
   7  -4  -4  172.68    9.60
   7  -4  -4  182.78   11.00
  -7  -4   4  199.78    8.60
  -7  -4   4  199.68    7.90
   7  -4  -4  155.68   11.00
   7  -4  -4  160.58   10.10
   7  -4  -4  172.68   11.60
  -7  -4   4  196.18    8.90
   6   4  -3  140.49    7.10
   6   4  -3  130.59    7.60
  -6   4   3  114.19    9.10
   6   4  -3  126.99    7.70
  -6   4   3  122.59    8.50
   6   4  -3  122.89    5.40
   6   4  -3  132.99    5.70
   6   4  -3  128.69   11.00
  -6   4   3  128.09    8.10
   6   4  -3  134.79    7.40
   6  -4  -3  150.98   10.10
   6  -4  -3  143.59   10.20
  -6  -4   3  177.98    8.40
   6  -4  -3  153.68   10.60
   6  -4  -3  140.29    9.70
  -6  -4   3  163.88    6.30
   6  -4  -3  167.78   10.00
   6  -4  -3  146.09    9.10
  -6  -4   3  158.78    8.10
  -6  -4   3  175.08    8.00
   6  -4  -3  154.18    8.90
  -5   4   2  109.69    8.90
   5   4  -2  164.28    8.40
   5   4  -2  135.29   11.10
  -5   4   2  110.59    8.90
   5   4  -2  121.59    6.20
   5   4  -2  126.09    7.80
   5   4  -2  127.19    5.90
   5   4  -2  146.19    8.20
   5   4  -2  116.09    6.90
  -5   4   2  106.79    7.90
  -5  -4   2  122.29    7.30
  -5  -4   2  163.88    7.90
   5  -4  -2  126.29    9.40
   5  -4  -2  126.99    9.40
   5  -4  -2  119.29    7.80
  -5  -4   2  163.48    7.50
   5  -4  -2  119.19    8.30
   5  -4  -2  122.49    8.80
   5  -4  -2  114.69    8.80
   5  -4  -2  121.59    8.80
   4   4  -1 1021.10   34.10
  -4   4   1  935.51   35.10
   4   4  -1  964.10   33.20
  -4   4   1  892.51   33.70
  -4   4   1  899.71   35.10
   4   4  -1  923.01   33.90
   4   4  -1  902.71   37.60
  -4   4   1  918.81   35.20
   4   4  -1  970.20   32.60
  -4   4   1  904.91   34.00
   4   4  -1  968.00   32.10
   4   4  -1  962.20   33.90
   4  -4  -1  953.10   36.10
  -4  -4   1 1010.10   34.10
   4  -4  -1  935.51   36.30
  -4  -4   1  985.90   34.50
   4  -4  -1  978.00   35.90
   4  -4  -1  943.71   36.50
   4  -4  -1  934.21   35.30
   4  -4  -1  967.00   37.30
  -4  -4   1 1123.49   34.90
   4  -4  -1  956.90   34.90
   3   4   0  828.42   27.40
  -3   4   0  751.82   27.30
   3   4   0  732.23   27.50
  -3   4   0  698.93   27.20
   3   4   0  733.73   25.90
   3   4   0  706.43   27.30
   3   4   0  738.83   26.50
  -3   4   0  685.13   28.10
  -3   4   0  741.83   28.70
  -3   4   0  719.33   28.50
   3  -4   0  666.33   26.30
   3  -4   0  708.43   26.90
  -3  -4   0  645.94   25.50
  -3  -4   0  727.33   25.40
   3  -4   0  706.43   26.10
  -3  -4   0  699.73   25.90
   3  -4   0  684.63   27.10
   3  -4   0  712.53   26.90
   3  -4   0  738.93   27.80
   2   4   1   34.90    4.60
  -2   4  -1   33.90    5.60
   2   4   1   29.90    4.60
   2   4   1   43.30    5.60
  -2   4  -1   30.50    5.10
  -2   4  -1   34.30    4.30
  -2   4  -1   39.50    5.90
  -2   4  -1   31.60    4.10
   2   4   1   39.20    4.50
   2   4   1   42.60    4.20
   2  -4   1   51.39    6.00
  -2  -4  -1   48.40    5.40
   2  -4   1   52.29    5.30
   2  -4   1   50.39    6.00
  -2  -4  -1   58.69    4.90
  -2  -4  -1   54.49    5.40
   2  -4   1   50.29    6.00
  -2  -4  -1   54.49    5.20
   2  -4   1   50.69    6.10
   2  -4   1   38.90    4.80
   1   4   2  884.31   30.70
   1   4   2  904.41   31.50
  -1   4  -2  844.92   32.50
   1   4   2  880.71   32.30
   1   4   2  857.11   31.40
  -1   4  -2  852.31   32.70
  -1   4  -2  852.51   32.40
  -1   4  -2  836.12   31.20
   1   4   2  893.21   32.50
  -1   4  -2  817.82   31.00
   1   4   2  894.51   29.30
  -1  -4  -2  922.11   32.20
  -1  -4  -2  869.01   32.00
  -1  -4  -2  871.51   31.30
   1  -4   2  871.91   32.40
   1  -4   2  903.01   33.00
  -1  -4  -2  893.91   32.10
   1  -4   2  879.11   32.10
   1  -4   2  846.02   31.50
   1  -4   2  866.11   32.30
   1  -4   2  864.71   32.00
  -1  -4  -2  900.41   32.60
   0   4  -3  334.97   15.40
   0   4  -3  328.27   14.10
   0   4  -3  314.67   14.90
   0   4   3  308.77   14.80
   0   4   3  311.27   14.00
   0   4   3  308.67   15.10
   0   4   3  314.17   13.40
   0   4  -3  304.47   14.50
   0   4  -3  296.87   13.30
   0   4  -3  306.37   13.50
   0  -4  -3  290.67   14.00
   0  -4   3  324.87   14.00
   0  -4  -3  303.37   14.10
   0  -4   3  317.97   13.60
   0  -4  -3  316.67   13.50
   0  -4  -3  295.77   14.60
   0  -4   3  325.67   14.70
   0  -4   3  293.87   13.70
   0  -4  -3  307.37   14.20
   0  -4   3  317.27   14.40
  -1   4   4   60.89    5.70
   1   4  -4   55.89    6.20
   1   4  -4   53.49    4.90
  -1   4   4   67.99    7.20
  -1   4   4   63.39    5.30
   1   4  -4   64.19    5.70
  -1   4   4   57.69    6.20
   1   4  -4   53.89    4.90
   1   4  -4   58.59    5.60
   1   4  -4   46.80    5.70
  -1  -4   4   56.79    5.10
  -1  -4   4   67.29    5.30
   1  -4  -4   60.89    5.30
   1  -4  -4   58.59    6.40
  -1  -4   4   73.19    6.30
   1  -4  -4   63.79    6.10
  -1  -4   4   54.49    5.20
   1  -4  -4   58.39    5.90
  -1  -4   4   64.59    6.50
   2   4  -5  180.18    9.30
   2   4  -5  169.18    9.90
  -2   4   5  148.59    9.40
   2   4  -5  167.88   10.20
  -2   4   5  163.88    8.90
   2   4  -5  167.18    8.50
   2   4  -5  173.38    8.50
  -2   4   5  158.88   10.10
   2   4  -5  169.48    8.60
  -2   4   5  168.18   10.80
   2   4  -5  170.18    9.60
   2  -4  -5  150.28    9.40
   2  -4  -5  144.89    9.40
   2  -4  -5  157.48    8.80
  -2  -4   5  174.58    9.30
  -2  -4   5  176.38    8.80
   2  -4  -5  150.58    9.70
   3   4  -6  166.18    9.20
   3   4  -6  157.28    7.80
   3   4  -6  155.68    8.00
  -3   4   6  146.69    9.30
  -3   4   6  139.99    9.40
   3   4  -6  136.99    8.30
  -3   4   6  143.59    8.50
  -3   4   6  145.89   10.40
   3   4  -6  150.48    9.10
   3  -4  -6  163.68    8.90
   3  -4  -6  160.38    9.90
  -3  -4   6  148.69    8.60
  -3  -4   6  151.78    8.40
   3  -4  -6  155.88   10.00
   3  -4  -6  160.68    9.70
  -3  -4   6  149.88    8.80
   4   4  -7   79.79    5.10
  -4   4   7   71.19    6.80
   4   4  -7   71.09    6.30
   4   4  -7   85.39    6.10
  -4   4   7   54.09    6.60
   4   4  -7   77.19    7.40
   4   4  -7   77.59    5.30
   4   4  -7   83.59    6.50
  -4   4   7   73.19    8.10
   4   4  -7   74.29    6.60
  -4   4   7   70.79    5.90
  -4  -4   7   76.09    5.90
  -4  -4   7   69.89    5.60
   4  -4  -7   72.09    6.00
   4  -4  -7   70.89    7.50
   4  -4  -7   65.79    6.60
   4  -4  -7   50.49    5.90
  -4  -4   7   78.69    6.30
  -5   4   8  159.68    9.30
   5   4  -8  146.89    7.80
   5   4  -8  164.78    9.60
  -5   4   8  162.98   10.30
   5   4  -8  163.88   10.50
   5   4  -8  162.98    8.80
   5   4  -8  159.48    9.40
   5   4  -8  158.08    7.50
   5   4  -8  153.78    8.70
  -5   4   8  175.58   11.40
   5  -4  -8  165.48   10.50
  -5  -4   8  185.28    9.50
  -5  -4   8  170.78    9.60
   5  -4  -8  178.68   10.00
   5  -4  -8  175.78   11.40
  -5  -4   8  176.68    9.50
   5  -4  -8  194.28   11.30
   6   4  -9  236.28   11.50
  -6   4   9  255.27   13.80
   6   4  -9  234.88   12.20
   6   4  -9  223.58   13.30
   6   4  -9  243.18   12.30
  -6   4   9  249.38   14.40
  -6   4   9  267.77   12.70
   6   4  -9  242.48   10.30
   6  -4  -9  273.07   14.00
   6  -4  -9  257.87   14.60
  -6  -4   9  267.47   12.50
  -6  -4   9  251.17   12.20
   6  -4  -9  268.17   12.90
  -6  -4   9  251.37   12.20
   6  -4  -9  255.17   14.60
   7   4 -10   10.30    3.40
  -7   4  10    8.30    3.70
  -7   4  10    7.10    2.90
   7   4 -10    8.70    2.70
  -7   4  10    8.80    4.30
   7   4 -10    9.10    4.10
   7   4 -10    8.50    2.90
   7  -4 -10   14.20    4.60
  -7  -4  10    8.40    2.70
  -7  -4  10    9.20    3.10
   7  -4 -10   10.60    4.00
  -7  -4  10    5.80    2.90
   7  -4 -10    9.40    3.70
   8   4 -11   88.09    6.40
  -8   4  11  103.49    9.60
   8   4 -11   97.79    7.30
   8   4 -11   92.09    9.00
  -8   4  11   97.39    9.00
   8   4 -11  101.89    7.70
  -8   4  11   84.29    7.50
   8  -4 -11   90.49    9.90
   8  -4 -11   77.69    8.40
  -8  -4  11   71.39    6.10
   8  -4 -11   77.59    7.50
  -8  -4  11   71.49    6.40
   9   4 -12   63.79    6.50
   9   4 -12   70.39    6.20
  -9   4  12   79.79    8.80
  -9   4  12   73.89    7.60
   9   4 -12   71.89    8.60
  -9  -4  12   65.39    6.30
   9  -4 -12   65.29    7.80
   9  -4 -12   76.69    7.80
   9  -4 -12   72.09    8.80
  -9  -4  12   68.99    6.10
 -10   4  13   99.89    8.50
  10   4 -13   98.09   10.10
  10   4 -13  101.39    6.90
  10   4 -13  108.29    8.30
 -10  -4  13   98.69    7.70
  10  -4 -13   84.09    9.20
  10  -4 -13  107.19   10.40
 -10  -4  13  109.59    7.50
 -11   4  14   51.69    6.80
  11   4 -14   49.40    6.50
  11   4 -14   55.79    4.50
  11   4 -14   53.69    8.00
  11  -4 -14   51.29    7.40
 -11  -4  14   47.90    6.00
 -11  -4  14   50.49    5.80
  11  -4 -14   54.19    8.60
 -12   4  15  148.59   10.60
  12   4 -15  148.39   10.40
  12  -4 -15  148.29   14.30
 -12  -4  15  131.49    9.40
  12  -4 -15  144.29   11.40
  13   4 -16  146.79   10.60
  13  -4 -16  151.88   12.20
 -13  -4  16  152.28   10.20
  14   4 -17    5.20    3.40
  14  -4 -17   12.60    5.10
  15   4 -18   67.09    8.40
  15  -4 -18   56.89    7.70
  16   5 -13    4.90    3.60
  16   5 -13    2.10    2.80
  16  -5 -13   -1.30    4.10
  16  -5 -13    1.80    5.40
  15   5 -12    8.20    3.20
  15   5 -12    4.50    3.60
  15  -5 -12   11.60    6.50
  15  -5 -12    9.40    5.20
 -14   5  11   34.80    6.30
  14   5 -11   31.40    4.60
  14   5 -11   27.30    5.00
  14  -5 -11   38.40   10.00
  14  -5 -11   24.50    7.30
  14  -5 -11   25.20    6.00
  13   5 -10    8.50    3.30
  13   5 -10   10.10    3.90
 -13   5  10   14.30    4.70
 -13  -5  10   16.80    4.70
  13  -5 -10   29.50    7.50
 -13  -5  10   17.60    2.80
  13  -5 -10   14.70    6.10
  13  -5 -10    6.00    4.80
  12   5  -9  373.96   17.00
 -12   5   9  400.36   19.00
  12   5  -9  378.36   16.80
  12  -5  -9  358.06   21.10
  12  -5  -9  427.16   22.30
 -12  -5   9  363.06   15.10
  12  -5  -9  370.56   18.90
 -12  -5   9  370.06   14.80
  11   5  -8  116.19    8.60
  11   5  -8  101.89    7.80
 -11   5   8  115.99   10.20
 -11   5   8  114.39    9.60
  11  -5  -8   93.59    9.90
  11  -5  -8  118.99   12.20
 -11  -5   8  105.89    6.90
 -11  -5   8  105.49    6.60
  11  -5  -8  111.89   12.00
 -10   5   7  204.78   13.00
  10   5  -7  207.58   10.90
  10   5  -7  189.28   11.00
 -10   5   7  206.18   12.30
  10  -5  -7  229.28   15.40
  10  -5  -7  235.98   15.30
  10  -5  -7  224.28   13.60
 -10  -5   7  206.28   10.50
 -10  -5   7  233.78   10.40
  10  -5  -7  217.18   15.60
  10  -5  -7  212.18   12.60
   9   5  -6  252.77   17.00
  -9   5   6  251.97   14.30
   9   5  -6  259.97   12.50
   9   5  -6  246.98   10.50
   9   5  -6  235.78   12.50
  -9   5   6  231.18   13.30
  -9   5   6  265.47   15.90
   9  -5  -6  242.38   15.20
  -9  -5   6  238.08   10.60
   9  -5  -6  227.28   15.30
   9  -5  -6  239.88   15.20
   9  -5  -6  207.98   13.30
   9  -5  -6  202.38   12.50
  -9  -5   6  225.28   11.00
   8   5  -5   91.59    7.20
   8   5  -5   91.09   11.40
   8   5  -5  102.39    6.00
  -8   5   5   76.69    7.80
  -8   5   5   80.09    9.50
   8   5  -5   76.09    6.10
   8   5  -5   68.09    7.10
  -8   5   5   70.69    7.80
   8  -5  -5   89.79    8.40
  -8  -5   5   90.39    6.90
  -8  -5   5   95.59    7.90
   8  -5  -5   96.69   10.40
   8  -5  -5   88.99   10.20
   8  -5  -5  110.29   11.70
  -8  -5   5  113.79    6.80
   8  -5  -5   96.69    9.60
  -7   5   4  165.08   10.70
   7   5  -4  138.29    9.30
  -7   5   4  133.79   11.30
   7   5  -4  159.38    9.70
  -7   5   4  139.89    9.60
   7   5  -4  148.29    8.30
   7   5  -4  167.18    7.60
   7   5  -4  140.79    8.70
   7   5  -4  139.39   12.50
  -7  -5   4  137.99    8.30
   7  -5  -4   88.09   13.90
  -7  -5   4  135.59    8.20
   7  -5  -4  141.29   10.70
   7  -5  -4  126.99   10.80
   7  -5  -4  125.19    8.80
   7  -5  -4  141.39   11.30
  -7  -5   4  141.29    5.70
   7  -5  -4  124.99    9.50
  -7  -5   4  146.29    8.00
   6   5  -3  126.09    8.80
  -6   5   3  110.49   10.10
   6   5  -3  152.18    8.20
   6   5  -3  119.59    6.10
   6   5  -3  129.89   11.90
  -6   5   3  120.19    8.80
  -6   5   3  113.19    8.90
   6   5  -3  147.99    9.10
   6   5  -3  130.69    8.70
   6  -5  -3  120.89    9.90
   6  -5  -3  132.49   10.20
   6  -5  -3  128.79    9.20
   6  -5  -3  131.09    8.90
  -6  -5   3  168.98    9.00
   6  -5  -3  120.69   10.20
   6  -5  -3  138.39   10.70
   5   5  -2  460.75   20.90
  -5   5   2  496.65   22.50
  -5   5   2  511.15   21.60
   5   5  -2  537.65   19.40
  -5   5   2  443.36   22.30
   5   5  -2  547.35   21.20
   5   5  -2  514.55   18.80
   5   5  -2  527.95   20.30
   5   5  -2  514.15   25.30
   5  -5  -2  492.95   23.20
   5  -5  -2  523.35   23.80
   5  -5  -2  517.75   21.70
   5  -5  -2  504.95   22.70
  -5  -5   2  583.14   21.50
  -5  -5   2  564.14   20.90
   5  -5  -2  505.55   23.00
   5  -5  -2  551.54   22.60
  -4   5   1  791.62   33.30
  -4   5   1  824.62   33.40
   4   5  -1  930.61   30.90
   4   5  -1  847.52   32.10
   4   5  -1  944.61   33.10
  -4   5   1  762.72   31.40
   4   5  -1  928.11   30.20
   4   5  -1  818.52   32.10
   4   5  -1  831.32   31.30
  -4   5   1  795.62   31.90
  -4  -5   1  931.61   31.70
   4  -5  -1  807.22   32.90
  -4  -5   1  900.71   31.40
   4  -5  -1  826.22   31.50
   4  -5  -1  801.42   32.30
   4  -5  -1  786.32   32.30
   4  -5  -1  823.02   33.50
  -4  -5   1  915.31   31.00
   4  -5  -1  781.42   31.90
  -3   5   0  108.49    9.10
  -3   5   0   94.49    8.50
  -3   5   0   96.79    7.40
  -3   5   0   92.99    7.40
  -3   5   0  103.59    8.50
   3  -5   0   73.59    7.50
   3  -5   0   89.09    8.20
   3  -5   0   77.89    7.40
   3  -5   0   95.79    7.90
   3  -5   0   84.29    7.30
   3  -5   0   88.09    6.90
  -2   5  -1  793.92   33.40
   2   5   1  819.12   32.70
   2   5   1  923.21   31.90
  -2   5  -1  877.61   32.00
   2   5   1  923.21   32.40
  -2   5  -1  830.82   33.50
   2   5   1  872.41   33.00
  -2   5  -1  841.22   32.00
   2   5   1  828.52   30.70
   2  -5   1  884.11   33.10
   2  -5   1  825.22   31.40
  -2  -5  -1  843.02   30.50
   2  -5   1  794.52   31.90
   2  -5   1  777.82   31.60
   2  -5   1  822.42   30.90
  -2  -5  -1  869.71   31.50
   2  -5   1  830.62   31.50
  -1   5  -2  114.99    9.30
  -1   5  -2  125.59    8.10
   1   5   2  119.39    6.40
  -1   5  -2  118.89    8.80
  -1   5  -2  109.69    7.80
   1   5   2  138.19    9.70
   1   5   2  134.19    8.40
  -1   5  -2  120.49    9.70
   1   5   2  116.59    9.00
   1   5   2  130.09    7.80
  -1  -5  -2  133.89    7.90
   1  -5   2  113.09    8.10
   1  -5   2  106.99    8.50
   1  -5   2  104.89    8.20
   1  -5   2  105.69    7.60
  -1  -5  -2  113.69    8.00
   1  -5   2  114.09    8.10
  -1  -5  -2  116.59    8.40
   1  -5   2  113.79    8.10
  -1  -5  -2  110.99    8.10
   0   5  -3  223.18   12.90
   0   5  -3  231.68   13.30
   0   5  -3  239.98   11.90
   0   5   3  245.68   12.40
   0   5   3  240.58   13.60
   0   5  -3  252.97   12.10
   0   5  -3  241.18   13.70
   0   5   3  243.08   11.70
   0   5   3  247.78   13.50
   0  -5   3  227.78   12.40
   0  -5   3  215.58   12.20
   0  -5   3  226.08   11.40
   0  -5  -3  214.48   12.10
   0  -5  -3  216.48   12.00
   0  -5   3  209.68   11.40
   0  -5   3  227.78   11.80
   0  -5  -3  217.88   11.30
   0  -5  -3  235.68   12.40
   0  -5  -3  232.68   12.70
   0  -5   3  239.88   12.00
   1   5  -4  673.63   26.30
  -1   5   4  719.83   28.80
  -1   5   4  691.03   27.40
   1   5  -4  713.53   26.50
   1   5  -4  714.63   28.20
   1   5  -4  721.83   28.40
   1   5  -4  710.83   28.20
   1   5  -4  659.23   28.20
  -1   5   4  703.03   28.30
  -1   5   4  665.13   26.30
   1  -5  -4  674.43   26.90
  -1  -5   4  652.03   25.40
   1  -5  -4  673.83   26.50
  -1  -5   4  681.93   25.90
   1  -5  -4  629.04   26.30
   1  -5  -4  677.23   25.70
  -1  -5   4  657.63   26.30
   1  -5  -4  638.94   27.30
   2   5  -5    7.30    2.60
   2   5  -5    7.10    3.70
  -2   5   5   12.40    4.00
   2   5  -5    8.10    3.10
  -2   5   5    9.30    2.90
  -2   5   5    6.60    4.00
   2   5  -5    5.40    2.70
   2   5  -5    8.50    2.60
   2   5  -5   11.00    2.80
   2   5  -5    5.50    3.60
  -2   5   5    7.90    3.30
  -2  -5   5    4.90    2.30
   2  -5  -5    9.00    3.50
   2  -5  -5    8.90    4.00
   2  -5  -5    5.30    3.30
  -2  -5   5   10.60    3.70
  -2  -5   5    9.20    2.90
   2  -5  -5    7.90    3.50
   2  -5  -5    8.90    3.00
  -3   5   6  129.99    9.30
  -3   5   6  126.29   10.60
   3   5  -6  123.99    7.70
   3   5  -6  137.79    8.70
  -3   5   6  123.09    8.50
   3   5  -6  138.09   10.10
   3   5  -6  134.79    7.70
   3   5  -6  140.69    9.30
   3  -5  -6  116.69    8.40
   3  -5  -6  112.99    9.20
  -3  -5   6  135.89    8.20
   3  -5  -6  127.59    9.70
  -3  -5   6  123.69    8.20
  -3  -5   6  117.49    8.50
   3  -5  -6  116.49    9.00
   4   5  -7  197.78   11.90
   4   5  -7  208.88   11.20
  -4   5   7  216.48   12.90
   4   5  -7  190.58   10.00
  -4   5   7  237.68   14.20
   4   5  -7  211.38   12.90
  -4   5   7  213.88   12.50
  -4   5   7  203.48   11.30
   4   5  -7  201.98   11.80
   4   5  -7  221.08   10.20
  -4  -5   7  223.28   11.90
   4  -5  -7  216.78   13.20
   4  -5  -7  226.88   11.90
  -4  -5   7  201.68   11.20
   4  -5  -7  208.78   12.50
  -4  -5   7  214.38   11.10
   4  -5  -7  212.68   12.60
   5   5  -8  143.49    7.80
  -5   5   8  132.79   10.10
   5   5  -8  129.39    9.20
   5   5  -8  128.29    9.40
   5   5  -8  134.99   10.70
  -5   5   8  147.19   11.60
  -5   5   8  149.09    9.60
   5   5  -8  151.78    9.00
   5   5  -8  147.09    9.80
  -5  -5   8  111.39    8.20
   5  -5  -8  103.69    9.00
   5  -5  -8  104.49    9.40
  -5  -5   8  111.59    8.00
  -5  -5   8  127.79    8.10
   5  -5  -8  109.59    8.30
   5  -5  -8  108.29    9.70
  -6   5   9  173.98   11.70
   6   5  -9  171.68   10.40
   6   5  -9  197.18   11.40
   6   5  -9  169.58   10.80
   6   5  -9  167.88    8.60
  -6   5   9  171.78   10.70
   6   5  -9  162.98   11.90
   6   5  -9  168.48    9.80
  -6   5   9  178.88   12.90
  -6  -5   9  183.98   10.60
   6  -5  -9  174.48   12.80
   6  -5  -9  198.28   11.40
   6  -5  -9  191.68   12.30
  -6  -5   9  184.08   10.70
   6  -5  -9  200.48   12.80
  -6  -5   9  184.48   10.50
   7   5 -10  204.08   13.40
   7   5 -10  184.38   11.50
   7   5 -10  181.08   11.20
  -7   5  10  210.68   14.20
  -7   5  10  191.98   11.60
  -7   5  10  209.28   13.10
   7  -5 -10  169.18   11.80
  -7  -5  10  170.88   10.40
   7  -5 -10  192.38   13.40
   7  -5 -10  189.98   12.60
  -7  -5  10  189.28   10.60
  -8   5  11   30.20    6.50
   8   5 -11   28.50    5.20
   8   5 -11   23.60    5.90
  -8   5  11   23.30    4.60
  -8   5  11   40.60    6.90
   8   5 -11   35.80    5.30
  -8  -5  11   36.20    5.20
   8  -5 -11   30.40    6.10
   8  -5 -11   36.10    7.10
  -8  -5  11   31.70    5.00
   8  -5 -11   32.30    6.60
   9   5 -12   53.89    6.20
  -9   5  12   50.49    6.80
   9   5 -12   62.39    8.50
   9   5 -12   62.79    7.50
   9  -5 -12   74.29   10.10
  -9  -5  12   66.99    6.80
   9  -5 -12   74.99    9.00
  -9  -5  12   66.59    6.70
  10   5 -13   68.79    9.20
 -10   5  13   54.19    7.20
  10   5 -13   65.49    7.70
  10   5 -13   67.19    6.60
 -10  -5  13   75.09    7.10
  10  -5 -13   75.19    9.70
 -10  -5  13   75.69    7.10
  11   5 -14   88.29    6.30
  11   5 -14   94.89   11.00
 -11   5  14   85.89    8.60
  11   5 -14   90.69    8.60
 -11  -5  14  101.29    8.20
 -11  -5  14   87.89    7.70
  11  -5 -14  100.49   10.80
  12   5 -15  225.48   16.00
  12   5 -15  216.28   13.40
 -12   5  15  199.58   13.20
  12  -5 -15  209.48   14.50
 -12  -5  15  201.58   12.00
  13   5 -16   29.10    5.80
 -13  -5  16   27.70    5.20
  13  -5 -16   29.20    7.10
  14   5 -17  132.49   10.80
  14  -5 -17  133.99   12.20
  16   6 -13    6.40    3.70
  16   6 -13    1.80    4.00
  16  -6 -13    3.60    5.10
  15   6 -12    8.70    3.90
  15   6 -12    8.60    4.60
  15  -6 -12    9.40    5.40
  14   6 -11    7.00    3.60
  14   6 -11    7.10    4.20
  14  -6 -11   15.80    6.60
  14  -6 -11    6.10    5.00
  13   6 -10   26.30    5.00
 -13   6  10   14.40    5.20
  13   6 -10   22.70    5.30
 -13  -6  10   34.20    4.30
  13  -6 -10   24.10    7.00
  13  -6 -10   27.90    6.80
 -12   6   9   12.00    4.80
  12   6  -9   12.10    4.10
  12   6  -9   14.70    4.80
 -12  -6   9    6.90    2.90
  12  -6  -9    5.80    5.00
 -12  -6   9    9.30    3.20
 -11   6   8  228.48   14.40
  11   6  -8  228.68   13.20
  11   6  -8  216.08   13.30
  11  -6  -8  206.48   15.70
 -11  -6   8  188.58   10.70
 -11  -6   8  206.28   10.50
  11  -6  -8  175.38   13.80
  10   6  -7   88.69    9.00
 -10   6   7  102.79   10.20
  10   6  -7   97.59    6.10
  10   6  -7   87.09   11.80
  10   6  -7   89.19    8.60
  10  -6  -7   90.19   11.20
 -10  -6   7   76.29    7.30
  10  -6  -7   90.79   11.50
  10  -6  -7  119.59   13.80
 -10  -6   7   90.69    7.00
  10  -6  -7   96.79   10.80
   9   6  -6  103.99   12.50
   9   6  -6   73.79    8.40
   9   6  -6   85.19    7.00
  -9   6   6   82.89    8.80
   9   6  -6   92.29    8.70
  -9   6   6  119.89   13.10
   9  -6  -6   76.89   10.60
  -9  -6   6   69.99    6.50
  -9  -6   6   69.59    7.00
   9  -6  -6  101.29   12.40
   9  -6  -6   71.59    9.00
   9  -6  -6   73.59   10.30
   8   6  -5  405.66   19.20
   8   6  -5  435.56   23.40
   8   6  -5  371.66   18.00
  -8   6   5  420.06   20.20
  -8   6   5  406.46   19.50
   8   6  -5  381.06   17.50
  -8   6   5  447.86   22.30
   8   6  -5  393.06   19.10
  -8  -6   5  349.07   16.10
   8  -6  -5  368.36   20.30
   8  -6  -5  369.66   19.50
   8  -6  -5  378.86   18.80
  -8  -6   5  373.36   16.90
   8  -6  -5  378.06   20.30
   8  -6  -5  373.36   20.60
  -7   6   4   34.80    6.30
  -7   6   4   28.60    5.90
   7   6  -4   27.50    5.70
   7   6  -4   25.50    4.70
   7   6  -4   31.00    7.90
  -7   6   4   31.30    7.80
   7   6  -4   27.40    5.60
   7   6  -4   26.40    5.50
   7  -6  -4   28.20    6.70
   7  -6  -4   31.40    5.60
   7  -6  -4   15.70    5.40
  -7  -6   4   15.60    4.30
  -7  -6   4   18.70    4.00
   7  -6  -4   18.80    5.40
   7  -6  -4   23.50    5.80
   6   6  -3  734.23   28.70
   6   6  -3  704.23   25.70
  -6   6   3  714.03   28.80
   6   6  -3  668.43   33.40
   6   6  -3  728.13   27.70
   6   6  -3  729.73   29.50
  -6   6   3  698.93   31.10
  -6   6   3  732.73   29.60
   6   6  -3  725.53   29.30
   6  -6  -3  722.93   31.00
   6  -6  -3  710.43   30.70
  -6  -6   3  722.43   28.80
  -6  -6   3  760.52   28.80
   6  -6  -3  724.93   30.30
   6  -6  -3  747.13   29.60
  -6  -6   3  789.62   28.60
   6  -6  -3  766.12   32.20
   6  -6  -3  726.63   31.90
   5   6  -2   85.29   11.40
   5   6  -2   94.19    9.60
   5   6  -2   84.39    6.20
  -5   6   2   98.19   11.20
   5   6  -2   70.69    7.90
   5   6  -2   78.99    7.40
  -5   6   2   83.49    9.50
   5   6  -2   80.19    8.90
  -5   6   2   79.59    8.10
   5  -6  -2  100.49   10.00
  -5  -6   2   95.89    7.70
   5  -6  -2  113.69   11.40
   5  -6  -2  103.59   11.40
  -5  -6   2  116.89    8.90
   5  -6  -2   88.89    9.20
   5  -6  -2   93.99    9.10
   5  -6  -2  100.69    8.40
  -5  -6   2   84.69    7.80
   4   6  -1   92.49    8.90
  -4   6   1   99.69    8.40
  -4   6   1  100.29    8.30
  -4   6   1   99.09   10.40
  -4   6   1   77.99    9.40
   4   6  -1   88.09    7.00
   4   6  -1  106.69    8.10
   4   6  -1   89.89    6.70
   4  -6  -1   92.09    8.60
   4  -6  -1   98.39   10.00
   4  -6  -1  106.89    8.40
   4  -6  -1  110.29    9.90
  -4  -6   1  112.79    8.70
  -4  -6   1  101.69    8.50
   4  -6  -1   99.99   10.00
  -4  -6   1  107.89    8.00
   4  -6  -1   98.39    9.00
   3   6   0  237.88   14.10
  -3   6   0  267.77   15.30
  -3   6   0  271.87   15.60
  -3   6   0  266.87   15.60
   3   6   0  275.07   13.20
  -3   6   0  250.87   13.80
   3   6   0  261.87   13.80
  -3   6   0  261.27   13.70
   3   6   0  264.67   12.50
   3  -6   0  251.77   14.10
  -3  -6   0  262.87   13.90
   3  -6   0  253.47   14.00
   3  -6   0  255.37   14.60
   3  -6   0  270.37   15.30
   3  -6   0  254.67   14.70
  -3  -6   0  268.07   13.30
  -3  -6   0  252.47   13.70
   3  -6   0  254.37   13.50
  -2   6  -1   22.00    4.30
  -2   6  -1   26.60    6.10
   2   6   1   24.40    5.70
  -2   6  -1   26.80    5.50
  -2   6  -1   27.00    4.60
  -2   6  -1   25.40    6.00
   2   6   1   23.60    4.20
   2   6   1   26.60    5.50
  -2  -6  -1   27.20    4.60
   2  -6   1   23.40    4.20
   2  -6   1   20.40    4.90
   2  -6   1   22.20    4.50
   2  -6   1   33.10    5.50
   2  -6   1   20.90    4.70
   2  -6   1   26.30    4.90
   1   6   2  127.49    8.50
   1   6   2  125.49    9.10
  -1   6  -2  121.39    9.90
   1   6   2  138.39   10.60
   1   6   2  132.09   10.20
  -1   6  -2  123.79   10.60
  -1   6  -2  125.49    8.70
  -1   6  -2  137.69    9.10
  -1   6  -2  133.69   10.50
   1  -6   2  118.39    8.50
   1  -6   2  122.49    9.30
   1  -6   2  100.79    8.50
   1  -6   2  126.39    9.10
  -1  -6  -2  116.39    9.20
   1  -6   2  115.69    9.30
  -1  -6  -2  103.59    8.00
  -1  -6  -2  118.39    8.90
   1  -6   2  109.19    8.60
   0   6  -3  138.39    8.90
   0   6  -3  146.39   11.20
   0   6   3  128.39   10.10
   0   6   3  129.89    9.30
   0   6  -3  118.69    8.60
   0   6   3  146.29   11.00
   0   6  -3  112.29   10.00
   0   6   3  120.39    8.40
   0   6  -3  124.69    9.80
   0  -6   3  119.79    8.70
   0  -6   3  114.19    8.30
   0  -6   3  128.69    9.70
   0  -6  -3  109.79    9.00
   0  -6  -3  113.99    9.50
   0  -6  -3  124.49    8.70
   0  -6   3  107.89    8.70
   0  -6   3  123.69    8.70
   0  -6  -3  126.39    9.50
   0  -6  -3  125.79    9.60
  -1   6   4   36.70    5.10
   1   6  -4   31.60    4.40
   1   6  -4   50.39    7.70
  -1   6   4   43.30    6.30
   1   6  -4   33.70    4.70
   1   6  -4   44.70    6.80
   1   6  -4   39.20    6.50
  -1   6   4   19.60    4.70
  -1   6   4   31.60    6.30
   1  -6  -4   34.80    6.10
   1  -6  -4   39.20    6.30
  -1  -6   4   39.80    6.60
  -1  -6   4   46.50    6.10
   1  -6  -4   36.40    6.20
  -1  -6   4   28.70    5.10
   1  -6  -4   41.10    6.30
   1  -6  -4   44.40    6.00
  -1  -6   4   35.90    5.30
  -2   6   5  148.59   10.40
   2   6  -5  157.58   11.40
  -2   6   5  162.08   12.50
   2   6  -5  162.68    9.50
   2   6  -5  162.38    9.50
  -2   6   5  148.99    9.90
   2   6  -5  131.99   12.00
   2  -6  -5  136.19    9.40
  -2  -6   5  152.78   10.40
   2  -6  -5  135.09   10.90
   2  -6  -5  140.09   10.60
   2  -6  -5  133.79   10.20
   2  -6  -5  145.39   10.80
  -2  -6   5  122.99    9.40
  -2  -6   5  143.59    9.40
  -3   6   6   63.59    7.90
   3   6  -6   77.69    7.80
   3   6  -6   80.19    8.70
  -3   6   6   66.79    7.70
   3   6  -6   64.09    7.50
  -3   6   6   83.29    7.60
  -3   6   6   77.59    9.70
   3   6  -6   84.49    6.60
   3   6  -6   77.89    6.50
   3   6  -6   78.59    6.50
   3  -6  -6   93.29   10.60
   3  -6  -6   73.79    7.90
  -3  -6   6   81.99    7.20
  -3  -6   6   83.79    7.50
  -3  -6   6   71.69    7.80
   3  -6  -6   75.29    9.10
   3  -6  -6   75.89    8.80
   3  -6  -6   85.99    9.20
   4   6  -7   12.90    5.10
  -4   6   7   11.90    5.10
   4   6  -7   15.20    4.40
   4   6  -7   12.00    4.10
   4   6  -7   14.20    3.20
  -4   6   7   10.60    4.00
  -4   6   7    8.80    3.90
   4   6  -7   10.10    4.30
  -4   6   7    8.50    3.40
  -4  -6   7    7.20    3.00
   4  -6  -7    8.10    4.50
   4  -6  -7    5.70    4.50
   4  -6  -7   14.30    4.30
  -4  -6   7    8.40    3.20
   4  -6  -7    8.50    4.40
   4  -6  -7   10.90    4.10
  -4  -6   7   15.20    4.60
   5   6  -8  248.28   14.70
  -5   6   8  266.37   15.20
   5   6  -8  254.07   14.50
  -5   6   8  232.08   13.50
   5   6  -8  243.98   14.30
   5   6  -8  241.68   15.20
   5   6  -8  248.88   11.90
  -5   6   8  246.68   16.30
   5  -6  -8  283.57   16.20
   5  -6  -8  264.57   16.30
  -5  -6   8  253.67   13.50
   5  -6  -8  267.77   17.00
   5  -6  -8  260.77   15.20
   5  -6  -8  271.57   14.50
  -5  -6   8  248.68   13.90
  -5  -6   8  270.57   14.50
   6   6  -9  318.67   16.70
  -6   6   9  298.27   15.70
   6   6  -9  300.37   16.10
   6   6  -9  294.57   15.90
  -6   6   9  298.67   18.20
   6   6  -9  335.47   16.00
   6   6  -9  306.17   17.60
  -6   6   9  298.57   17.00
  -6  -6   9  345.47   15.90
   6  -6  -9  321.17   16.60
   6  -6  -9  313.47   17.50
   6  -6  -9  295.57   17.50
   6  -6  -9  324.87   20.30
  -6  -6   9  343.47   16.40
   7   6 -10  200.28   12.70
   7   6 -10  183.58   13.60
   7   6 -10  177.48   11.70
  -7   6  10  170.68   11.70
  -7   6  10  186.88   14.10
   7   6 -10  168.18   11.20
  -7  -6  10  197.88   11.40
  -7  -6  10  184.98   11.50
   7  -6 -10  185.28   13.60
  -8   6  11  233.78   16.30
  -8   6  11  226.68   13.60
   8   6 -11  224.68   15.70
   8   6 -11  216.68   12.90
   8   6 -11  235.68   14.20
  -8  -6  11  227.38   12.60
   8  -6 -11  205.78   14.60
  -8  -6  11  207.28   12.30
   9   6 -12   18.60    4.90
   9   6 -12   15.30    4.30
  -9   6  12   15.40    4.40
   9   6 -12   15.40    5.90
  -9  -6  12   26.00    5.00
  -9  -6  12   28.70    5.40
   9  -6 -12   23.10    6.50
 -10   6  13   84.79    9.50
  10   6 -13   97.09    9.50
  10   6 -13   87.59   11.00
  10   6 -13   78.29    7.60
  10  -6 -13   90.39   10.90
 -10  -6  13   93.49    8.40
 -10  -6  13   88.79    8.40
  11   6 -14   98.49    9.60
  11   6 -14   72.29   10.50
 -11   6  14   94.79    9.50
  11   6 -14   81.79    6.90
  11  -6 -14   84.99   10.60
 -11  -6  14   92.39    8.40
  12   6 -15    3.30    5.70
  12   6 -15    3.30    4.00
 -12   6  15    6.00    4.00
  12  -6 -15    4.90    5.50
  13   6 -16  142.09   14.40
  13   6 -16  138.59   11.80
  13  -6 -16  158.38   14.10
  14   6 -17    3.30    4.00
  14  -6 -17   -1.80    5.30
  15   7 -12   23.30    6.50
  15   7 -12   14.60    5.00
  15  -7 -12   25.90    7.40
  14   7 -11   58.69    8.50
  14   7 -11   66.69    8.50
  14  -7 -11   56.89    9.90
 -13   7  10   10.90    5.40
  13   7 -10   14.40    4.70
  13   7 -10    5.80    5.00
 -13  -7  10   11.70    3.80
  13  -7 -10    6.20    5.80
  12   7  -9   57.89    8.10
 -12   7   9   43.00    7.50
  12   7  -9   43.60    7.70
  12  -7  -9   41.40    8.70
 -12  -7   9   59.19    6.50
 -11   7   8   73.59    9.30
  11   7  -8   81.99    9.40
  11   7  -8   71.09    5.10
  11   7  -8   74.59    9.40
  11   7  -8   81.29    5.60
 -11  -7   8   78.09    8.00
  11  -7  -8   83.89   10.80
 -11  -7   8   80.29    7.50
 -10   7   7  272.87   16.20
  10   7  -7  261.67   13.00
  10   7  -7  266.57   16.00
  10   7  -7  291.67   20.00
  10   7  -7  254.07   16.30
  10  -7  -7  224.38   16.20
 -10  -7   7  237.48   12.70
  10  -7  -7  232.58   17.40
 -10  -7   7  224.38   13.20
   9   7  -6  145.49   14.50
   9   7  -6  127.89   11.70
   9   7  -6  138.49    9.60
  -9   7   6  122.89   10.90
   9   7  -6  130.59   11.40
  -9   7   6  107.39   15.80
   9  -7  -6  149.19   13.50
  -9  -7   6  160.38    9.90
   9  -7  -6  118.39   16.10
   9  -7  -6  140.79   12.70
  -9  -7   6  142.69   10.50
   8   7  -5  109.39    9.50
   8   7  -5  125.29   12.30
  -8   7   5  138.69   14.50
   8   7  -5  113.69   11.30
   8   7  -5  125.29   14.60
   8  -7  -5  127.09   13.10
   8  -7  -5   85.29   10.40
  -8  -7   5  100.29    9.80
  -8  -7   5   85.39    7.90
  -7   7   4  308.07   16.50
  -7   7   4  305.17   18.80
   7   7  -4  278.57   16.70
   7   7  -4  280.07   16.70
   7   7  -4  258.07   15.40
   7   7  -4  263.07   19.40
   7  -7  -4  299.17   19.90
   7  -7  -4  286.97   17.40
   7  -7  -4  263.07   15.70
  -7  -7   4  275.97   14.20
   7  -7  -4  267.07   16.90
  -7  -7   4  254.87   14.70
  -6   7   3  295.47   15.40
  -6   7   3  221.88   18.10
   6   7  -3  230.48   18.70
  -6   7   3  236.08   16.70
   6   7  -3  223.88   14.20
   6   7  -3  247.18   15.60
   6   7  -3  236.18   15.20
   6   7  -3  240.08   11.50
   6  -7  -3  277.27   16.80
   6  -7  -3  259.27   14.60
   6  -7  -3  281.67   16.70
   6  -7  -3  247.08   16.40
   6  -7  -3  243.18   15.20
  -6  -7   3  225.68   14.00
  -6  -7   3  251.77   13.70
  -5   7   2  557.44   24.60
   5   7  -2  565.14   25.50
  -5   7   2  466.15   23.10
   5   7  -2  557.94   21.60
  -5   7   2  593.64   27.20
   5   7  -2  506.15   24.10
   5  -7  -2  655.13   28.30
  -5  -7   2  616.64   26.80
   5  -7  -2  620.14   28.40
   5  -7  -2  674.53   28.20
   5  -7  -2  631.04   27.00
   5  -7  -2  639.94   29.20
  -5  -7   2  656.73   27.00
  -5  -7   2  613.74   25.90
  -4   7   1  119.39    9.60
   4   7  -1   83.09    9.40
  -4   7   1  113.79    9.80
   4   7  -1  105.19    8.00
  -4   7   1  116.49   12.70
   4   7  -1  119.59   12.10
  -4  -7   1  102.59    9.70
   4  -7  -1  141.19   10.90
   4  -7  -1   98.29    9.90
   4  -7  -1  100.89   10.20
  -4  -7   1   92.79    9.50
  -4  -7   1  111.19    9.00
   4  -7  -1  114.69    9.40
   3   7   0  260.87   13.90
  -3   7   0  243.68   16.40
   3   7   0  242.08   15.60
   3   7   0  265.57   16.20
  -3   7   0  280.47   17.40
  -3   7   0  269.27   15.00
  -3   7   0  283.47   14.90
  -3   7   0  257.47   19.40
   3   7   0  270.37   13.50
   3  -7   0  268.67   14.80
   3  -7   0  243.58   14.70
   3  -7   0  238.38   15.30
  -3  -7   0  238.98   14.20
   3  -7   0  224.88   15.80
   3  -7   0  225.98   14.60
  -3  -7   0  247.78   13.70
  -3  -7   0  229.28   14.10
   3  -7   0  254.07   14.00
  -2   7  -1  191.18   13.70
   2   7   1  191.88   13.80
  -2   7  -1  194.48   12.10
  -2   7  -1  195.58   12.30
  -2   7  -1  213.38   14.80
   2   7   1  205.48   11.60
   2   7   1  220.38   12.50
   2   7   1  185.08   13.50
  -2   7  -1  186.78   14.20
   2  -7   1  200.58   12.10
  -2  -7  -1  164.48   12.20
   2  -7   1  185.38   11.80
  -2  -7  -1  187.28   11.70
   2  -7   1  179.48   12.40
   2  -7   1  182.28   13.00
   2  -7   1  176.38   12.80
   2  -7   1  165.08   12.00
  -2  -7  -1  181.28   12.10
   1   7   2   60.69    7.10
  -1   7  -2   75.09    9.60
  -1   7  -2   46.90    6.30
   1   7   2   63.99    7.20
  -1   7  -2   65.09    9.30
  -1   7  -2   64.89    9.40
  -1   7  -2   57.19    7.00
   1   7   2   59.59    8.80
  -1  -7  -2   48.00    6.90
   1  -7   2   61.99    8.30
   1  -7   2   63.69    8.30
   1  -7   2   44.40    6.90
   1  -7   2   46.20    6.50
  -1  -7  -2   48.50    7.80
   1  -7   2   51.39    7.00
  -1  -7  -2   57.49    7.20
   0   7   3   11.90    5.20
   0   7  -3   11.40    3.70
   0   7   3    4.20    3.60
   0   7  -3   10.50    5.50
   0   7   3   13.90    4.00
   0   7   3    9.50    3.70
   0   7  -3    7.10    4.10
   0   7  -3   12.60    5.30
   0   7  -3   18.00    4.20
   0  -7   3    5.80    3.60
   0  -7   3    3.40    3.30
   0  -7  -3    9.40    4.10
   0  -7  -3    5.50    4.00
   0  -7  -3    8.10    4.90
   0  -7  -3    9.00    3.60
   0  -7   3    0.60    1.70
   0  -7   3    1.90    4.10
  -1   7   4   15.80    4.60
   1   7  -4   17.40    5.40
   1   7  -4   16.50    4.20
  -1   7   4    9.80    4.80
  -1   7   4   15.60    4.00
   1   7  -4   10.30    5.30
   1   7  -4    9.60    5.20
   1   7  -4   10.30    3.40
  -1   7   4    8.90    5.10
   1  -7  -4   11.60    4.30
  -1  -7   4   16.90    4.60
  -1  -7   4   19.30    4.80
  -1  -7   4   17.80    4.80
   1  -7  -4   24.90    6.30
   1  -7  -4   27.10    5.30
  -1  -7   4   16.10    5.70
   1  -7  -4   20.30    5.20
  -2   7   5  126.49   13.10
   2   7  -5  100.99    8.20
   2   7  -5  109.49    8.60
  -2   7   5  102.59    9.60
  -2   7   5  100.69    8.80
   2   7  -5  108.19   11.30
   2   7  -5  132.59   10.80
   2   7  -5  101.39   10.50
  -2  -7   5  111.29    9.80
   2  -7  -5  108.49    9.20
   2  -7  -5   85.79    9.60
   2  -7  -5   65.59    9.00
   2  -7  -5   95.09    9.60
  -2  -7   5  106.89    9.40
  -2  -7   5  111.09    8.80
  -2  -7   5  105.59    8.80
  -3   7   6   27.40    5.40
   3   7  -6   26.50    6.40
   3   7  -6   24.80    4.40
  -3   7   6   29.20    6.20
   3   7  -6   27.20    6.10
   3   7  -6   27.90    6.00
  -3   7   6   32.60    8.10
  -3  -7   6   14.30    4.30
   3  -7  -6   13.70    4.20
  -3  -7   6   19.30    4.40
  -3  -7   6   21.00    5.80
   3  -7  -6   14.70    5.20
  -3  -7   6   26.80    5.50
   3  -7  -6   21.70    5.70
   4   7  -7  101.89   10.30
   4   7  -7  105.09    7.80
   4   7  -7   92.49   10.00
   4   7  -7   88.69   10.10
  -4   7   7   89.09    8.60
  -4   7   7   83.09   10.80
   4  -7  -7  107.99   11.50
  -4  -7   7   99.59    8.50
   4  -7  -7   81.59    9.40
  -4  -7   7   94.29    9.10
  -4  -7   7  113.79    9.70
   4  -7  -7   91.19    9.00
  -5   7   8  424.06   23.30
   5   7  -8  418.16   18.20
   5   7  -8  439.16   21.40
  -5   7   8  439.56   20.50
   5   7  -8  435.56   21.90
   5   7  -8  412.06   21.80
   5   7  -8  403.16   22.00
  -5  -7   8  440.36   20.10
   5  -7  -8  457.75   21.30
   5  -7  -8  450.55   22.60
  -5  -7   8  407.96   20.50
   6   7  -9   65.89    8.80
  -6   7   9   53.99    7.10
   6   7  -9   67.09    8.80
   6   7  -9   72.49    9.00
  -6   7   9   71.39   10.20
   6   7  -9   60.89    8.90
   6  -7  -9   66.79    9.80
  -6  -7   9   73.09    8.20
  -6  -7   9   70.19    7.70
   7   7 -10  226.18   14.40
  -7   7  10  247.88   17.60
  -7   7  10  224.68   14.30
   7   7 -10  220.68   16.20
   7   7 -10  268.67   16.00
  -7  -7  10  255.87   15.20
  -7  -7  10  290.97   15.20
   7  -7 -10  297.77   18.00
   8   7 -11  100.49   10.10
  -8   7  11   81.39    9.30
   8   7 -11   85.69    9.50
   8   7 -11   97.69   12.10
   8  -7 -11   76.09   10.40
  -8  -7  11   89.49    8.90
   9   7 -12  225.68   16.70
   9   7 -12  201.88   14.30
   9   7 -12  197.88   13.00
   9  -7 -12  195.58   15.00
  -9  -7  12  174.08   12.20
  10   7 -13  164.98   12.90
  10   7 -13  152.78   11.00
  10   7 -13  145.79   14.70
  10  -7 -13  158.68   14.40
  11   7 -14   84.49    7.90
  11   7 -14   60.39   10.30
  11   7 -14   68.79    9.50
  11  -7 -14   61.39    9.90
  12   7 -15   57.69   10.70
  12   7 -15   50.59    8.40
  12  -7 -15   25.50    7.60
  13   7 -16   11.40    5.00
  13   7 -16    7.60    6.70
  13  -7 -16    7.50    6.40
  14   8 -11    2.70    4.30
  14   8 -11    1.50    5.20
  14  -8 -11    6.30    6.40
  13   8 -10   99.79   11.40
  13   8 -10   97.29   11.50
  13  -8 -10  119.09   13.80
  12   8  -9    5.20    5.50
  12   8  -9    5.20    4.70
  12  -8  -9   13.40    6.40
  11   8  -8  111.49   12.20
  11   8  -8  112.39   12.50
  11   8  -8  100.79    7.80
  11  -8  -8  108.99   13.30
  10   8  -7   84.09   11.00
  10   8  -7   93.09   11.40
  10   8  -7   77.79    8.10
  10   8  -7   81.49   12.80
 -10  -8   7   87.29    9.50
  10  -8  -7   96.29   12.00
  10  -8  -7   76.29   11.20
   9   8  -6   45.00   10.00
   9   8  -6   46.40    7.10
   9   8  -6   50.59    9.00
   9   8  -6   52.69    8.80
  -9  -8   6   40.80    6.80
   9  -8  -6   34.70    8.00
   9  -8  -6   45.80    9.20
   8   8  -5   40.20    7.10
   8   8  -5   56.59    9.20
   8   8  -5   47.70   10.80
  -8   8   5   48.40   10.00
   8   8  -5   46.30    7.80
   8  -8  -5   43.50    8.50
  -8  -8   5   42.70    7.20
   8  -8  -5   55.79    9.60
   7   8  -4   52.09    8.90
   7   8  -4   41.70   10.10
  -7   8   4   48.90    9.00
  -7   8   4   67.09   12.30
   7   8  -4   39.30    7.50
   7   8  -4   44.10    8.00
  -7  -8   4   53.39    7.80
   7  -8  -4   53.49    9.10
   7  -8  -4   46.60    8.70
  -7  -8   4   54.79    8.00
   6   8  -3   71.79   10.30
   6   8  -3   61.39    9.00
   6   8  -3   67.09   11.80
  -6   8   3   60.29   10.20
  -6   8   3   63.89    8.40
  -6  -8   3   96.19    9.30
  -6  -8   3  106.39   10.80
   6  -8  -3   70.89   10.10
   6  -8  -3   69.19    9.60
   5   8  -2  153.28   10.70
  -5   8   2  128.29   14.10
  -5   8   2  149.69   14.10
   5   8  -2  127.29   12.90
   5   8  -2  126.79   12.80
   5  -8  -2  169.48   13.90
  -5  -8   2  130.29   10.80
  -5  -8   2  125.99   11.50
   5  -8  -2  155.78   12.70
   4   8  -1  409.56   22.10
   4   8  -1  468.15   23.20
  -4   8   1  418.66   21.00
  -4   8   1  481.55   24.90
   4   8  -1  405.86   22.90
  -4  -8   1  447.36   22.10
   4  -8  -1  437.46   22.00
  -4  -8   1  442.46   22.10
  -4  -8   1  468.95   21.80
   4  -8  -1  463.75   23.70
  -3   8   0  187.58   12.80
  -3   8   0  203.28   15.70
   3   8   0  181.68   14.80
   3   8   0  168.28   13.80
   3   8   0  230.68   17.20
  -3  -8   0  173.38   13.40
  -3  -8   0  149.49   12.20
   3  -8   0  167.68   13.60
  -3  -8   0  171.08   12.80
   3  -8   0  163.88   12.50
   3  -8   0  190.78   13.20
  -2   8  -1  447.46   24.70
   2   8   1  422.06   25.60
  -2   8  -1  464.55   22.30
   2   8   1  506.15   27.90
  -2   8  -1  457.65   22.10
   2   8   1  482.05   24.30
   2  -8   1  424.26   20.70
  -2  -8  -1  417.26   21.60
   2  -8   1  426.56   22.20
   2  -8   1  430.46   22.00
  -2  -8  -1  463.85   22.30
   1   8   2  292.77   16.30
  -1   8  -2  287.37   16.30
   1   8   2  303.87   18.70
  -1   8  -2  258.77   17.80
   1   8   2  291.97   18.70
  -1   8  -2  282.37   18.70
  -1  -8  -2  255.97   16.50
   1  -8   2  256.77   14.90
   1  -8   2  255.77   16.70
  -1  -8  -2  292.97   16.80
   0   8  -3   35.00    6.40
   0   8  -3   21.20    7.00
   0   8   3   21.60    7.30
   0   8  -3   35.90    7.80
   0   8   3   21.40    5.50
   0  -8   3   26.40    5.60
   0  -8   3   31.10    5.80
   0  -8   3   34.90    7.20
   0  -8  -3   40.30    7.90
   0  -8  -3   32.70    6.90
  -1   8   4   69.29    8.90
   1   8  -4   65.39    7.90
   1   8  -4   86.19   16.70
  -1   8   4   58.89    9.60
   1   8  -4   67.69   10.10
  -1  -8   4   64.09    7.70
  -1  -8   4   63.09    8.40
   1  -8  -4   61.29    8.90
  -1  -8   4   65.29    9.20
   1  -8  -4   72.09    9.60
   2   8  -5   35.30    8.20
  -2   8   5   37.30    8.50
   2   8  -5   25.90    6.90
  -2  -8   5   38.30    6.00
  -2  -8   5   31.20    6.90
   2  -8  -5   52.39    9.00
  -2  -8   5   27.00    5.80
   2  -8  -5   42.60    7.80
   3   8  -6  176.68   14.00
   3   8  -6  186.98   15.10
   3   8  -6  218.88   25.80
  -3   8   6  168.88   14.80
  -3  -8   6  190.78   11.70
  -3  -8   6  171.18   13.00
  -3  -8   6  160.58   12.40
   3  -8  -6  173.08   13.80
   4   8  -7   19.40    6.00
   4   8  -7   26.30    7.10
  -4   8   7   16.20    6.40
   4   8  -7   22.70    6.50
   4  -8  -7   13.00    6.10
  -4  -8   7   21.60    5.00
  -4  -8   7   19.90    5.70
   5   8  -8   16.80    6.90
   5   8  -8    2.70    3.70
   5   8  -8    1.80    4.80
  -5   8   8    7.70    6.40
   5  -8  -8    4.40    5.40
  -5  -8   8    6.90    4.20
   6   8  -9   79.49   10.20
  -6   8   9   75.29   11.50
   6   8  -9   59.19    9.50
   6   8  -9   62.69    9.70
  -6  -8   9   84.89    9.60
   6  -8  -9   75.59   11.00
  -7   8  10    1.50    5.80
   7   8 -10    4.70    4.90
   7   8 -10    7.50    4.50
   7   8 -10    6.50    5.60
   7  -8 -10    3.50    5.60
  -7  -8  10    2.00    3.80
   8   8 -11   82.79   10.20
   8   8 -11  124.89   13.90
   8   8 -11   92.49   12.50
  -8  -8  11   80.99    9.90
   8  -8 -11   68.99   10.80
   9   8 -12   32.70    6.90
   9   8 -12   41.20    8.80
   9   8 -12   38.00    9.30
   9  -8 -12   35.30    8.50
  10   8 -13  156.98   16.60
  10   8 -13  146.39   11.60
  10  -8 -13  161.28   15.30
  11   8 -14   34.60    9.40
  11   8 -14   38.90    6.20
  11  -8 -14   31.20    8.90
  12   8 -15   54.09   11.30
  12  -8 -15   62.69   11.10
  13   9 -10   24.90    8.10
  13  -9 -10   25.40    8.50
  12   9  -9   37.20    8.00
  12   9  -9   29.40    6.00
  12   9  -9   20.60    7.40
  12  -9  -9   24.50    8.10
  11   9  -8    2.20    4.40
  11   9  -8   12.20    4.50
  11   9  -8    1.00    5.80
  11  -9  -8   12.00    6.70
  10   9  -7   66.19   11.10
  10   9  -7   80.09   11.40
  10   9  -7   63.89    8.30
  10  -9  -7   69.79   11.50
  10  -9  -7   71.59   11.50
   9   9  -6  102.79   12.70
   9   9  -6   87.89   10.00
   9   9  -6   96.79   14.60
   9  -9  -6  104.69   12.90
  -9  -9   6  113.69   11.90
   9  -9  -6  119.99   14.50
   8   9  -5   12.90    6.70
   8   9  -5    5.30    5.00
  -8   9   5   11.90    7.90
   8   9  -5    8.00    7.60
  -8  -9   5   12.30    5.40
   8  -9  -5   13.00    7.40
   8  -9  -5   14.50    6.50
   7   9  -4  225.38   17.60
  -7   9   4  217.78   18.50
   7   9  -4  212.98   15.40
   7   9  -4  204.28   19.60
  -7  -9   4  214.08   15.10
   7  -9  -4  215.28   16.90
   7  -9  -4  213.78   16.50
  -6   9   3   23.70    8.80
   6   9  -3   26.50    9.20
   6   9  -3   27.00    7.60
   6   9  -3   20.40    7.50
   6  -9  -3   37.40    8.00
   6  -9  -3   43.60    9.20
  -6  -9   3   33.50    7.10
  -5   9   2  131.89   15.90
   5   9  -2  109.69   12.60
   5   9  -2  129.19   14.30
   5  -9  -2  129.09   13.20
   5  -9  -2  135.99   14.70
  -5  -9   2  122.59   11.80
   4   9  -1   34.60    8.80
   4   9  -1   50.09    9.50
  -4   9   1   41.40    9.40
   4  -9  -1   40.20    7.60
  -4  -9   1   50.79    8.50
   4  -9  -1   39.80    8.70
  -3   9   0  140.99   15.70
   3   9   0  151.08   14.00
   3  -9   0  134.69   11.80
   3  -9   0  131.79   13.90
  -3  -9   0  108.09   11.50
  -3  -9   0  128.89   12.20
  -2   9  -1  101.99   13.10
   2   9   1  112.99   13.30
   2  -9   1   98.79   10.70
  -2  -9  -1  103.59   11.70
  -2  -9  -1   82.79   10.40
   2  -9   1   83.59   11.50
   1   9   2   77.29   11.70
  -1   9  -2   88.39   11.90
  -1  -9  -2   93.69   11.40
   1  -9   2   92.99   10.00
   1  -9   2   81.89   11.70
  -1  -9  -2   91.89   11.80
   0   9   3    9.80    6.90
   0   9  -3   11.80    6.90
   0  -9  -3    4.50    5.60
   0  -9   3   10.50    4.70
   0  -9   3   12.30    5.80
   0  -9   3   11.00    5.70
  -1   9   4  215.48   17.40
   1   9  -4  219.48   17.10
  -1  -9   4  226.78   16.20
  -1  -9   4  256.07   14.40
  -1  -9   4  226.18   15.60
   1  -9  -4  217.98   16.20
   2   9  -5   48.90    9.20
  -2   9   5   38.60    9.00
   2  -9  -5   36.40    8.00
  -2  -9   5   40.00    7.20
  -2  -9   5   52.09    7.10
  -2  -9   5   49.10    8.70
  -3   9   6    3.50    6.30
   3   9  -6   10.30    6.10
  -3  -9   6    6.20    4.40
  -3  -9   6    3.60    3.60
   3  -9  -6    1.10    5.20
   4   9  -7   61.59    9.90
  -4   9   7   47.60   10.20
  -4  -9   7   44.60    8.20
   4  -9  -7   28.90    7.40
   5   9  -8    6.50    5.70
  -5   9   8   23.30    8.20
   5   9  -8   11.80    6.40
   5  -9  -8    5.50    5.60
  -5  -9   8    7.10    5.00
  -6   9   9    2.90    6.10
   6   9  -9    3.20    5.40
   6   9  -9   -3.70    4.70
  -6  -9   9    2.40    4.00
   6  -9  -9    2.20    5.80
   7   9 -10  101.69   12.10
   7   9 -10  105.29   13.80
  -7   9  10   74.79   14.40
   7  -9 -10   90.29   12.60
  -7  -9  10   90.89   10.70
   8   9 -11   26.10    7.00
   8   9 -11   30.10    8.80
   8  -9 -11   25.90    8.70
   9   9 -12  209.18   19.30
   9   9 -12  210.58   15.40
   9  -9 -12  185.08   16.90
  10   9 -13   11.90    5.60
  10   9 -13    9.60    7.30
  10  -9 -13    8.80    7.00
  11   9 -14   25.30    9.50
  11   9 -14   29.70    6.40
  11  -9 -14   54.89   10.90
  11  10  -8   25.90    8.70
  11  10  -8   33.40    6.30
  11 -10  -8   12.20    7.80
  10  10  -7    7.50    7.00
  10  10  -7    9.30    5.30
  10 -10  -7    5.40    6.90
   9  10  -6   35.10    9.20
   9  10  -6   40.70    7.80
   9 -10  -6   40.50   10.00
   9 -10  -6   43.40   10.00
   8  10  -5  183.48   15.30
   8  10  -5  279.57   33.10
   8 -10  -5  206.58   17.50
   8 -10  -5  185.18   17.60
   7  10  -4   28.40    8.20
  -7  10   4   34.30   11.00
   7 -10  -4   29.50    8.90
   7 -10  -4   30.80    8.90
  -7 -10   4   35.40    7.70
  -6  10   3  229.48   20.20
   6  10  -3  206.28   16.80
   6 -10  -3  185.18   16.20
   6 -10  -3  190.58   17.10
  -6 -10   3  210.88   15.80
  -5  10   2   32.30    9.60
   5  10  -2   20.50    7.60
   5 -10  -2   37.20    8.30
   5 -10  -2   21.50    8.30
  -5 -10   2   22.20    6.60
   4  10  -1   75.59   11.70
  -4  10   1   67.49   12.20
   4 -10  -1   74.29   10.00
  -4 -10   1   68.29   10.60
   4 -10  -1   79.79   11.80
  -3  10   0   13.00    7.60
   3  10   0   16.60    7.50
   3 -10   0   26.30    6.70
   3 -10   0   35.00    8.80
   2  10   1   12.30    7.60
  -2  10  -1   17.50    7.40
   2 -10   1   28.30    8.40
   2 -10   1   20.30    6.30
  -1  10  -2    4.40    6.50
   1  10   2   11.60    7.10
   1 -10   2    1.30    5.90
  -1 -10  -2    1.00    5.20
   1 -10   2   -0.80    4.40
   0  10   3   67.79   11.90
   0  10  -3   45.30   10.60
   0 -10   3   73.99   11.10
   0 -10   3   68.39    8.80
   0 -10  -3   65.59   10.70
   1  10  -4   21.70    7.90
  -1  10   4    9.20    7.70
  -1 -10   4   20.00   10.90
  -1 -10   4   27.40    8.10
   1 -10  -4   16.20    7.20
  -2  10   5   18.50    8.40
   2  10  -5   10.50    7.20
   2 -10  -5   25.30    8.00
   3  10  -6   21.00    7.80
  -3  10   6   30.80    9.50
   3 -10  -6   31.90    8.50
   4  10  -7   23.00    7.90
  -4  10   7   17.30    8.50
   4 -10  -7   25.10    8.20
  -5  10   8   -1.20    6.30
   5  10  -8    5.60    6.20
   5 -10  -8   -0.40    5.60
   6  10  -9   66.89   10.60
  -6  10   9   92.59   14.60
  -6 -10   9   91.09   11.40
   6 -10  -9   79.29   12.80
   7  10 -10  100.89   12.80
   7 -10 -10   90.19   13.00
   8  10 -11  162.58   15.10
   8 -10 -11  166.88   18.00
   9  10 -12   19.10    7.10
   9 -10 -12   14.60    8.20
   9  11  -6   20.00    7.30
   9 -11  -6   19.70    8.50
   8  11  -5    4.20    6.00
   8 -11  -5   -6.20    5.90
   8 -11  -5    2.00    6.80
  -7  11   4   59.69   20.30
   7  11  -4   77.89   11.80
   7 -11  -4   58.39   11.60
   7 -11  -4   61.29   10.80
  -6  11   3   41.20   12.20
   6  11  -3   27.50    9.00
   6 -11  -3   31.70    8.90
   6 -11  -3   28.30    8.50
   5  11  -2   45.90   10.10
  -5  11   2   72.59   14.00
   5 -11  -2   63.49   10.50
   5 -11  -2   61.49   11.30
  -4  11   1   31.60   10.00
   4  11  -1   30.60    9.60
   4 -11  -1   15.60    7.90
   4 -11  -1   10.40    6.00
  -3  11   0   60.49   12.70
   3  11   0   45.20   10.70
   3 -11   0   45.80    8.60
   3 -11   0   58.69   11.60
   2  11   1   16.90    8.20
  -2  11  -1   35.70   10.80
   2 -11   1   43.00   10.50
   2 -11   1   48.40   10.70
   1  11   2    4.90    7.40
  -1  11  -2   11.40    7.40
   1 -11   2    9.50    6.90
   0  11   3   47.20   11.10
   0  11  -3   40.70   10.20
   0 -11  -3   33.70    9.30
   1  11  -4   19.80    8.40
  -1  11   4   31.20    9.80
   1 -11  -4   26.90    8.70
  -2  11   5   -1.20    7.30
   2  11  -5   19.00    8.30
   2 -11  -5   -5.50    4.80
  -3  11   6   56.69   12.50
   3  11  -6   52.59   11.30
   3 -11  -6   38.90    9.70
  -4  11   7    3.50    7.30
   4  11  -7    1.50    6.50
   4 -11  -7    1.70    5.80
   5  11  -8  109.89   14.90
  -5  11   8  131.89   17.70
   5 -11  -8   88.09   13.70
   6  11  -9   21.60    8.60
  -6  11   9   17.60   14.00
   6 -11  -9    9.10    7.40
   7  11 -10   56.29   11.10
   7 -11 -10   42.60   10.80
  -6  12   3    5.60    8.70
   6  12  -3   10.50    7.70
   6 -12  -3   16.50    8.10
   6 -12  -3   12.20    7.50
   5  12  -2    3.60    7.10
  -5  12   2    5.20    9.00
   5 -12  -2    5.60    7.40
  -4  12   1   46.80   12.50
   4  12  -1   32.50   10.40
   4 -12  -1   38.10   10.10
   3  12   0   27.90   10.20
  -3  12   0   16.80    9.90
   3 -12   0   26.10    9.00
  -2  12  -1   61.09   13.40
   2  12   1   65.19   12.90
  -1  12  -2   23.30   10.00
   1  12   2   35.10   10.80
   0  12   3   34.40   11.50
   0  12  -3   59.79   12.80
  -1  12   4   10.90    9.30
   1  12  -4   26.60    9.90
   2  12  -5   58.49   12.60
  -2  12   5   70.49   13.50
   2 -12  -5   73.79   13.30
   3  12  -6   71.49   13.10
  -3  12   6   67.99   14.40
   3 -12  -6   64.99   12.30
  -4  12   7   18.10    9.70
   4  12  -7   40.60   10.80
   4 -12  -7   19.90    8.80
  18   0 -14    5.70    3.80
  18   0 -14    5.50    3.40
  17   0 -13   25.20    5.20
  17   0 -13   38.20    5.60
  16   0 -12  180.28   10.40
 -15   0  11   62.19    4.60
 -15   0  11   65.29    5.60
  15   0 -11   67.59    6.40
 -14   0  10    4.10    1.90
 -14   0  10    3.60    1.50
  14   0 -10   -0.80    2.60
 -13   0   9    3.10    1.70
 -13   0   9   -0.50    1.10
  13   0  -9    0.10    2.40
 -12   0   8   69.19   11.10
 -12   0   8   66.39    4.00
 -12   0   8   61.09    4.40
  12   0  -8   60.69    5.20
 -11   0   7    6.80    5.10
 -11   0   7    1.60    1.30
  11   0  -7    1.30    2.20
 -11   0   7    4.40    1.60
  10   0  -6    1.10    1.90
 -10   0   6    4.60    1.60
  -9   0   5  132.19    5.70
  -9   0   5  117.59    5.30
   9   0  -5  117.59    5.90
  -8   0   4    4.00    1.50
   8   0  -4   -0.70    2.70
  -8   0   4    0.50    0.50
  -8   0   4    3.50    1.30
   7   0  -3 1524.65   52.89
  -7   0   3 1727.03   53.19
   7   0  -3 1653.83   55.79
  -7   0   3 1701.33   53.29
   7   0  -3 1651.13   52.69
  -7   0   3 1601.64   53.09
  -6   0   2   41.20    4.20
   6   0  -2   35.90    2.90
   6   0  -2   36.00    2.90
  -6   0   2   44.60    2.90
  -6   0   2   48.30    3.30
   5   0  -1 5051.09  160.88
  -5   0   1 5375.96  161.08
   5   0  -1 5212.08  162.48
  -5   0   1 5000.80  163.28
   5   0  -1 4560.24  160.58
   5   0  -1 5089.49  162.48
   5   0  -1 5189.98  160.88
   4   0   0   28.60    2.60
   4   0   0   26.90    3.20
  -4   0   0   29.20    2.70
  -4   0   0   30.20    2.50
   4   0   0   29.70    2.70
   4   0   0   25.50    2.30
  -4   0   0   24.10    3.00
  -4   0   0   32.30    2.70
   4   0   0   27.00    2.40
   4   0   0   28.40    2.20
  -4   0   0   28.90    2.10
  -4   0   0   27.80    2.30
   3   0   1  699.03   24.70
  -3   0  -1  732.83   24.80
   3   0   1  710.03   24.70
   3   0   1  747.63   24.70
  -3   0  -1  722.53   24.50
  -3   0  -1  761.52   24.80
  -3   0  -1  690.03   26.90
   3   0   1  757.02   25.40
   3   0   1  722.43   24.30
   3   0   1  736.13   24.40
  -3   0  -1  710.53   24.70
  -3   0  -1  735.33   24.50
  -2   0  -2   77.49    4.00
   2   0   2   77.99    4.00
  -2   0  -2   79.99    5.80
   2   0   2   80.29    4.50
  -2   0  -2   69.89    4.30
  -2   0  -2   86.79    4.50
   2   0   2   79.49    4.40
  -2   0  -2   76.89    4.20
  -2   0  -2   80.89    4.40
   2   0   2   69.89    4.20
   2   0   2   77.19    4.50
  -1   0  -3 1509.85   49.99
   1   0   3 1535.95   50.59
   1   0   3 1546.55   50.49
  -1   0  -3 1641.94   50.59
  -1   0  -3 1455.55   50.39
  -1   0  -3 1533.85   50.49
   1   0   3 1491.55   49.99
  -1   0  -3 1460.35   51.19
   1   0   3 1526.15   51.19
   1   0   3 1591.74   50.59
  -1   0  -3 1574.84   50.49
   0   0  -4 4540.25  147.89
   0   0  -4 4557.94  151.28
   0   0   4 4685.03  151.88
   0   0   4 4544.35  149.79
   0   0   4 4680.03  151.98
   0   0   4 4734.73  147.89
   0   0  -4 4629.04  147.89
   0   0   4 4665.53  147.89
   0   0  -4 4625.54  147.89
   0   0  -4 4553.94  149.39
   0   0   4 4655.53  147.99
   1   0  -5  629.74   21.40
  -1   0   5  624.44   22.00
   1   0  -5  633.54   22.00
  -1   0   5  619.14   21.90
  -1   0   5  593.14   21.40
  -1   0   5  573.34   21.90
   1   0  -5  601.24   22.00
   1   0  -5  638.84   22.10
   1   0  -5  618.34   22.00
  -1   0   5  615.74   22.20
  -2   0   6  282.87   11.50
   2   0  -6  287.37   12.10
   2   0  -6  305.27   12.20
   2   0  -6  295.87   12.20
  -2   0   6  296.97   12.40
   2   0  -6  288.67   11.40
  -2   0   6  292.57   12.00
  -2   0   6  311.67   12.50
  -3   0   7  572.74   21.50
  -3   0   7  549.85   21.30
  -3   0   7  569.34   20.90
   3   0  -7  593.34   21.40
   3   0  -7  587.64   21.20
   3   0  -7  561.24   20.30
   3   0  -7  572.54   21.50
  -3   0   7  566.44   20.60
   3   0  -7  578.94   21.00
   4   0  -8   16.30    3.20
  -4   0   8   17.20    2.60
   4   0  -8   21.90    3.00
  -4   0   8   24.60    3.70
   4   0  -8   28.50    3.80
   4   0  -8   17.90    3.30
  -4   0   8   21.10    3.40
   4   0  -8   18.90    2.50
   4   0  -8   23.60    3.60
   5   0  -9   64.99    4.80
  -5   0   9   74.69    5.80
   5   0  -9   66.49    5.60
   5   0  -9   66.89    4.30
  -5   0   9   61.79    4.60
   5   0  -9   64.49    5.40
   5   0  -9   67.39    5.30
  -5   0   9   65.89    5.50
   6   0 -10   34.60    4.60
  -6   0  10   39.00    4.80
   6   0 -10   36.10    3.30
   6   0 -10   33.80    4.30
   6   0 -10   38.10    4.60
   6   0 -10   33.50    3.70
  -6   0  10   36.70    3.90
  -6   0  10   33.10    4.40
  -7   0  11  154.78    8.90
   7   0 -11  143.79    8.70
   7   0 -11  149.49    7.60
  -7   0  11  147.39    9.00
   7   0 -11  153.88    9.00
   7   0 -11  148.09    8.70
  -7   0  11  151.58    8.10
  -8   0  12  341.77   15.20
  -8   0  12  400.76   16.60
  -8   0  12  377.56   16.80
   8   0 -12  338.87   15.70
   8   0 -12  401.06   16.80
   8   0 -12  371.16   14.50
   8   0 -12  379.36   16.60
   9   0 -13  223.88   12.10
  -9   0  13  212.58   10.70
  -9   0  13  224.88   12.20
   9   0 -13  218.28   11.30
   9   0 -13  219.28   11.70
 -10   0  14    5.70    2.50
  10   0 -14    6.10    3.10
 -10   0  14    9.80    3.50
  10   0 -14    6.10    3.30
 -11   0  15  194.78   11.60
 -11   0  15  179.38   10.10
  11   0 -15  186.88   10.30
  11   0 -15  177.98   11.50
 -12   0  16    4.80    2.70
  12   0 -16    6.60    3.20
  12   0 -16    7.20    3.80
 -12   0  16    5.40    3.30
  13   0 -17    9.30    4.00
 -13   0  17    8.10    3.80
  13   0 -17    7.80    3.00
  14   0 -18   50.19    7.40
  14   0 -18   45.10    4.30
  15   0 -19    1.40    3.70
  18   1 -14   68.29    6.50
  18  -1 -14   71.69    8.80
  18  -1 -14   74.99    8.40
  17  -1 -13   54.39    7.70
  17  -1 -13   51.59    7.30
 -16   1  12    6.30    2.60
  16  -1 -12    2.30    3.90
  16  -1 -12    4.50    3.90
 -15   1  11   44.70    5.00
  15  -1 -11   51.69    7.00
  15  -1 -11   51.59    6.80
 -14   1  10  120.89    7.40
 -14   1  10  116.59    6.70
  14  -1 -10  139.09    9.60
 -13   1   9   65.59    5.40
 -13   1   9   60.49    4.70
  13  -1  -9   65.19    6.70
 -12   1   8   97.39    6.40
 -12   1   8  104.39    6.00
 -12  -1   8   94.89   12.20
  12  -1  -8   95.39    7.40
 -11   1   7   38.20    3.80
 -11   1   7   35.70    4.00
  11  -1  -7   29.50    4.40
  11  -1  -7   26.30    2.50
  11  -1  -7   23.60    2.30
 -11  -1   7   19.50    6.60
 -10   1   6  170.08    8.30
 -10   1   6  165.58    7.90
 -10   1   6  173.88    8.40
  10  -1  -6  149.79    6.60
  10  -1  -6  144.49    8.30
  10  -1  -6  133.39    6.40
 -10  -1   6  162.28   13.10
  -9   1   5  168.88    8.00
  -9   1   5  177.78    8.40
  -9   1   5  166.58    7.80
   9  -1  -5  214.08   10.10
   9  -1  -5  200.58    9.70
   9  -1  -5  176.18   11.80
   9  -1  -5  212.38    8.70
   9  -1  -5  205.98    8.70
  -9  -1   5  228.48   14.70
  -8   1   4 1229.18   40.70
  -8   1   4 1205.98   40.20
  -8   1   4 1164.48   40.00
  -8  -1   4 1184.48   37.90
   8  -1  -4 1275.77   39.40
  -8  -1   4 1205.88   45.90
   8  -1  -4 1156.08   39.30
  -8  -1   4 1140.29   37.80
   8  -1  -4 1153.58   40.10
   8  -1  -4 1247.58   40.60
   8  -1  -4 1055.39   42.10
  -7   1   3  289.17   11.30
  -7   1   3  282.87   11.70
  -7   1   3  279.07   11.10
  -7  -1   3  265.67    9.40
   7  -1  -3  268.67   11.00
   7  -1  -3  293.27   10.10
  -7  -1   3  276.27    9.30
  -7  -1   3  259.47    9.60
   7  -1  -3  288.27   13.50
   7  -1  -3  294.17   12.00
   7  -1  -3  259.17    9.90
  -7  -1   3  278.67   15.50
  -6   1   2 4291.87  136.99
   6   1  -2 4220.08  134.89
  -6   1   2 4172.38  136.39
  -6   1   2 4377.06  136.49
   6   1  -2 4125.09  134.89
   6   1  -2 4441.26  137.19
  -6  -1   2 4258.07  134.89
   6  -1  -2 4452.15  135.59
  -6  -1   2 4193.58  134.29
   6  -1  -2 4100.39  137.49
   6  -1  -2 4318.77  134.99
   6  -1  -2 4424.76  136.59
   6  -1  -2 4127.39  134.89
  -6  -1   2 4104.09  140.39
   6  -1  -2 4188.08  135.89
   6  -1  -2 4207.08  135.59
   5   1  -1 3366.46  102.89
   5   1  -1 3124.69  101.59
   5   1  -1 3293.07  101.59
  -5   1   1 2977.90  102.89
  -5   1   1 3207.78  102.59
   5  -1  -1 3422.66  106.99
  -5  -1   1 3290.27  104.79
  -5  -1   1 3395.06  110.29
   5  -1  -1 3278.77  105.99
   5  -1  -1 2975.80  106.09
   5  -1  -1 3140.89  105.49
  -5  -1   1 3572.54  106.29
  -5  -1   1 3362.06  105.09
   5  -1  -1 3261.57  105.59
   4   1   0 1549.45   49.70
  -4   1   0 1467.25   50.19
   4   1   0 1697.83   49.90
   4   1   0 1593.54   50.19
  -4   1   0 1432.26   50.19
   4   1   0 1513.25   49.40
   4   1   0 1515.55   49.20
  -4   1   0 1463.65   50.59
  -4   1   0 1430.26   50.19
   4   1   0 1657.63   49.90
   4  -1   0 1562.04   51.09
  -4  -1   0 1696.73   50.79
   4  -1   0 1461.45   51.39
   4  -1   0 1451.55   50.89
   4  -1   0 1496.65   52.29
  -4  -1   0 1548.84   50.29
   4  -1   0 1599.34   52.29
  -4  -1   0 1658.83   50.69
  -4  -1   0 1656.73   54.99
   4  -1   0 1469.85   51.29
  -3   1  -1  401.76   15.60
  -3   1  -1  394.96   15.50
   3   1   1  478.95   15.10
  -3   1  -1  399.36   15.90
   3   1   1  476.25   16.20
  -3   1  -1  425.76   15.80
   3   1   1  441.96   15.40
   3   1   1  433.86   15.20
   3   1   1  438.16   15.40
  -3   1  -1  408.96   15.80
   3   1   1  433.16   15.30
   3  -1   1  472.45   17.90
  -3  -1  -1  571.74   20.90
   3  -1   1  461.15   17.50
  -3  -1  -1  544.45   17.10
   3  -1   1  459.05   18.50
  -3  -1  -1  515.15   17.50
  -3  -1  -1  512.05   17.50
  -3  -1  -1  512.05   17.10
   3  -1   1  467.55   18.70
   3  -1   1  484.55   17.90
   3  -1   1  475.15   17.60
  -3  -1  -1  479.65   17.50
   2   1   2  146.09    6.30
   2   1   2  145.69    8.70
   2   1   2  156.58    6.90
  -2   1  -2  159.98    7.10
   2   1   2  148.09    6.80
  -2   1  -2  151.98    7.20
   2   1   2  144.69    6.80
  -2   1  -2  168.88    7.30
  -2   1  -2  157.28    7.20
  -2   1  -2  155.98    6.80
  -2  -1  -2  188.28    7.60
   2  -1   2  196.48    9.20
  -2  -1  -2  193.08   10.30
  -2  -1  -2  186.28    7.80
   2  -1   2  194.58    8.40
   2  -1   2  195.88    8.10
  -2  -1  -2  182.08    8.20
   2  -1   2  207.98    8.50
  -2  -1  -2  182.88    8.00
  -2  -1  -2  185.68    8.20
   2  -1   2  194.08    8.40
  -2  -1  -2  186.38    8.00
   2  -1   2  199.78    8.30
   1   1   3  394.56   14.90
  -1   1  -3  406.36   15.30
   1   1   3  421.96   15.30
   1   1   3  393.86   15.10
  -1   1  -3  379.56   15.80
  -1   1  -3  405.16   15.10
   1   1   3  386.16   15.00
  -1   1  -3  406.06   15.00
   1   1   3  402.56   14.50
  -1   1  -3  420.16   14.80
  -1   1  -3  404.96   15.10
   1   1   3  410.56   16.70
  -1  -1  -3  423.06   15.90
  -1  -1  -3  427.46   15.60
   1  -1   3  430.06   15.80
   1  -1   3  410.56   15.30
  -1  -1  -3  416.66   15.50
  -1  -1  -3  435.26   15.10
   1  -1   3  430.66   15.80
   1  -1   3  423.86   15.60
  -1  -1  -3  417.06   15.50
   1  -1   3  408.56   15.30
   1  -1   3  399.56   15.60
  -1  -1  -3  434.76   15.80
   0   1  -4 2410.06   77.49
   0   1  -4 2380.76   78.39
   0   1   4 2311.27   77.49
   0   1  -4 2407.66   77.29
   0   1   4 2356.16   77.59
   0   1   4 2397.36   76.79
   0   1   4 2407.26   77.49
   0   1   4 2184.18   77.19
   0   1  -4 2363.76   77.39
   0   1  -4 2479.05   77.29
   0   1  -4 2365.96   76.59
   0   1  -4 2450.85   76.89
   0  -1  -4 2245.58   77.69
   0  -1  -4 2425.46   77.99
   0  -1   4 2387.96   77.79
   0  -1  -4 2211.88   77.99
   0  -1   4 2395.26   77.79
   0  -1  -4 2469.05   77.89
   0  -1   4 2454.55   78.99
   0  -1  -4 2401.36   77.89
   0  -1   4 2439.76   77.99
   0  -1   4 2478.75   77.49
   0  -1   4 2404.56   77.89
   0  -1  -4 2385.76   77.29
  -1   1   5 2393.06   74.59
  -1   1   5 2309.17   74.59
   1   1  -5 2277.67   74.29
  -1   1   5 2274.37   74.69
  -1   1   5 2382.96   74.89
  -1   1   5 2153.28   73.79
   1   1  -5 2260.57   75.49
   1   1  -5 2195.28   74.29
   1   1  -5 2233.68   74.39
   1   1  -5 2317.67   74.19
   1   1  -5 2238.88   73.69
  -1  -1   5 2271.87   73.09
   1  -1  -5 2123.89   73.09
   1  -1  -5 2319.27   73.49
   1  -1  -5 2267.07   73.39
  -1  -1   5 2288.77   73.89
  -1  -1   5 2266.47   72.79
   1  -1  -5 2093.79   73.49
  -1  -1   5 2164.58   73.09
  -1  -1   5 2258.47   73.29
  -1  -1   5 2221.28   73.99
   1  -1  -5 2331.77   72.69
   2   1  -6  407.06   15.90
  -2   1   6  422.46   16.50
   2   1  -6  403.56   15.90
   2   1  -6  416.46   15.70
  -2   1   6  389.96   16.10
  -2   1   6  422.06   15.50
  -2   1   6  412.86   16.30
   2   1  -6  429.26   15.20
   2  -1  -6  431.96   16.80
   2  -1  -6  405.76   16.80
   2  -1  -6  425.46   15.90
  -2  -1   6  420.06   16.50
   2  -1  -6  432.16   16.60
  -2  -1   6  415.16   15.80
  -2  -1   6  444.06   16.50
   2  -1  -6  445.06   16.70
  -2  -1   6  397.36   16.80
  -2  -1   6  436.76   16.10
  -3   1   7  474.05   17.90
  -3   1   7  444.76   17.50
   3   1  -7  432.66   16.20
   3   1  -7  420.86   17.00
  -3   1   7  454.15   17.90
   3   1  -7  446.26   16.90
  -3   1   7  440.86   16.80
   3   1  -7  458.25   17.30
   3  -1  -7  429.26   16.40
   3  -1  -7  401.86   16.10
   3  -1  -7  421.06   16.60
   3  -1  -7  393.36   15.30
  -3  -1   7  380.76   15.90
  -3  -1   7  405.76   16.00
   3  -1  -7  405.86   16.70
   4   1  -8  162.58    7.60
   4   1  -8  153.18    8.10
   4   1  -8  161.08    8.10
  -4   1   8  141.79    8.30
   4   1  -8  142.59    6.80
   4   1  -8  150.08    7.80
  -4   1   8  145.39    8.50
   4  -1  -8  152.58    8.10
   4  -1  -8  163.18    7.60
  -4  -1   8  149.88    8.20
  -4  -1   8  165.38    8.30
   4  -1  -8  146.19    8.70
  -4  -1   8  132.99    7.20
  -4  -1   8  153.18    6.10
   4  -1  -8  158.58    8.50
   5   1  -9   35.10    4.40
  -5   1   9   38.70    4.60
   5   1  -9   32.20    3.00
  -5   1   9   34.80    4.50
   5   1  -9   28.40    3.70
  -5   1   9   29.10    3.50
   5   1  -9   36.40    3.50
   5   1  -9   34.00    3.90
   5  -1  -9   35.00    3.70
  -5  -1   9   39.90    4.50
   5  -1  -9   30.60    4.50
  -5  -1   9   37.00    4.30
  -5  -1   9   35.70    3.50
  -5  -1   9   30.70    3.10
   5  -1  -9   28.90    3.70
   5  -1  -9   27.20    4.00
   5  -1  -9   31.50    4.30
   6   1 -10  156.18    7.40
   6   1 -10  150.38    8.40
   6   1 -10  154.58    8.10
  -6   1  10  148.49    8.80
   6   1 -10  154.58    8.50
  -6   1  10  163.28    9.30
   6   1 -10  150.48    8.40
  -6   1  10  158.48    8.20
   6   1 -10  150.58    7.00
   6  -1 -10  151.28    8.20
   6  -1 -10  159.08    9.40
   6  -1 -10  148.99    9.00
  -6  -1  10  140.39    8.50
  -6  -1  10  151.38    7.60
   6  -1 -10  154.48    8.70
  -6  -1  10  147.29    7.70
   6  -1 -10  145.29    7.60
  -6  -1  10  147.09    8.40
   7   1 -11   40.20    3.60
   7   1 -11   42.10    4.90
  -7   1  11   43.10    5.50
   7   1 -11   40.00    4.80
  -7   1  11   39.10    4.40
  -7   1  11   37.10    5.00
   7   1 -11   47.70    5.30
   7  -1 -11   35.70    4.90
  -7  -1  11   33.60    3.80
   7  -1 -11   32.60    5.00
   7  -1 -11   38.70    4.30
  -7  -1  11   47.80    5.30
  -7  -1  11   42.80    5.10
   7  -1 -11   37.20    5.00
  -7  -1  11   38.90    4.50
  -8   1  12   80.69    6.90
   8   1 -12   87.19    6.80
   8   1 -12   91.99    7.00
   8   1 -12   90.19    6.70
  -8   1  12   82.99    6.30
  -8   1  12   85.49    7.50
   8  -1 -12   92.49    7.50
  -8  -1  12   80.69    6.80
   8  -1 -12   95.39    7.80
  -8  -1  12   92.39    7.20
   8  -1 -12   78.09    7.20
  -8  -1  12   88.79    6.10
   8  -1 -12   89.19    6.00
  -8  -1  12   89.79    6.90
  -9   1  13   18.00    4.20
   9   1 -13   17.30    3.70
   9   1 -13   14.80    3.60
  -9   1  13   13.60    3.20
   9   1 -13   16.30    3.70
   9  -1 -13   17.50    4.10
  -9  -1  13   19.30    3.40
   9  -1 -13   19.80    4.40
  -9  -1  13   15.20    3.80
  -9  -1  13   15.70    4.10
  10   1 -14  132.79    9.10
 -10   1  14  138.89    8.40
 -10   1  14  123.29    9.40
  10   1 -14  114.79    7.90
 -10  -1  14  138.59    8.40
 -10  -1  14  145.89    9.60
  10  -1 -14  152.58   10.50
  10  -1 -14  143.69    9.60
 -11   1  15    1.50    2.40
  11   1 -15    3.90    2.80
  11   1 -15    2.30    3.00
 -11   1  15    0.40    2.80
 -11  -1  15    1.60    2.70
  11  -1 -15    5.50    3.20
  11  -1 -15    2.80    3.20
 -11  -1  15    2.40    2.30
  12   1 -16  135.59    9.90
 -12   1  16  126.29   10.00
  12   1 -16  129.29    7.60
 -12   1  16  122.49    8.70
 -12  -1  16  105.29    8.90
  12  -1 -16  113.29    9.80
  12  -1 -16  120.39    8.60
 -12  -1  16  108.99    7.80
  13   1 -17  158.58    7.70
  13   1 -17  168.68   11.50
 -13  -1  17  152.48   10.60
  13  -1 -17  171.98   12.20
  13  -1 -17  139.99    9.30
  14   1 -18    5.40    3.80
  14  -1 -18    2.30    3.80
  14  -1 -18    1.10    2.90
  15   1 -19  138.49   11.00
  15  -1 -19  128.29   11.60
  18  -2 -14   16.40    5.60
  18  -2 -14   14.00    5.90
  17  -2 -13   41.10    7.70
  17  -2 -13   44.10    7.60
 -16   2  12   16.20    3.90
  16  -2 -12   28.60    6.20
  16  -2 -12   28.90    6.30
 -15   2  11   17.30    4.00
  15  -2 -11   19.00    5.40
  15  -2 -11   19.70    5.50
 -14   2  10    8.30    2.70
 -14   2  10    4.70    2.80
  14  -2 -10    8.80    4.20
  14  -2 -10    9.40    4.10
 -13   2   9   27.40    4.40
 -13   2   9   28.50    4.10
  13  -2  -9   22.30    4.70
  13  -2  -9   33.40    3.70
  13  -2  -9   37.30    6.10
  13  -2  -9   31.20    5.60
 -12   2   8   32.20    4.20
 -12   2   8   45.50    5.30
 -12  -2   8   70.39   11.20
  12  -2  -8   52.19    6.70
  12  -2  -8   40.20    6.00
  12  -2  -8   48.80    4.70
 -11   2   7   41.20    4.90
 -11   2   7   34.10    4.20
  11  -2  -7   48.70    6.10
  11  -2  -7   35.10    4.10
 -11  -2   7   34.60    7.90
  11  -2  -7   53.09    4.90
  11  -2  -7   35.60    5.30
 -10   2   6   77.49    6.00
 -10   2   6   58.79    5.10
 -10   2   6   64.39    6.50
  10  -2  -6   67.19    5.70
  10  -2  -6   77.09    7.10
  10  -2  -6   60.19    8.10
 -10  -2   6   63.39   10.10
  10  -2  -6   82.69    5.80
  10  -2  -6   83.19    7.20
  -9   2   5  429.86   18.20
  -9   2   5  500.95   18.20
  -9   2   5  416.66   17.30
   9  -2  -5  392.16   16.20
   9  -2  -5  306.77   13.10
   9  -2  -5  330.17   17.40
  -9  -2   5  301.27   19.10
   9  -2  -5  409.26   16.30
   9  -2  -5  420.66   15.10
   9  -2  -5  344.37   14.60
  -8   2   4 1101.89   35.50
  -8   2   4  961.50   35.70
  -8   2   4  960.40   34.90
   8  -2  -4  866.91   31.10
   8  -2  -4  836.32   29.80
   8  -2  -4 1011.40   32.60
  -8  -2   4  810.92   28.50
   8  -2  -4 1024.10   31.60
   8  -2  -4  898.91   34.00
  -8  -2   4  823.82   36.10
  -8  -2   4  786.52   28.60
   8  -2  -4  841.92   30.10
   8  -2  -4  942.51   32.40
  -7   2   3 1897.61   71.49
  -7   2   3 2414.86   72.39
  -7   2   3 2254.87   72.89
  -7  -2   3 1750.72   59.09
   7  -2  -3 1958.60   61.79
   7  -2  -3 1816.52   60.59
   7  -2  -3 2045.80   62.79
   7  -2  -3 1893.41   60.89
   7  -2  -3 1950.50   64.09
  -7  -2   3 1824.72   59.19
   7  -2  -3 1738.03   61.39
   7  -2  -3 1733.33   62.39
  -7  -2   3 1811.72   66.49
  -6   2   2  554.44   21.00
   6   2  -2  552.24   19.30
  -6   2   2  601.24   22.00
   6   2  -2  557.54   24.90
   6   2  -2  552.34   19.30
   6   2  -2  568.74   19.60
  -6   2   2  649.24   21.50
   6  -2  -2  562.24   21.80
   6  -2  -2  586.44   21.90
   6  -2  -2  564.84   22.10
  -6  -2   2  581.54   20.20
  -6  -2   2  581.04   20.80
   6  -2  -2  622.34   23.80
  -6  -2   2  562.14   19.80
   6  -2  -2  687.13   21.70
  -6  -2   2  575.84   19.90
  -6  -2   2  570.74   25.80
   6  -2  -2  570.34   22.60
   6  -2  -2  608.84   21.20
  -5   2   1 4542.15  149.09
   5   2  -1 4616.84  147.89
   5   2  -1 4456.05  152.88
   5   2  -1 4898.81  147.79
   5   2  -1 4680.83  147.89
  -5   2   1 4728.73  149.99
   5   2  -1 4700.63  146.99
   5   2  -1 4552.74  147.29
  -5  -2   1 4656.73  142.09
  -5  -2   1 4695.23  141.89
  -5  -2   1 4539.95  142.29
  -5  -2   1 4221.18  147.49
   5  -2  -1 4226.68  143.89
   5  -2  -1 4517.25  142.99
   5  -2  -1 4559.84  144.59
   5  -2  -1 4391.06  143.49
  -5  -2   1 4505.15  141.99
   5  -2  -1 4471.45  143.19
   5  -2  -1 4256.47  147.09
  -4   2   0 2121.09   69.39
  -4   2   0 2116.59   68.99
  -4   2   0 1995.00   68.39
  -4   2   0 2137.09   68.49
  -4   2   0 2085.19   69.19
   4   2   0 1991.30   66.49
   4   2   0 2157.18   67.79
   4   2   0 2135.39   66.89
   4   2   0 2088.59   67.59
   4   2   0 2016.20   67.19
  -4  -2   0 2317.57   76.59
   4  -2   0 2074.19   72.19
   4  -2   0 2097.09   72.59
   4  -2   0 2257.67   72.19
   4  -2   0 2224.78   73.69
  -4  -2   0 2325.57   71.59
   4  -2   0 2198.58   72.99
  -4  -2   0 2182.98   71.09
   3   2   1   51.69    4.10
   3   2   1   51.59    3.30
  -3   2  -1   46.90    4.70
  -3   2  -1   52.99    4.20
  -3   2  -1   49.70    4.40
   3   2   1   48.40    3.90
  -3   2  -1   49.60    4.10
   3   2   1   53.29    3.70
  -3   2  -1   52.99    5.30
   3  -2   1   34.90    3.90
  -3  -2  -1   31.60    3.20
   3  -2   1   31.30    3.90
   3  -2   1   32.00    3.30
  -3  -2  -1   38.70    3.40
  -3  -2  -1   31.20    2.80
   3  -2   1   30.90    3.70
  -3  -2  -1   34.60    3.40
   3  -2   1   29.00    3.50
  -3  -2  -1   33.00    2.70
   3  -2   1   28.70    3.10
  -2   2  -2  225.38    9.90
  -2   2  -2  211.18    9.40
  -2   2  -2  220.78   10.60
   2   2   2  213.98    9.30
  -2   2  -2  213.98   10.20
  -2   2  -2  210.18    9.30
   2   2   2  210.78    9.20
  -2   2  -2  212.78    9.60
   2   2   2  204.28    9.40
   2   2   2  220.38    8.70
  -2  -2  -2  299.77   11.30
  -2  -2  -2  279.47   11.80
   2  -2   2  301.07   11.90
   2  -2   2  290.37   12.00
   2  -2   2  286.67   13.00
  -2  -2  -2  290.17   11.50
   2  -2   2  290.47   12.20
   2  -2   2  293.17   12.30
   2  -2   2  290.97   12.20
  -2  -2  -2  290.77   11.70
   1   2   3 1044.60   34.70
  -1   2  -3  983.90   35.70
  -1   2  -3 1006.10   34.30
   1   2   3  978.30   34.90
  -1   2  -3 1038.00   34.60
  -1   2  -3 1027.00   34.30
  -1   2  -3  977.70   34.90
   1   2   3 1006.00   34.50
  -1   2  -3 1005.40   34.70
   1   2   3  976.30   34.70
   1   2   3 1008.90   33.90
  -1   2  -3 1018.20   35.00
  -1  -2  -3 1087.19   37.00
   1  -2   3 1054.49   36.90
   1  -2   3 1120.09   38.30
   1  -2   3 1016.90   37.10
   1  -2   3 1111.59   37.30
  -1  -2  -3 1093.39   37.20
  -1  -2  -3 1054.89   36.40
  -1  -2  -3 1066.69   37.50
   1  -2   3 1123.69   37.40
   1  -2   3 1116.69   37.00
  -1  -2  -3 1091.79   37.00
   0   2   4  581.84   22.40
   0   2  -4  607.44   21.70
   0   2   4  596.94   21.30
   0   2   4  596.54   22.00
   0   2  -4  598.64   23.00
   0   2   4  595.74   22.10
   0   2  -4  605.04   21.80
   0   2  -4  615.24   21.40
   0   2  -4  582.14   22.00
   0   2  -4  589.94   22.10
   0  -2   4  679.83   25.10
   0  -2  -4  675.73   24.60
   0  -2   4  658.53   24.30
   0  -2  -4  671.43   24.60
   0  -2  -4  653.03   24.40
   0  -2   4  693.03   25.30
   0  -2  -4  670.03   25.00
   0  -2  -4  685.33   23.90
   0  -2   4  687.83   24.50
   0  -2   4  673.93   24.20
   0  -2   4  694.03   24.20
   1   2  -5 1099.79   37.40
  -1   2   5 1059.19   38.00
   1   2  -5 1146.29   37.30
   1   2  -5 1078.49   37.60
   1   2  -5 1061.39   38.60
  -1   2   5 1134.39   38.00
   1   2  -5 1075.39   36.70
  -1   2   5 1095.39   38.30
   1   2  -5 1054.49   37.60
  -1   2   5 1069.79   36.90
  -1  -2   5 1046.20   37.50
   1  -2  -5 1146.89   38.30
   1  -2  -5 1106.79   38.30
  -1  -2   5 1099.59   37.70
  -1  -2   5 1093.49   37.90
  -1  -2   5 1088.49   37.50
  -1  -2   5 1090.39   37.40
   1  -2  -5 1088.19   37.40
   1  -2  -5 1109.79   38.30
  -1  -2   5 1130.09   38.60
   2   2  -6  927.61   32.80
  -2   2   6  911.51   32.10
   2   2  -6  808.42   31.10
  -2   2   6  916.61   32.20
   2   2  -6  890.71   30.50
   2   2  -6  894.11   31.20
  -2   2   6  896.61   32.40
  -2   2   6  883.11   30.90
   2   2  -6  872.21   30.80
  -2  -2   6  860.21   29.80
  -2  -2   6  896.91   30.50
  -2  -2   6  844.42   30.00
  -2  -2   6  914.81   30.80
   2  -2  -6  875.61   30.00
   2  -2  -6  845.82   30.70
   2  -2  -6  831.22   31.30
   2  -2  -6  874.41   30.90
   2  -2  -6  820.02   30.80
  -2  -2   6  789.52   29.60
  -3   2   7   26.00    4.20
   3   2  -7   16.90    3.40
  -3   2   7   19.30    2.90
   3   2  -7   21.40    3.30
   3   2  -7   17.40    2.30
  -3   2   7   28.00    4.40
   3   2  -7   14.50    2.50
   3   2  -7   20.30    3.30
   3   2  -7   16.40    3.70
  -3   2   7   27.70    4.80
  -3  -2   7   12.50    2.60
   3  -2  -7   17.40    3.60
   3  -2  -7   14.10    3.40
   3  -2  -7   14.00    3.20
   3  -2  -7   17.60    2.80
  -3  -2   7   13.90    3.00
   3  -2  -7   15.30    3.80
   4   2  -8   39.60    4.60
   4   2  -8   33.50    3.10
  -4   2   8   28.40    4.00
   4   2  -8   42.50    4.70
   4   2  -8   36.00    4.20
   4   2  -8   36.20    3.60
  -4   2   8   40.90    4.90
   4   2  -8   35.20    4.90
  -4   2   8   38.00    5.10
   4  -2  -8   43.10    5.00
   4  -2  -8   33.40    3.70
  -4  -2   8   41.00    3.90
   4  -2  -8   45.20    5.30
   4  -2  -8   38.40    5.40
  -4  -2   8   43.60    4.70
  -4  -2   8   43.80    4.40
   4  -2  -8   32.70    4.40
  -5   2   9  101.49    6.70
   5   2  -9  114.79    7.30
  -5   2   9  118.09    7.90
   5   2  -9  112.39    6.80
   5   2  -9  115.09    7.00
   5   2  -9  111.59    8.40
  -5   2   9  112.19    8.20
   5   2  -9  117.59    6.20
  -5   2   9  115.59    7.80
   5   2  -9  111.49    5.70
   5  -2  -9  120.69    6.90
   5  -2  -9  111.79    7.40
   5  -2  -9  112.49    8.10
  -5  -2   9  104.59    6.80
   5  -2  -9  111.79    7.90
  -5  -2   9  115.29    7.20
  -5  -2   9  106.19    6.50
  -6   2  10  182.58   10.30
   6   2 -10  184.78    8.40
   6   2 -10  193.38    8.00
   6   2 -10  180.48    9.60
   6   2 -10  165.18    9.00
   6   2 -10  181.48   10.90
  -6   2  10  193.18   10.70
  -6   2  10  177.48    9.40
   6   2 -10  186.28    9.70
  -6  -2  10  180.68    9.50
   6  -2 -10  180.58    9.20
  -6  -2  10  185.18    9.10
   6  -2 -10  172.88    9.60
   6  -2 -10  178.68   10.20
   6  -2 -10  170.18   10.70
   6  -2 -10  184.38   10.70
  -6  -2  10  190.58    9.70
  -7   2  11   62.99    5.70
   7   2 -11   61.19    4.10
  -7   2  11   59.49    6.60
   7   2 -11   59.29    5.90
   7   2 -11   56.89    5.50
   7   2 -11   54.49    5.30
  -7   2  11   50.49    6.00
  -7  -2  11   51.69    4.70
  -7  -2  11   47.60    5.40
   7  -2 -11   48.20    5.40
   7  -2 -11   36.00    5.20
   7  -2 -11   63.89    7.20
   7  -2 -11   49.70    6.30
  -7  -2  11   59.79    5.70
  -8   2  12    8.90    3.30
  -8   2  12    4.30    3.30
   8   2 -12    8.80    3.00
   8   2 -12    5.70    2.70
  -8   2  12    9.00    2.80
   8   2 -12    4.50    2.60
   8   2 -12    4.90    2.60
  -8  -2  12    6.50    3.00
  -8  -2  12   12.30    3.80
   8  -2 -12    9.30    3.70
   8  -2 -12   10.00    3.80
   8  -2 -12    6.00    2.70
  -8  -2  12    6.20    2.40
   8  -2 -12    6.70    3.50
   9   2 -13   27.70    4.50
   9   2 -13   28.30    4.20
  -9   2  13   20.50    3.90
   9   2 -13   26.20    4.30
  -9   2  13   36.30    5.70
  -9  -2  13   15.90    3.30
  -9  -2  13   14.30    3.80
   9  -2 -13    9.30    3.80
   9  -2 -13   12.70    4.00
 -10   2  14   -0.80    2.10
  10   2 -14    3.40    2.60
 -10   2  14    0.50    2.70
  10   2 -14    2.10    2.40
  10  -2 -14    2.70    3.10
 -10  -2  14    0.10    2.60
  10  -2 -14    1.50    3.30
 -10  -2  14    2.90    2.20
 -11   2  15  156.98   11.00
  11   2 -15  145.79   10.00
 -11   2  15  153.88    9.70
  11   2 -15  148.59    8.40
 -11  -2  15  135.19    9.60
 -11  -2  15  130.59    8.50
  11  -2 -15  147.49   10.10
  11  -2 -15  145.69   11.10
 -12   2  16  146.69    9.70
  12   2 -16  126.29    7.20
  12   2 -16  150.98   10.30
  12  -2 -16  154.78   10.70
  12  -2 -16  152.88   12.10
 -12  -2  16  157.48    9.40
 -12  -2  16  140.89   10.10
  13   2 -17   14.90    4.60
  13  -2 -17   17.10    5.20
  13  -2 -17   14.80    4.60
 -13  -2  17   12.60    4.10
  14   2 -18  308.57   16.70
 -14  -2  18  269.27   15.70
  14  -2 -18  275.77   17.10
  14  -2 -18  290.77   14.30
  15   2 -19   24.10    5.70
  15  -2 -19   17.90    4.30
  17  -3 -13    4.90    5.00
  17  -3 -13    9.40    5.90
  16  -3 -12    2.10    4.80
  16  -3 -12    1.40    4.30
 -15   3  11   26.70    5.20
  15  -3 -11   29.30    6.80
  15  -3 -11   20.40    6.00
  15  -3 -11   30.80    4.10
 -14   3  10   17.30    4.10
 -14   3  10   13.20    3.60
  14  -3 -10   14.30    5.30
  14  -3 -10   14.60    3.70
  14  -3 -10   21.20    5.80
 -13   3   9  165.28   10.10
 -13   3   9  183.38   10.90
  13  -3  -9  164.48   12.10
  13  -3  -9  169.28   12.30
  13  -3  -9  161.88    9.40
 -12   3   8  138.39    8.80
 -12   3   8  148.09    9.60
  12  -3  -8  121.39    8.30
  12  -3  -8  148.09   11.00
  12  -3  -8  130.09   10.50
 -12  -3   8   94.89   13.20
 -11   3   7   49.00    5.40
 -11   3   7   51.49    6.00
  11  -3  -7   55.99    8.60
  11  -3  -7   69.19    8.10
  11  -3  -7   56.19    7.20
 -11  -3   7   50.39    9.40
  11  -3  -7   58.89    6.20
 -10   3   6   82.29    6.60
 -10   3   6   89.09    7.90
 -10   3   6   82.89    7.10
  10  -3  -6   75.09    6.80
  10  -3  -6   86.69    8.20
 -10  -3   6   72.69    3.90
  10  -3  -6   77.09    6.80
 -10  -3   6   47.60    8.90
  10  -3  -6   79.89    5.90
  10  -3  -6   66.89    8.90
 -10  -3   6   68.89    3.70
  10  -3  -6   82.09    8.00
  -9   3   5   91.89    7.00
  -9   3   5   90.79    7.60
   9   3  -5   79.29    4.30
   9   3  -5   73.79    4.30
  -9   3   5   82.59    6.50
  -9  -3   5   81.39   10.40
   9  -3  -5   73.39    8.50
   9  -3  -5   80.89    6.90
   9  -3  -5   77.49    8.30
   9  -3  -5   95.39    8.10
   9  -3  -5  110.59    6.70
  -9  -3   5   92.29    4.50
   9  -3  -5   92.89    7.40
   8   3  -4  189.68    7.90
  -8   3   4  190.08   10.10
  -8   3   4  193.18   11.00
   8   3  -4  187.38    8.00
  -8   3   4  187.18    9.80
   8  -3  -4  191.58    9.40
   8  -3  -4  198.78   11.40
   8  -3  -4  195.68   12.40
   8  -3  -4  220.18   10.20
  -8  -3   4  216.58    8.10
  -8  -3   4  194.48    7.80
   8  -3  -4  186.98   10.50
   8  -3  -4  181.38   11.30
   8  -3  -4  215.28   11.00
  -8  -3   4  183.28   14.00
   7   3  -3  297.07   16.60
   7   3  -3  271.77   10.50
   7   3  -3  287.37   10.60
  -7   3   3  284.07   13.10
  -7   3   3  286.67   12.90
   7   3  -3  290.97   11.50
   7   3  -3  276.17   11.10
  -7   3   3  291.07   14.00
  -7  -3   3  298.47   11.70
  -7  -3   3  318.77   11.50
   7  -3  -3  303.77   12.90
   7  -3  -3  285.17   13.10
   7  -3  -3  271.07   14.30
   7  -3  -3  299.57   13.80
   7  -3  -3  302.27   14.50
   7  -3  -3  311.77   15.50
  -7  -3   3  315.17   11.40
  -7  -3   3  292.17   11.60
   7  -3  -3  280.07   13.70
   6   3  -2  677.33   29.40
   6   3  -2  665.13   22.50
  -6   3   2  721.33   26.90
  -6   3   2  711.83   25.90
   6   3  -2  690.43   23.90
   6   3  -2  656.53   23.90
   6   3  -2  708.83   24.40
  -6   3   2  693.33   25.50
   6   3  -2  704.63   24.20
   6   3  -2  682.33   24.60
   6   3  -2  707.03   22.40
   6  -3  -2  679.53   26.10
   6  -3  -2  730.93   27.30
  -6  -3   2  693.23   24.10
  -6  -3   2  677.13   24.30
  -6  -3   2  687.93   23.30
   6  -3  -2  686.53   26.30
  -6  -3   2  713.23   24.00
   6  -3  -2  702.53   25.30
   6  -3  -2  683.33   25.70
   5   3  -1  101.89    5.90
  -5   3   1  105.79    6.80
   5   3  -1   98.59    4.90
  -5   3   1  106.89    7.80
   5   3  -1  100.09    4.60
   5   3  -1  108.19    9.80
   5   3  -1  111.49    6.20
  -5   3   1   87.49    7.30
   5   3  -1   98.69    5.70
   5  -3  -1  103.39    7.20
  -5  -3   1   92.29    5.60
   5  -3  -1   90.69    6.60
  -5  -3   1   98.19    5.70
   5  -3  -1   99.39    7.70
  -5  -3   1   97.29    5.20
   5  -3  -1   97.79    8.00
   5  -3  -1  100.99    6.30
   5  -3  -1  100.79    7.20
   5  -3  -1  102.39    7.20
  -4   3   0  826.32   30.40
   4   3   0  846.42   33.80
   4   3   0  833.92   27.90
  -4   3   0  820.32   29.70
  -4   3   0  776.02   29.40
   4   3   0  821.72   28.90
  -4   3   0  818.52   30.70
[truncated: 885,118 more chars]
