# Supplementary material for: Synthesis and crystal structure of a new chiral α-amino­oxime nickel(II) complex
Source: Acta Crystallogr E Crystallogr Commun. 2021 Oct 19;77(Pt 11):1116–9. doi: 10.1107/S2056989021010537 (PMC8587986; doi:10.1107/S2056989021010537)
Supplement: Supplementary file 2 [file e-77-01116-Isup2.hkl]

data_I                                                                          
_shelx_title ' ms2_a.res in P2(1)'                                              
_shelx_refln_list_code          4                                               
_shelx_F_calc_maximum      219.47                                               
_exptl_crystal_F_000       840.00                                               
_reflns_d_resolution_high  0.7003                                               
                                                                                
loop_                                                                           
 _space_group_symop_operation_xyz                                               
 'x, y, z'                                                                      
 '-x, y+1/2, -z'                                                                
                                                                                
_cell_length_a    13.3729                                                       
_cell_length_b     8.9363                                                       
_cell_length_c    16.4248                                                       
_cell_angle_alpha  90.000                                                       
_cell_angle_beta  114.014                                                       
_cell_angle_gamma  90.000                                                       
                                                                                
_shelx_F_squared_multiplier     1.000                                           
                                                                                
loop_                                                                           
 _refln_index_h                                                                 
 _refln_index_k                                                                 
 _refln_index_l                                                                 
 _refln_F_squared_calc                                                          
 _refln_F_squared_meas                                                          
 _refln_F_squared_sigma                                                         
 _refln_observed_status                                                         
   2 -12   0         70.16        123.81        59.84 o                         
   3 -12   0        123.39        134.65        46.43 o                         
   4 -12   0         80.90        133.61        46.43 o                         
   5 -12   0        161.61        165.55        34.28 o                         
   1 -11   0        139.01        101.11        39.72 o                         
   2 -11   0         55.67         34.05        38.18 o                         
   3 -11   0        214.05        263.76        35.64 o                         
   4 -11   0        328.46        371.32        43.32 o                         
   5 -11   0        267.69        243.40        38.05 o                         
   6 -11   0          6.39         -8.06        25.28 o                         
   7 -11   0        286.57        279.81        41.20 o                         
   8 -11   0        190.69        241.44        41.03 o                         
   0 -10   0        359.37        283.17        52.10 o                         
   1 -10   0        569.78        518.03        34.76 o                         
   2 -10   0        112.83         67.62        23.55 o                         
   3 -10   0        119.59        155.22        27.50 o                         
   4 -10   0        237.70        222.93        33.78 o                         
   5 -10   0        382.82        443.11        35.28 o                         
   6 -10   0        827.00        892.30        46.34 o                         
   7 -10   0         82.66         68.16        20.47 o                         
   8 -10   0        717.67        715.07        57.62 o                         
   9 -10   0        309.02        349.72        44.27 o                         
  10 -10   0         25.15          4.35        25.71 o                         
   1  -9   0        689.20        680.72        26.49 o                         
   2  -9   0        514.57        561.37        29.95 o                         
   3  -9   0        670.78        650.35        31.61 o                         
   4  -9   0        910.29        965.36        44.44 o                         
   5  -9   0       1142.91       1022.10        45.53 o                         
   6  -9   0         60.12         26.92        15.71 o                         
   7  -9   0        525.29        560.08        37.47 o                         
   8  -9   0        398.34        403.93        42.20 o                         
   9  -9   0          5.22          9.06        15.94 o                         
  10  -9   0         99.32         74.82        28.63 o                         
  11  -9   0        258.99        258.61        40.12 o                         
  12  -9   0         40.13         15.53        27.08 o                         
   0  -8   0       7546.15       7261.54       134.21 o                         
   1  -8   0       1579.49       1581.54        30.83 o                         
   2  -8   0        748.21        692.95        25.08 o                         
   3  -8   0        964.08        875.32        27.21 o                         
   4  -8   0         89.33         68.94        14.12 o                         
   5  -8   0         65.99        101.98        24.60 o                         
   6  -8   0         92.87         85.70        17.31 o                         
   7  -8   0         13.27         29.05        14.27 o                         
   8  -8   0         34.40         45.33        15.93 o                         
   9  -8   0         36.57         37.56        16.74 o                         
  10  -8   0        208.77        250.66        27.18 o                         
  11  -8   0        122.62        196.53        35.76 o                         
  12  -8   0        405.11        408.43        79.19 o                         
  13  -8   0        248.91        221.90        37.97 o                         
   1  -7   0        529.34        682.80        38.89 o                         
   2  -7   0        184.15        176.44         9.32 o                         
   3  -7   0       1375.43       1250.16        25.00 o                         
   4  -7   0       1414.58       1378.26        28.00 o                         
   5  -7   0        857.37        888.14        22.21 o                         
   6  -7   0        561.83        591.00        23.99 o                         
   7  -7   0       2884.36       2784.73        57.39 o                         
   8  -7   0       1163.74       1181.67        38.27 o                         
   9  -7   0        533.70        464.15        26.22 o                         
  10  -7   0        146.17        115.52        19.95 o                         
  11  -7   0         88.61         83.74        18.73 o                         
  12  -7   0         19.08         16.25        22.43 o                         
  13  -7   0        144.06        160.97        33.16 o                         
  14  -7   0        264.77        274.38        39.66 o                         
   0  -6   0       1121.81       1076.98        27.05 o                         
   1  -6   0        966.43        991.28        26.80 o                         
   2  -6   0        495.69        502.72        19.28 o                         
   3  -6   0       1257.60       1332.23        24.22 o                         
   4  -6   0       1026.84        984.60        20.68 o                         
   5  -6   0        104.19        101.07         8.20 o                         
   6  -6   0        267.10        283.42        12.41 o                         
   7  -6   0        276.06        247.19        12.69 o                         
   8  -6   0       2271.30       2224.70        48.52 o                         
   9  -6   0       2413.93       2268.62        49.83 o                         
  10  -6   0        153.92        164.73        14.59 o                         
  11  -6   0        773.11        704.39        46.38 o                         
  12  -6   0        861.36        829.55        56.52 o                         
  13  -6   0        288.34        265.75        36.54 o                         
  14  -6   0         81.69         97.84        28.70 o                         
  15  -6   0         51.33         69.56        27.87 o                         
   1  -5   0        509.20        511.57        14.69 o                         
   2  -5   0        494.10        649.78        18.33 o                         
   3  -5   0        499.16        439.38        15.79 o                         
   4  -5   0       2954.36       2905.23        40.00 o                         
   5  -5   0       1106.67       1195.21        21.75 o                         
   6  -5   0         20.29         29.59         5.50 o                         
   7  -5   0       1369.75       1244.36        24.33 o                         
   8  -5   0       1498.18       1566.15        31.39 o                         
   9  -5   0       1505.00       1494.62        30.99 o                         
  10  -5   0        494.91        525.75        20.37 o                         
  11  -5   0        200.76        194.61        14.72 o                         
  12  -5   0        146.29        163.10        14.42 o                         
  13  -5   0         61.92         70.76        14.88 o                         
  14  -5   0         41.55         32.07        22.80 o                         
  15  -5   0          9.67          4.46        20.92 o                         
  16  -5   0        118.24         53.14        42.30 o                         
   0  -4   0      16406.58      16740.24       223.17 o                         
   1  -4   0       5401.91       5833.49        58.84 o                         
   2  -4   0        592.37        517.78        10.33 o                         
   3  -4   0       3887.97       3608.06        45.40 o                         
   4  -4   0       7345.22       7310.21        84.79 o                         
   5  -4   0       3830.08       3759.75        45.57 o                         
   6  -4   0       1514.34       1510.25        23.14 o                         
   7  -4   0        140.94        112.23         7.28 o                         
   8  -4   0         92.35        103.34         7.32 o                         
   9  -4   0        275.90        307.34        13.70 o                         
  10  -4   0        385.76        303.77        13.98 o                         
  11  -4   0        182.52        203.64        12.99 o                         
  12  -4   0        765.38        809.56        24.60 o                         
  13  -4   0         47.16         35.82         8.72 o                         
  14  -4   0        106.85        138.08        15.49 o                         
  15  -4   0        185.27        193.75        31.36 o                         
  16  -4   0          9.48         -8.91        20.64 o                         
   1  -3   0       3163.18       3203.47        32.17 o                         
   2  -3   0       1829.40       1879.34        20.60 o                         
   3  -3   0        815.73        819.04        14.35 o                         
   4  -3   0       4266.99       4444.76        50.39 o                         
   5  -3   0       3284.88       3412.95        42.43 o                         
   6  -3   0        536.36        517.13        13.69 o                         
   7  -3   0       1966.93       1929.40        27.71 o                         
   8  -3   0       2758.79       2751.94        34.61 o                         
   9  -3   0       1053.11       1003.62        18.57 o                         
  10  -3   0        738.16        703.54        18.75 o                         
  11  -3   0        501.80        469.85        17.74 o                         
  12  -3   0        319.74        377.51        17.21 o                         
  13  -3   0        795.09        835.63        25.01 o                         
  14  -3   0         59.08         72.04        11.76 o                         
  15  -3   0        134.46        140.90        20.92 o                         
  16  -3   0        407.82        371.83        31.06 o                         
   0  -2   0         76.60         65.35         3.86 o                         
   1  -2   0       5919.45       6189.61        54.76 o                         
   2  -2   0       2231.14       2229.73        22.62 o                         
   3  -2   0       1553.12       1646.40        18.32 o                         
   4  -2   0      11250.91      11410.73       139.60 o                         
   5  -2   0        983.53        963.81        17.92 o                         
   6  -2   0        652.80        762.58        13.14 o                         
   7  -2   0         26.39         19.08         3.43 o                         
   8  -2   0       3141.19       3035.22        47.21 o                         
   9  -2   0        674.61        662.19        15.41 o                         
  10  -2   0         12.26          8.48         4.69 o                         
  11  -2   0        729.22        677.42        20.18 o                         
  12  -2   0       1290.25       1160.64        27.81 o                         
  13  -2   0        728.10        716.71        22.46 o                         
  14  -2   0         58.70         52.90         9.70 o                         
  15  -2   0        211.69        231.30        20.76 o                         
  16  -2   0        363.89        424.79        31.25 o                         
  17  -2   0         36.28         22.41        14.64 o                         
   1  -1   0       5624.72       6264.10        58.45 o                         
   2  -1   0       1354.12       1412.77        15.55 o                         
   3  -1   0       6678.10       7527.77        97.41 o                         
   4  -1   0       7017.51       8068.67       128.86 o                         
   5  -1   0       6828.04       7215.84       135.98 o                         
   6  -1   0         46.98         51.19         3.64 o                         
   7  -1   0       1488.10       1496.73        34.16 o                         
   8  -1   0       2163.73       2248.18        36.95 o                         
   9  -1   0        451.27        417.49        10.60 o                         
  10  -1   0         43.22         35.23         5.52 o                         
  11  -1   0        858.53        797.52        21.13 o                         
  12  -1   0        162.25        146.72        10.55 o                         
  13  -1   0         62.09         51.06         8.77 o                         
  14  -1   0         57.88         64.03         8.93 o                         
  15  -1   0        754.85        705.66        31.87 o                         
  16  -1   0       1148.05       1199.96        40.79 o                         
  17  -1   0        711.40        733.10        35.60 o                         
   1   0   0      13203.92      16935.17       221.36 o                         
   2   0   0       3261.34       3055.05        31.74 o                         
   3   0   0      28730.12      31526.50       322.85 o                         
   4   0   0         99.98        146.46         3.73 o                         
   5   0   0         74.31         51.79         4.14 o                         
   6   0   0        679.69        706.50        11.79 o                         
   7   0   0        180.26        246.43         6.81 o                         
   8   0   0        238.15        222.90         7.24 o                         
   9   0   0        123.45        144.58         6.72 o                         
  10   0   0        939.86        954.42        19.56 o                         
  11   0   0        226.42        248.87        11.51 o                         
  12   0   0       1044.26       1252.67        27.93 o                         
  13   0   0        288.88        275.94        14.22 o                         
  14   0   0        201.44        208.30        13.26 o                         
  15   0   0        301.72        411.58        23.97 o                         
  16   0   0         93.57         87.06        14.26 o                         
  17   0   0         89.42        128.97        33.02 o                         
   1   1   0       5316.53       5785.94        54.20 o                         
   2   1   0       1392.09       1469.94        21.40 o                         
   3   1   0       7165.25       7907.66        95.81 o                         
   4   1   0       6978.54       7931.35       129.16 o                         
   5   1   0       6933.15       7472.45       168.17 o                         
   6   1   0         45.90         52.74         3.31 o                         
   7   1   0       1252.96       1287.57        22.43 o                         
   8   1   0       1897.97       1995.59        30.84 o                         
   9   1   0        579.32        563.08        13.58 o                         
  10   1   0         48.52         41.51         5.77 o                         
  11   1   0        903.11        906.71        26.99 o                         
  12   1   0        166.24        150.78        11.11 o                         
  13   1   0         70.05         84.45        10.38 o                         
  14   1   0         56.02         52.31         9.74 o                         
  15   1   0        794.53        858.10        30.38 o                         
  16   1   0       1250.73       1431.58        68.30 o                         
  17   1   0        720.12        789.19        52.53 o                         
   0   2   0        268.04        256.21         7.23 o                         
   1   2   0       5986.96       6382.21        58.76 o                         
   2   2   0       2316.06       2287.95        24.40 o                         
   3   2   0       1358.54       1481.23        18.05 o                         
   4   2   0      10798.46      10758.47       110.97 o                         
   5   2   0        904.21        890.13        20.93 o                         
   6   2   0        591.62        693.74        11.28 o                         
   7   2   0         39.57         31.66         3.16 o                         
   8   2   0       3049.83       3002.28        52.35 o                         
   9   2   0        695.23        684.32        14.68 o                         
  10   2   0         13.05         11.87         4.92 o                         
  11   2   0        813.35        809.63        23.11 o                         
  12   2   0       1335.93       1277.88        29.75 o                         
  13   2   0        827.81        836.95        24.17 o                         
  14   2   0         60.01         50.75        10.93 o                         
  15   2   0        185.21        203.64        18.18 o                         
  16   2   0        417.28        495.34        42.08 o                         
  17   2   0         35.75         52.21        28.63 o                         
   1   3   0       2994.27       3031.99        32.33 o                         
   2   3   0       1792.14       1881.77        24.02 o                         
   3   3   0        653.99        663.78        12.40 o                         
   4   3   0       4057.26       4264.49        48.65 o                         
   5   3   0       3451.85       3605.63        41.90 o                         
   6   3   0        569.24        565.32        10.45 o                         
   7   3   0       2083.54       2106.60        26.90 o                         
   8   3   0       3044.97       3102.06        39.95 o                         
   9   3   0        912.73        884.96        18.70 o                         
  10   3   0        661.91        652.09        16.64 o                         
  11   3   0        565.66        563.86        18.71 o                         
  12   3   0        323.10        381.14        20.64 o                         
  13   3   0        749.29        779.85        32.79 o                         
  14   3   0         56.53         61.89        10.99 o                         
  15   3   0         98.06         56.75        24.76 o                         
  16   3   0        346.38        347.65        48.49 o                         
   0   4   0      15737.80      15750.42       211.35 o                         
   1   4   0       5598.45       5915.00        62.89 o                         
   2   4   0        587.34        520.07        11.08 o                         
   3   4   0       3947.84       3795.89        44.71 o                         
   4   4   0       7162.33       7063.15        74.45 o                         
   5   4   0       3769.96       3558.83        43.03 o                         
   6   4   0       1604.55       1594.05        22.87 o                         
   7   4   0        109.66         89.61         6.60 o                         
   8   4   0         66.35         71.11         7.50 o                         
   9   4   0        181.20        193.62        11.35 o                         
  10   4   0        427.44        346.65        19.00 o                         
  11   4   0        180.90        194.65        20.95 o                         
  12   4   0        760.27        781.41        31.70 o                         
  13   4   0         61.08         55.79        11.41 o                         
  14   4   0        102.44        100.20        12.55 o                         
  15   4   0        193.72        185.20        37.66 o                         
  16   4   0          1.26          8.77        22.18 o                         
   1   5   0        594.53        600.36        16.85 o                         
   2   5   0        458.12        632.35        21.98 o                         
   3   5   0        567.21        510.04        18.68 o                         
   4   5   0       2967.32       3033.29        62.17 o                         
   5   5   0       1047.11       1073.49        19.10 o                         
   6   5   0         18.18         24.24         5.31 o                         
   7   5   0       1418.85       1302.60        22.85 o                         
   8   5   0       1431.10       1460.06        29.61 o                         
   9   5   0       1543.03       1492.58        33.87 o                         
  10   5   0        510.20        529.86        28.97 o                         
  11   5   0        232.32        266.61        23.71 o                         
  12   5   0        151.96        171.30        16.86 o                         
  13   5   0         71.84        101.20        14.27 o                         
  14   5   0         46.29         50.06        13.50 o                         
  15   5   0         21.76         40.75        26.83 o                         
   0   6   0        808.56        812.08        24.46 o                         
   1   6   0        768.15        776.36        31.20 o                         
   2   6   0        526.12        510.27        15.21 o                         
   3   6   0       1244.51       1353.09        24.19 o                         
   4   6   0        996.98        966.23        20.07 o                         
   5   6   0        106.77        100.44         8.24 o                         
   6   6   0        281.14        289.35        12.78 o                         
   7   6   0        322.36        322.84        13.42 o                         
   8   6   0       2309.98       2210.74        49.89 o                         
   9   6   0       2558.61       2378.51        53.08 o                         
  10   6   0        143.11        178.17        17.59 o                         
  11   6   0        787.24        678.90        31.35 o                         
  12   6   0        948.66        958.86        37.40 o                         
  13   6   0        306.90        308.30        47.20 o                         
  14   6   0         93.83        117.52        16.82 o                         
  15   6   0         64.92         78.93        33.53 o                         
   1   7   0        506.75        627.04        23.48 o                         
   2   7   0        160.63        153.02        11.10 o                         
   3   7   0       1446.93       1366.42        26.74 o                         
   4   7   0       1404.83       1384.95        32.14 o                         
   5   7   0        949.19        993.71        26.54 o                         
   6   7   0        527.06        555.48        21.75 o                         
   7   7   0       3214.69       3105.63        65.77 o                         
   8   7   0       1303.45       1356.70        34.84 o                         
   9   7   0        485.92        485.71        27.01 o                         
  10   7   0        147.95        139.41        21.69 o                         
  11   7   0         62.83         86.77        19.58 o                         
  12   7   0         18.73         31.57        15.72 o                         
  13   7   0        127.51        135.68        25.79 o                         
  14   7   0        267.12        294.85        31.94 o                         
   0   8   0       7620.10       7592.90       142.64 o                         
   1   8   0       1568.62       1584.75        34.04 o                         
   2   8   0        728.63        635.30        25.53 o                         
   3   8   0       1023.72        996.14        46.18 o                         
   4   8   0        138.94        112.53        20.92 o                         
   5   8   0         53.97         60.62        16.81 o                         
   6   8   0         87.19         84.99        16.35 o                         
   7   8   0         13.64          7.25        13.19 o                         
   8   8   0         58.54         55.03        13.71 o                         
   9   8   0         58.19         49.32        19.54 o                         
  10   8   0        232.79        204.37        26.40 o                         
  11   8   0        114.91         87.10        20.78 o                         
  12   8   0        351.26        379.77        34.09 o                         
  13   8   0        258.20        275.46        28.63 o                         
   1   9   0        689.30        692.31        54.10 o                         
   2   9   0        509.53        551.80        49.57 o                         
   3   9   0        750.96        757.22        53.90 o                         
   4   9   0        913.82        945.98        50.33 o                         
   5   9   0       1102.67       1016.50        48.18 o                         
   6   9   0         53.30         30.06        17.41 o                         
   7   9   0        479.84        512.54        63.67 o                         
   8   9   0        344.89        349.74        28.59 o                         
   9   9   0         10.80        -18.06        18.06 o                         
  10   9   0         76.60         73.37        22.18 o                         
  11   9   0        260.44        291.45        32.35 o                         
  12   9   0         34.95         42.82        24.76 o                         
   0  10   0        304.40        236.27        54.68 o                         
   1  10   0        536.83        498.96        49.26 o                         
   2  10   0        133.90        138.83        32.25 o                         
   3  10   0         91.65         76.41        27.54 o                         
   4  10   0        193.64        174.27        33.45 o                         
   5  10   0        334.04        297.95        41.20 o                         
   6  10   0        745.86        802.56        67.30 o                         
   7  10   0         93.29         90.49        28.10 o                         
   8  10   0        715.44        708.99        49.31 o                         
   9  10   0        315.64        370.25        37.20 o                         
  10  10   0         32.99         49.01        29.41 o                         
   1  11   0        108.01         55.53        30.64 o                         
   2  11   0         62.59         56.56        28.98 o                         
   3  11   0        235.98        271.61        42.21 o                         
   4  11   0        319.80        290.30        40.73 o                         
   5  11   0        271.95        227.01        38.55 o                         
   6  11   0          8.27         21.44        23.54 o                         
   7  11   0        313.98        336.30        59.58 o                         
   8  11   0        237.33        262.18        49.76 o                         
   0  12   0        751.33        832.53        96.47 o                         
   1  12   0        352.34        340.58        48.82 o                         
   2  12   0         58.09         76.12        33.36 o                         
   3  12   0        143.69        114.87        36.65 o                         
   4  12   0         68.19         84.50        32.89 o                         
   5  12   0        162.18        176.20        37.68 o                         
  -6 -12   1          0.13         11.35        33.02 o                         
  -5 -12   1        104.05         90.52        35.56 o                         
  -4 -12   1        202.15        196.55        52.10 o                         
  -3 -12   1        236.80        344.04        65.52 o                         
  -2 -12   1         22.31         23.73        36.11 o                         
   3 -12   1        534.33        424.00        68.10 o                         
   4 -12   1        251.12        228.54        56.75 o                         
   5 -12   1         41.15         76.09        28.39 o                         
  -9 -11   1        295.18        282.65        59.84 o                         
  -8 -11   1        106.38        126.89        33.20 o                         
  -7 -11   1         99.22         73.32        28.25 o                         
  -6 -11   1        116.74         64.88        38.69 o                         
  -5 -11   1         36.79         31.60        23.51 o                         
  -4 -11   1         58.47         65.23        24.65 o                         
  -3 -11   1         78.96         51.67        25.79 o                         
  -2 -11   1        102.79        126.39        46.43 o                         
  -1 -11   1        575.45        663.37        78.93 o                         
   0 -11   1        166.97        117.11        46.43 o                         
   1 -11   1        159.84        185.72        47.46 o                         
   2 -11   1        186.39        236.32        38.66 o                         
   3 -11   1        137.25        145.83        29.45 o                         
   4 -11   1         22.74         45.89        24.77 o                         
   5 -11   1        387.39        371.72        43.63 o                         
   6 -11   1        320.36        295.04        40.84 o                         
   7 -11   1        213.68        207.87        55.69 o                         
   8 -11   1         89.28         89.33        48.24 o                         
 -11 -10   1        230.35        264.21        42.72 o                         
 -10 -10   1        138.81        163.18        36.09 o                         
  -9 -10   1         15.96         56.37        32.24 o                         
  -8 -10   1        340.35        381.25        37.52 o                         
  -7 -10   1         40.36         -3.48        18.15 o                         
  -6 -10   1       1142.30       1132.87        51.90 o                         
  -5 -10   1       1131.36       1057.16        49.04 o                         
  -4 -10   1        335.44        381.92        31.94 o                         
  -3 -10   1         86.63         95.50        24.67 o                         
  -2 -10   1        168.53        135.79        32.76 o                         
  -1 -10   1         16.80         -9.28        14.48 o                         
   0 -10   1        134.32        156.11        22.40 o                         
   1 -10   1        124.33        121.16        20.67 o                         
   2 -10   1         80.23        122.86        26.00 o                         
   3 -10   1        280.25        231.88        31.88 o                         
   4 -10   1        266.49        258.34        35.62 o                         
   5 -10   1        357.90        430.51        44.76 o                         
   6 -10   1         90.25        124.02        30.64 o                         
   7 -10   1        249.64        277.62        31.63 o                         
   8 -10   1        119.82        133.67        33.56 o                         
   9 -10   1         61.51         16.18        25.78 o                         
  10 -10   1         29.86          5.44        26.62 o                         
 -12  -9   1        163.35        144.30        34.66 o                         
 -11  -9   1         87.75        123.37        31.79 o                         
 -10  -9   1        250.01        253.47        61.11 o                         
  -9  -9   1        269.54        269.80        28.15 o                         
  -8  -9   1         39.88          9.08        17.34 o                         
  -7  -9   1         76.82         62.34        17.79 o                         
  -6  -9   1         98.62        134.22        21.63 o                         
  -5  -9   1        770.32        788.27        40.65 o                         
  -4  -9   1        286.93        226.77        24.49 o                         
  -3  -9   1        364.38        392.87        26.65 o                         
  -2  -9   1       1522.92       1666.20        48.54 o                         
  -1  -9   1       1480.29       1400.27        37.41 o                         
   0  -9   1       1435.35       1461.82        35.44 o                         
   1  -9   1        753.73        728.27        35.66 o                         
   2  -9   1        507.19        478.48        28.46 o                         
   3  -9   1        387.84        463.84        35.07 o                         
   4  -9   1       1024.32       1008.77        45.57 o                         
   5  -9   1        385.06        421.39        33.08 o                         
   6  -9   1        293.59        319.11        29.73 o                         
   7  -9   1         30.86         42.89        17.34 o                         
   8  -9   1         58.85         62.98        19.06 o                         
   9  -9   1        567.69        560.85        42.47 o                         
  10  -9   1        339.14        421.51        49.26 o                         
  11  -9   1        414.69        484.27        53.62 o                         
  12  -9   1        211.39        256.39        60.36 o                         
 -13  -8   1          1.37          8.69        24.57 o                         
 -12  -8   1        367.77        326.94        61.91 o                         
 -11  -8   1        241.24        327.30        58.81 o                         
 -10  -8   1          7.30         38.39        16.17 o                         
  -9  -8   1        481.82        524.49        34.84 o                         
  -8  -8   1        150.18        145.46        21.03 o                         
  -7  -8   1        242.34        219.85        23.53 o                         
  -6  -8   1        557.17        552.12        47.02 o                         
  -5  -8   1        954.16       1004.39        42.62 o                         
  -4  -8   1       2284.56       2332.24        51.47 o                         
  -3  -8   1        505.39        540.34        18.69 o                         
  -2  -8   1        230.59        233.80        13.87 o                         
  -1  -8   1         11.24         22.16         7.41 o                         
   0  -8   1        818.09        796.22        62.49 o                         
   1  -8   1        329.95        340.59        16.78 o                         
   2  -8   1       2215.07       2231.76        50.15 o                         
   3  -8   1       2037.71       2032.68        47.73 o                         
   4  -8   1        114.79        142.93        20.18 o                         
   5  -8   1         19.15         16.78        13.82 o                         
   6  -8   1        290.65        300.27        27.30 o                         
   7  -8   1        734.44        781.85        40.38 o                         
   8  -8   1        910.42        939.20        44.68 o                         
   9  -8   1         35.19         22.11        20.05 o                         
  10  -8   1         81.08        107.95        22.83 o                         
  11  -8   1        667.04        618.20        54.51 o                         
  12  -8   1          4.00          8.44        23.58 o                         
  13  -8   1        115.00        108.58        32.46 o                         
 -14  -7   1        340.08        280.51        39.86 o                         
 -13  -7   1        459.41        504.66        54.17 o                         
 -12  -7   1        680.38        825.18        59.25 o                         
 -11  -7   1        174.09        188.71        22.46 o                         
 -10  -7   1        333.89        307.94        21.49 o                         
  -9  -7   1       1006.60        960.75        34.23 o                         
  -8  -7   1        366.27        352.78        22.51 o                         
  -7  -7   1        110.83        105.08        11.86 o                         
  -6  -7   1        254.58        261.52        19.34 o                         
  -5  -7   1        566.71        560.15        20.88 o                         
  -4  -7   1        539.56        566.46        24.77 o                         
  -3  -7   1        535.18        590.98        24.40 o                         
  -2  -7   1        753.21        780.17        32.59 o                         
  -1  -7   1       2371.38       2526.49        36.04 o                         
   0  -7   1       1554.24       1469.91        25.95 o                         
   1  -7   1        575.19        524.96        15.81 o                         
   2  -7   1        960.01        933.62        21.00 o                         
   3  -7   1        663.09        648.05        18.88 o                         
   4  -7   1        567.94        522.90        17.67 o                         
   5  -7   1        193.23        201.88        13.08 o                         
   6  -7   1        214.53        190.65        15.41 o                         
   7  -7   1        772.57        743.75        27.63 o                         
   8  -7   1        360.10        355.06        25.25 o                         
   9  -7   1        197.83        190.71        23.48 o                         
  10  -7   1        364.06        327.04        34.04 o                         
  11  -7   1       1306.98       1327.85       104.96 o                         
  12  -7   1        825.46        867.98        61.41 o                         
  13  -7   1         76.04         45.87        28.20 o                         
  14  -7   1         71.77         30.46        26.72 o                         
 -15  -6   1        138.72        137.08        40.75 o                         
 -14  -6   1         93.25        130.26        30.33 o                         
 -13  -6   1        188.75        214.73        33.95 o                         
 -12  -6   1        277.10        261.06        20.09 o                         
 -11  -6   1        228.74        229.21        16.51 o                         
 -10  -6   1        501.12        466.40        21.65 o                         
  -9  -6   1        832.99        731.01        25.88 o                         
  -8  -6   1       2365.49       2179.60        41.02 o                         
  -7  -6   1       1044.48        910.24        21.03 o                         
  -6  -6   1       1509.24       1400.21        25.74 o                         
  -5  -6   1       5111.33       5089.12        65.18 o                         
  -4  -6   1        531.99        535.05        15.35 o                         
  -3  -6   1       1252.27       1259.67        21.04 o                         
  -2  -6   1       1114.11       1259.19        42.92 o                         
  -1  -6   1        696.98        726.35        17.10 o                         
   0  -6   1        382.86        412.21        14.57 o                         
   1  -6   1         83.36         92.84         8.60 o                         
   2  -6   1        152.17        129.06         9.19 o                         
   3  -6   1        984.28        984.64        20.49 o                         
   4  -6   1       4080.26       3965.86        53.41 o                         
   5  -6   1        426.71        430.90        14.23 o                         
   6  -6   1       1635.43       1574.71        28.19 o                         
   7  -6   1       1228.67       1216.40        27.83 o                         
   8  -6   1        731.29        760.97        29.65 o                         
   9  -6   1        133.01        140.99        13.98 o                         
  10  -6   1         13.69         21.80        10.16 o                         
  11  -6   1        279.37        287.30        26.67 o                         
  12  -6   1         33.05         59.78        23.94 o                         
  13  -6   1          9.13         10.07        22.58 o                         
  14  -6   1        177.61        164.14        34.02 o                         
  15  -6   1        147.75        120.20        50.04 o                         
 -16  -5   1         46.17         18.08        23.47 o                         
 -15  -5   1        138.76         91.91        26.75 o                         
 -14  -5   1        112.83        103.48        16.59 o                         
 -13  -5   1        674.12        671.75        33.51 o                         
 -12  -5   1       1042.63        927.95        28.70 o                         
 -11  -5   1        113.31        106.67        10.61 o                         
 -10  -5   1       1142.87       1200.31        29.51 o                         
  -9  -5   1       1551.49       1500.45        31.36 o                         
  -8  -5   1        216.84        187.99        11.15 o                         
  -7  -5   1         89.09         79.51         7.14 o                         
  -6  -5   1        445.72        399.73        15.44 o                         
  -5  -5   1       3265.67       3208.82        43.26 o                         
  -4  -5   1       4234.96       4367.37        93.58 o                         
  -3  -5   1         49.56         58.29         9.42 o                         
  -2  -5   1       1434.40       1362.60        22.03 o                         
  -1  -5   1       7481.78       7156.77        78.96 o                         
   0  -5   1       2229.21       2163.64        26.64 o                         
   1  -5   1        779.61        773.55        13.49 o                         
   2  -5   1       4219.86       4291.02        57.50 o                         
   3  -5   1       5323.15       5420.29        66.41 o                         
   4  -5   1       5701.03       5707.70        70.04 o                         
   5  -5   1       1900.44       1956.25        30.48 o                         
   6  -5   1        847.94        864.76        18.65 o                         
   7  -5   1        318.06        327.36        13.55 o                         
   8  -5   1        618.95        600.85        19.11 o                         
   9  -5   1        817.85        827.74        24.91 o                         
  10  -5   1        707.52        751.83        29.06 o                         
  11  -5   1        565.81        551.76        23.41 o                         
  12  -5   1        201.93        227.47        19.44 o                         
  13  -5   1         65.02         59.05        25.54 o                         
  14  -5   1        166.30        184.18        64.46 o                         
  15  -5   1        291.75        300.04        38.98 o                         
 -16  -4   1        152.59        121.61        27.96 o                         
 -15  -4   1         18.28         31.55        10.83 o                         
 -14  -4   1        328.32        308.07        20.81 o                         
 -13  -4   1        298.52        289.49        25.15 o                         
 -12  -4   1         49.79         41.61         8.15 o                         
 -11  -4   1        277.36        243.81        13.68 o                         
 -10  -4   1       1817.03       1825.45        33.77 o                         
  -9  -4   1       5355.42       5332.61        76.78 o                         
  -8  -4   1        786.54        848.47        17.78 o                         
  -7  -4   1         13.06         16.29         4.30 o                         
  -6  -4   1        675.15        755.25        14.67 o                         
  -5  -4   1       1113.04       1068.13        18.89 o                         
  -4  -4   1       5145.37       5071.21        65.88 o                         
  -3  -4   1       1460.39       1437.99        21.17 o                         
  -2  -4   1       1901.95       2039.40        27.55 o                         
  -1  -4   1       1569.68       1649.79        20.78 o                         
   0  -4   1        915.79        747.38        12.51 o                         
   1  -4   1        981.62        945.98        14.30 o                         
   2  -4   1        247.95        265.60         8.89 o                         
   3  -4   1       2719.20       2800.56        37.55 o                         
   4  -4   1       3739.19       3977.99        50.12 o                         
   5  -4   1        370.85        429.50        12.70 o                         
   6  -4   1       1522.66       1532.26        26.05 o                         
   7  -4   1       4214.50       4225.59        65.46 o                         
   8  -4   1       2158.08       2349.06        35.21 o                         
   9  -4   1        214.29        252.55        12.95 o                         
  10  -4   1        386.99        370.95        15.92 o                         
  11  -4   1        209.03        252.61        16.19 o                         
  12  -4   1        370.82        379.37        19.85 o                         
  13  -4   1        257.80        244.80        18.55 o                         
  14  -4   1         50.06         67.88        25.28 o                         
  15  -4   1         55.57         55.18        24.50 o                         
  16  -4   1        285.31        328.35        73.51 o                         
 -17  -3   1         26.33         39.88        16.34 o                         
 -16  -3   1        100.56        177.11        22.66 o                         
 -15  -3   1          2.29         -3.43         8.38 o                         
 -14  -3   1         53.31         55.84        10.23 o                         
 -13  -3   1       1266.09       1244.48        29.62 o                         
 -12  -3   1        546.87        528.99        19.80 o                         
 -11  -3   1        159.58        173.86        11.19 o                         
 -10  -3   1        459.70        462.98        14.74 o                         
  -9  -3   1       1220.28       1238.90        20.45 o                         
  -8  -3   1        391.61        343.92         9.60 o                         
  -7  -3   1        104.59         82.96         5.24 o                         
  -6  -3   1        492.45        491.13        14.31 o                         
  -5  -3   1        565.07        505.67        10.57 o                         
  -4  -3   1       3918.30       4258.50        48.22 o                         
  -3  -3   1       2103.47       2145.55        26.87 o                         
  -2  -3   1       2362.12       2489.82        25.93 o                         
  -1  -3   1       7656.12       7784.29        72.16 o                         
   0  -3   1       9173.66       9888.17        87.32 o                         
   1  -3   1       2483.80       2827.74        30.21 o                         
   2  -3   1       2487.19       2485.02        27.63 o                         
   3  -3   1       6038.46       6164.62        64.34 o                         
   4  -3   1        379.10        402.57         9.77 o                         
   5  -3   1        883.89        938.77        17.98 o                         
   6  -3   1       3088.95       3120.31        38.69 o                         
   7  -3   1       1377.21       1399.32        22.64 o                         
   8  -3   1       1651.50       1648.81        26.09 o                         
   9  -3   1         32.36         29.06         5.92 o                         
  10  -3   1        346.98        307.92        13.67 o                         
  11  -3   1       1086.08       1051.37        27.22 o                         
  12  -3   1        924.15        930.85        26.44 o                         
  13  -3   1         31.83         24.83         8.25 o                         
  14  -3   1        403.27        371.68        30.19 o                         
  15  -3   1        443.11        502.63        35.70 o                         
  16  -3   1        127.26        152.54        28.82 o                         
 -17  -2   1        821.29        863.31        39.83 o                         
 -16  -2   1         99.92        124.94        16.70 o                         
 -15  -2   1        125.06        109.84        12.10 o                         
 -14  -2   1         40.43         39.33         7.79 o                         
 -13  -2   1        242.03        276.66        14.24 o                         
 -12  -2   1        391.29        397.22        16.84 o                         
 -11  -2   1        385.64        376.96        14.58 o                         
 -10  -2   1        497.14        422.03        12.37 o                         
  -9  -2   1       1763.16       1667.62        25.75 o                         
  -8  -2   1       5237.93       5521.88        59.26 o                         
  -7  -2   1         67.95         57.56         4.05 o                         
  -6  -2   1       6395.61       6164.68        63.89 o                         
  -5  -2   1      22933.14      23044.10       223.50 o                         
  -4  -2   1       3936.49       3774.77        44.13 o                         
  -3  -2   1       7821.14       8129.27        73.65 o                         
  -2  -2   1       4320.08       4597.60        43.00 o                         
  -1  -2   1       2807.13       2940.46        28.59 o                         
   0  -2   1       2002.09       2127.18        21.55 o                         
   1  -2   1        163.28        146.69         4.34 o                         
   2  -2   1       1898.59       2060.80        21.56 o                         
   3  -2   1        151.85        167.61         5.11 o                         
   4  -2   1       3677.73       3697.59        47.07 o                         
   5  -2   1        353.03        385.36         9.30 o                         
   6  -2   1         36.54         31.27         3.98 o                         
   7  -2   1        206.15        181.57         8.13 o                         
   8  -2   1        177.26        128.22         6.58 o                         
   9  -2   1        299.43        358.48        11.09 o                         
  10  -2   1        312.34        345.38        13.50 o                         
  11  -2   1        722.97        735.12        21.66 o                         
  12  -2   1        388.60        438.77        18.34 o                         
  13  -2   1        103.03         80.47        10.12 o                         
  14  -2   1        330.54        351.76        32.39 o                         
  15  -2   1        218.45        174.64        22.75 o                         
  16  -2   1       1233.63       1198.21        49.29 o                         
 -17  -1   1         94.17         59.25        13.98 o                         
 -16  -1   1        243.31        226.30        18.94 o                         
 -15  -1   1        115.70        100.09        11.45 o                         
 -14  -1   1        173.75        157.20        11.27 o                         
 -13  -1   1       1092.52       1049.66        25.45 o                         
 -12  -1   1        491.09        481.18        16.39 o                         
 -11  -1   1        633.99        688.23        16.96 o                         
 -10  -1   1        692.12        754.06        15.48 o                         
  -9  -1   1       1062.05       1076.56        19.16 o                         
  -8  -1   1        205.93        252.81         7.00 o                         
  -7  -1   1       1434.16       1484.94        20.84 o                         
  -6  -1   1        557.00        597.14         9.72 o                         
  -5  -1   1      14980.50      17058.09       225.27 o                         
  -4  -1   1       9297.08      10142.46       122.51 o                         
  -3  -1   1       1770.87       1684.17        30.59 o                         
  -2  -1   1      13224.93      13283.63       142.37 o                         
  -1  -1   1      35258.17      36018.55       334.34 o                         
   0  -1   1      22365.08      21999.41       216.23 o                         
   1  -1   1        236.47        220.70         4.35 o                         
   2  -1   1       1546.20       1917.40        19.89 o                         
   3  -1   1       2209.22       2566.23        45.47 o                         
   4  -1   1       3426.71       3557.16        87.64 o                         
   5  -1   1       1703.08       1712.90        37.20 o                         
   6  -1   1        680.93        762.58        14.15 o                         
   7  -1   1        683.04        771.50        16.83 o                         
   8  -1   1        268.71        305.99         8.79 o                         
   9  -1   1        642.44        656.71        14.10 o                         
  10  -1   1       1141.65       1132.74        22.60 o                         
  11  -1   1       2612.22       2628.28        76.71 o                         
  12  -1   1       2028.58       1985.06        39.54 o                         
  13  -1   1        162.58        165.81        12.50 o                         
  14  -1   1        242.14        253.06        18.34 o                         
  15  -1   1        283.40        338.62        24.79 o                         
  16  -1   1         51.23         50.68        15.84 o                         
  17  -1   1          0.94         24.25        34.05 o                         
 -17   0   1        479.73        478.06        42.35 o                         
 -16   0   1       1027.49       1100.65        34.04 o                         
 -15   0   1        299.48        383.93        18.17 o                         
 -14   0   1          6.51          3.91         5.99 o                         
 -13   0   1         26.44         16.07         6.17 o                         
 -12   0   1        335.71        299.10        13.30 o                         
 -11   0   1         26.23         16.95         5.04 o                         
 -10   0   1          6.70          0.37         3.95 o                         
  -9   0   1       1792.44       2105.57        30.64 o                         
  -8   0   1        439.04        515.15        10.47 o                         
  -7   0   1         88.72         76.05         3.72 o                         
  -6   0   1       6286.33       7509.41       103.29 o                         
  -5   0   1      21548.02      26202.54       353.89 o                         
  -4   0   1      23038.92      26385.78       486.39 o                         
  -3   0   1       1030.67        838.27        21.91 o                         
  -2   0   1       2378.53       3860.08        65.83 o                         
  -1   0   1       1392.70       2164.18        97.81 o                         
   0   0   1         10.85         15.82         1.34 o                         
   1   0   1         35.26         39.21         2.18 o                         
   2   0   1       1866.00       1931.97        21.73 o                         
   3   0   1       3593.26       3755.75        37.00 o                         
   4   0   1        290.34        187.74         5.55 o                         
   5   0   1          2.64          9.79         2.75 o                         
   6   0   1       2823.84       2951.38        34.95 o                         
   7   0   1       1538.30       1807.65        24.76 o                         
   8   0   1       1962.95       2280.20        30.38 o                         
   9   0   1          5.97         13.44         4.20 o                         
  10   0   1         37.96         27.77         5.94 o                         
  11   0   1       1149.43       1177.73        26.96 o                         
  12   0   1         74.28         52.17         8.22 o                         
  13   0   1         17.67         15.24         7.27 o                         
  14   0   1        137.98        127.40        13.29 o                         
  15   0   1       1347.18       1374.97        43.42 o                         
  16   0   1        551.96        609.38        32.90 o                         
  17   0   1        117.83        142.68        26.83 o                         
 -17   1   1        118.84         79.26        40.50 o                         
 -16   1   1        289.38        308.85        32.67 o                         
 -15   1   1        108.57         88.69        16.25 o                         
 -14   1   1        238.45        217.89        12.23 o                         
 -13   1   1       1295.64       1334.35        35.83 o                         
 -12   1   1        575.73        576.35        23.40 o                         
 -11   1   1        622.41        685.21        16.83 o                         
 -10   1   1        908.72        999.04        18.57 o                         
  -9   1   1       1002.73       1044.72        18.81 o                         
  -8   1   1        269.25        315.20         8.44 o                         
  -7   1   1       1410.40       1472.07        27.05 o                         
  -6   1   1        575.59        633.04        12.99 o                         
  -5   1   1      14526.70      16507.33       291.42 o                         
  -4   1   1       8775.40       9685.64       170.32 o                         
  -3   1   1       1745.29       1697.70        41.67 o                         
  -2   1   1      12552.06      12670.59       122.08 o                         
  -1   1   1      34957.53      34975.29       339.56 o                         
   0   1   1      22570.10      21945.28       214.99 o                         
   1   1   1        318.61        307.69         5.43 o                         
   2   1   1       1584.84       1905.64        22.94 o                         
   3   1   1       1896.94       2229.60        35.50 o                         
   4   1   1       3100.87       3172.10        50.23 o                         
   5   1   1       1757.57       1857.77        35.85 o                         
   6   1   1        675.93        739.88        11.83 o                         
   7   1   1        605.44        732.27        21.73 o                         
   8   1   1        206.43        257.90         8.15 o                         
   9   1   1        699.26        753.87        15.77 o                         
  10   1   1       1160.62       1161.23        25.99 o                         
  11   1   1       2964.86       3049.03       120.25 o                         
  12   1   1       2210.13       2302.15        46.03 o                         
  13   1   1        178.58        195.10        13.70 o                         
  14   1   1        237.58        235.08        16.38 o                         
  15   1   1        258.16        305.35        31.84 o                         
  16   1   1         68.48         84.76        15.50 o                         
 -17   2   1        834.92       1005.22        54.79 o                         
 -16   2   1         99.85        141.04        29.15 o                         
 -15   2   1        129.99        153.73        29.92 o                         
 -14   2   1         28.49         34.23        11.92 o                         
 -13   2   1        213.05        278.53        13.59 o                         
 -12   2   1        417.44        477.62        18.41 o                         
 -11   2   1        372.07        406.56        14.82 o                         
 -10   2   1        420.55        399.81        14.79 o                         
  -9   2   1       1587.94       1539.59        25.22 o                         
  -8   2   1       5119.04       5551.76        87.55 o                         
  -7   2   1         67.98         52.99         4.44 o                         
  -6   2   1       6489.74       6375.66        82.66 o                         
  -5   2   1      23866.02      23999.42       271.21 o                         
  -4   2   1       4139.55       3973.04        43.46 o                         
  -3   2   1       7818.01       8081.58        73.67 o                         
  -2   2   1       4558.14       4881.95        47.39 o                         
  -1   2   1       2655.60       2831.92        31.65 o                         
   0   2   1       2030.55       2171.81        22.79 o                         
   1   2   1        189.39        177.20         4.71 o                         
   2   2   1       1995.37       2174.85        26.97 o                         
   3   2   1        242.20        262.93         7.03 o                         
   4   2   1       3930.04       4008.60        44.96 o                         
   5   2   1        283.19        302.42         7.91 o                         
   6   2   1         77.06         73.49         4.34 o                         
   7   2   1        272.38        226.89         6.98 o                         
   8   2   1        302.41        255.02         9.48 o                         
   9   2   1        262.78        338.31        12.19 o                         
  10   2   1        351.20        413.84        13.74 o                         
  11   2   1        763.14        800.22        23.55 o                         
  12   2   1        386.43        425.83        24.64 o                         
  13   2   1         92.15         65.95        11.00 o                         
  14   2   1        345.72        354.02        23.75 o                         
  15   2   1        256.00        286.99        24.87 o                         
  16   2   1       1228.37       1331.08        65.66 o                         
 -17   3   1         37.48         43.85        25.28 o                         
 -16   3   1        128.40        183.14        35.60 o                         
 -15   3   1          1.24        -14.96        14.96 o                         
 -14   3   1         54.01         63.31        15.79 o                         
 -13   3   1       1191.94       1194.63        33.99 o                         
 -12   3   1        528.10        517.23        15.20 o                         
 -11   3   1        156.68        166.45         9.71 o                         
 -10   3   1        442.90        438.70        13.80 o                         
  -9   3   1       1046.06       1085.72        22.28 o                         
  -8   3   1        362.24        321.06        10.95 o                         
  -7   3   1        118.96         93.51         4.48 o                         
  -6   3   1        470.79        446.38         9.36 o                         
  -5   3   1        568.32        525.05        10.49 o                         
  -4   3   1       3743.57       4069.45        44.06 o                         
  -3   3   1       2147.01       2210.89        27.19 o                         
  -2   3   1       2742.65       2941.75        34.44 o                         
  -1   3   1       8049.06       8187.10        78.97 o                         
   0   3   1       9384.53      10063.88        95.97 o                         
   1   3   1       2647.26       2976.70        32.99 o                         
   2   3   1       2331.01       2274.88        27.67 o                         
   3   3   1       6438.90       6624.92        75.75 o                         
   4   3   1        390.28        411.56         9.20 o                         
   5   3   1        814.96        900.61        15.15 o                         
   6   3   1       3100.84       3194.18        38.28 o                         
   7   3   1       1344.12       1370.25        20.09 o                         
   8   3   1       1578.58       1545.97        22.77 o                         
   9   3   1         18.94         16.03         4.73 o                         
  10   3   1        374.30        357.32        14.80 o                         
  11   3   1       1070.19       1055.29        27.03 o                         
  12   3   1        819.28        875.03        32.80 o                         
  13   3   1         33.08         24.15        10.92 o                         
  14   3   1        359.92        376.95        24.10 o                         
  15   3   1        439.27        519.16        30.62 o                         
  16   3   1        103.71        104.21        31.98 o                         
 -16   4   1        137.05         91.83        28.89 o                         
 -15   4   1         20.47         42.30        23.21 o                         
 -14   4   1        299.05        228.76        25.89 o                         
 -13   4   1        278.43        284.33        16.39 o                         
 -12   4   1         51.70         62.02        13.04 o                         
 -11   4   1        266.55        231.87        14.27 o                         
 -10   4   1       1821.66       1789.94        32.25 o                         
  -9   4   1       5263.53       5283.47        74.47 o                         
  -8   4   1        772.46        793.68        18.63 o                         
  -7   4   1          7.14          5.97         3.42 o                         
  -6   4   1        701.30        800.90        20.13 o                         
  -5   4   1        854.85        808.11        16.22 o                         
  -4   4   1       4835.60       4856.74        50.83 o                         
  -3   4   1       1511.65       1472.42        20.21 o                         
  -2   4   1       1784.11       1903.44        25.33 o                         
  -1   4   1       1492.34       1524.87        22.00 o                         
   0   4   1        964.17        807.83        13.37 o                         
   1   4   1        955.42        919.72        14.82 o                         
   2   4   1        184.57        187.53         7.73 o                         
   3   4   1       2830.31       2928.62        38.39 o                         
   4   4   1       3808.68       4070.37        46.38 o                         
   5   4   1        411.26        458.73        10.68 o                         
   6   4   1       1489.37       1433.34        23.01 o                         
   7   4   1       4296.88       4264.58        57.76 o                         
   8   4   1       2224.59       2333.33        36.34 o                         
   9   4   1        224.57        223.11        12.02 o                         
  10   4   1        417.11        388.74        16.93 o                         
  11   4   1        220.16        262.19        19.42 o                         
  12   4   1        349.48        383.28        31.86 o                         
  13   4   1        238.35        241.30        19.96 o                         
  14   4   1         39.04         41.56        12.13 o                         
  15   4   1         24.71         56.74        14.13 o                         
  16   4   1        280.36        291.42        48.49 o                         
 -16   5   1         57.53         24.76        24.76 o                         
 -15   5   1        145.57        121.23        32.50 o                         
 -14   5   1        139.84        110.95        22.70 o                         
 -13   5   1        846.19        797.14        28.97 o                         
 -12   5   1       1190.46       1062.24        35.17 o                         
 -11   5   1        117.59         92.94        12.34 o                         
 -10   5   1       1290.35       1286.30        36.87 o                         
  -9   5   1       1711.79       1669.10        35.39 o                         
  -8   5   1        267.72        246.91        13.16 o                         
  -7   5   1         90.89         77.20         6.24 o                         
  -6   5   1        470.56        437.86        13.22 o                         
  -5   5   1       3143.53       3037.38        44.29 o                         
  -4   5   1       4176.77       4401.27        93.55 o                         
  -3   5   1         71.45         70.30         9.70 o                         
  -2   5   1       1280.22       1255.60        21.33 o                         
  -1   5   1       7146.23       6991.06        78.25 o                         
   0   5   1       1994.64       1903.19        28.75 o                         
   1   5   1        751.00        734.07        15.75 o                         
   2   5   1       4323.28       4433.04        69.34 o                         
   3   5   1       5196.26       5276.75        64.97 o                         
   4   5   1       5469.20       5442.93        66.97 o                         
   5   5   1       1889.50       1928.57        28.45 o                         
   6   5   1        922.68        920.42        18.84 o                         
   7   5   1        363.12        335.35        19.92 o                         
   8   5   1        550.52        544.02        20.30 o                         
   9   5   1        875.14        881.72        28.51 o                         
  10   5   1        633.60        660.88        28.10 o                         
  11   5   1        598.53        585.31        28.67 o                         
  12   5   1        277.83        294.97        22.16 o                         
  13   5   1         87.20        114.43        15.60 o                         
  14   5   1        181.30        176.56        20.61 o                         
  15   5   1        237.18        259.95        45.40 o                         
 -15   6   1        141.83        108.85        32.50 o                         
 -14   6   1        108.99        115.18        26.53 o                         
 -13   6   1        206.74        241.95        19.02 o                         
 -12   6   1        302.86        276.45        20.34 o                         
 -11   6   1        254.39        256.87        20.17 o                         
 -10   6   1        477.98        428.19        23.67 o                         
  -9   6   1        902.82        762.25        27.39 o                         
  -8   6   1       2541.69       2256.18        41.77 o                         
  -7   6   1       1056.31        944.70        23.97 o                         
  -6   6   1       1639.03       1485.74        27.96 o                         
  -5   6   1       4980.88       4875.50        63.29 o                         
  -4   6   1        496.91        488.48        14.90 o                         
  -3   6   1       1170.99       1188.77        22.13 o                         
  -2   6   1       1027.26       1132.00        46.67 o                         
  -1   6   1        691.70        747.51        32.97 o                         
   0   6   1        419.09        496.96        16.59 o                         
   1   6   1         58.39         50.72        10.51 o                         
   2   6   1        125.81        129.69         9.27 o                         
   3   6   1       1144.09       1111.39        22.99 o                         
   4   6   1       3963.34       3764.19        50.93 o                         
   5   6   1        460.49        439.91        15.32 o                         
   6   6   1       1787.92       1706.58        33.80 o                         
   7   6   1       1487.76       1453.76        28.52 o                         
   8   6   1        652.71        640.70        26.34 o                         
   9   6   1        120.73        103.30        13.68 o                         
  10   6   1         19.46         17.48        11.07 o                         
  11   6   1        293.15        296.84        23.30 o                         
  12   6   1         30.34         28.33        13.40 o                         
  13   6   1          4.64         -2.10        13.59 o                         
  14   6   1        177.05        178.79        25.54 o                         
 -14   7   1        361.80        403.88        56.23 o                         
 -13   7   1        415.47        363.80        32.24 o                         
 -12   7   1        676.25        664.78        37.22 o                         
 -11   7   1        174.54        191.90        26.31 o                         
 -10   7   1        300.01        288.63        27.64 o                         
  -9   7   1       1049.85       1033.03        33.53 o                         
  -8   7   1        399.77        341.73        18.62 o                         
  -7   7   1        105.31         89.88        13.51 o                         
  -6   7   1        220.30        215.35        18.38 o                         
  -5   7   1        648.19        608.37        21.43 o                         
  -4   7   1        575.43        564.32        23.92 o                         
  -3   7   1        509.17        591.09        26.41 o                         
  -2   7   1        864.98        894.49        59.48 o                         
  -1   7   1       2450.15       2586.44        39.78 o                         
   0   7   1       1335.87       1275.58        25.19 o                         
   1   7   1        523.48        505.00        20.59 o                         
   2   7   1       1075.18       1028.10        22.44 o                         
   3   7   1        697.37        701.88        19.54 o                         
   4   7   1        677.86        682.46        22.09 o                         
   5   7   1        235.52        226.70        13.92 o                         
   6   7   1        192.98        174.35        13.37 o                         
   7   7   1        785.92        727.87        25.71 o                         
   8   7   1        400.24        415.99        24.59 o                         
   9   7   1        179.21        190.04        21.99 o                         
  10   7   1        322.03        296.46        30.12 o                         
  11   7   1       1176.19       1213.22        55.25 o                         
  12   7   1        732.00        770.11        44.23 o                         
  13   7   1         82.24         90.09        19.92 o                         
  14   7   1         52.42         41.97        16.86 o                         
 -13   8   1          0.82          7.51        14.11 o                         
 -12   8   1        341.00        319.38        53.88 o                         
 -11   8   1        199.59        213.74        25.73 o                         
 -10   8   1          2.01          1.16        14.98 o                         
  -9   8   1        492.60        484.58        30.24 o                         
  -8   8   1        173.36        175.83        21.99 o                         
  -7   8   1        242.87        236.47        22.66 o                         
  -6   8   1        490.36        526.43        32.52 o                         
  -5   8   1        821.42        827.45        35.93 o                         
  -4   8   1       2189.62       2250.94        78.39 o                         
  -3   8   1        543.62        539.30        26.70 o                         
  -2   8   1        209.42        182.97        19.13 o                         
  -1   8   1          5.25         -1.41         6.97 o                         
   0   8   1        754.10        686.49        48.04 o                         
   1   8   1        307.20        307.24        16.34 o                         
   2   8   1       2361.81       2391.03        51.08 o                         
   3   8   1       2004.01       2108.59        64.48 o                         
   4   8   1        154.80        167.12        21.90 o                         
   5   8   1         20.52         48.16        15.57 o                         
   6   8   1        289.61        311.77        31.71 o                         
   7   8   1        796.91        748.13        40.19 o                         
   8   8   1        993.47        975.64        38.27 o                         
   9   8   1         44.23         54.81        19.24 o                         
  10   8   1         73.20         80.94        21.32 o                         
  11   8   1        645.10        622.55        42.76 o                         
  12   8   1          5.66          9.82        22.18 o                         
  13   8   1        126.41        105.67        22.40 o                         
 -12   9   1        205.80        167.61        25.40 o                         
 -11   9   1         90.43        138.38        24.41 o                         
 -10   9   1        297.56        323.18        33.69 o                         
  -9   9   1        274.71        290.69        25.79 o                         
  -8   9   1         64.77         30.79        16.90 o                         
  -7   9   1         55.88         24.75        16.40 o                         
  -6   9   1         91.47        141.81        31.60 o                         
  -5   9   1        727.27        753.04        62.13 o                         
  -4   9   1        244.71        219.84        27.45 o                         
  -3   9   1        400.37        436.99        38.21 o                         
  -2   9   1       1524.57       1620.29        75.85 o                         
  -1   9   1       1432.07       1326.75        67.66 o                         
   0   9   1       1377.22       1340.67       105.47 o                         
   1   9   1        730.25        655.41        52.15 o                         
   2   9   1        579.29        555.55        48.15 o                         
   3   9   1        327.66        333.79        71.45 o                         
   4   9   1        953.20        974.48        58.61 o                         
   5   9   1        335.27        361.67        40.23 o                         
   6   9   1        263.51        252.22        28.64 o                         
   7   9   1         31.69         28.58        17.41 o                         
   8   9   1         52.97         56.39        16.69 o                         
   9   9   1        615.91        583.41        59.33 o                         
  10   9   1        317.59        313.09        44.88 o                         
  11   9   1        437.03        379.64        47.98 o                         
 -11  10   1        224.83        304.84        42.82 o                         
 -10  10   1        113.82        106.27        31.98 o                         
  -9  10   1          3.36        -11.66        17.67 o                         
  -8  10   1        355.07        324.44        51.07 o                         
  -7  10   1         38.48         10.54        22.40 o                         
  -6  10   1       1138.65       1089.18        73.77 o                         
  -5  10   1       1174.47       1208.83        68.09 o                         
  -4  10   1        356.75        371.11        43.56 o                         
  -3  10   1         61.94         53.95        27.03 o                         
  -2  10   1        162.91        131.48        31.74 o                         
  -1  10   1         13.12         -5.72        21.88 o                         
   0  10   1        137.16        182.64        61.39 o                         
   1  10   1        102.70        131.71        31.88 o                         
   2  10   1         83.25         77.05        27.35 o                         
   3  10   1        297.41        284.54        39.01 o                         
   4  10   1        231.58        213.36        35.67 o                         
   5  10   1        341.76        358.84        42.60 o                         
   6  10   1         95.32         79.77        27.61 o                         
   7  10   1        263.21        226.69        36.30 o                         
   8  10   1         76.47         57.19        22.95 o                         
   9  10   1         56.18         79.45        32.50 o                         
  10  10   1         39.11         -0.52        25.79 o                         
  -9  11   1        289.32        285.54        35.05 o                         
  -8  11   1        100.24        166.11        43.85 o                         
  -7  11   1        105.50        135.56        32.94 o                         
  -6  11   1        114.24        138.73        33.86 o                         
  -5  11   1         47.73         34.66        25.93 o                         
  -4  11   1         86.57        160.38        35.73 o                         
  -3  11   1         81.46        124.75        42.30 o                         
  -2  11   1        134.89        121.28        48.24 o                         
  -1  11   1        615.61        701.58        61.20 o                         
   0  11   1        191.85        173.64        36.43 o                         
   1  11   1        174.97        156.38        36.11 o                         
   2  11   1        145.06        131.36        48.49 o                         
   3  11   1        190.88        190.31        54.17 o                         
   4  11   1         21.17         24.91        24.77 o                         
   5  11   1        378.34        370.76        46.22 o                         
   6  11   1        309.02        266.51        40.32 o                         
   7  11   1        210.74        207.17        37.74 o                         
   8  11   1         85.42         70.68        25.99 o                         
  -6  12   1          3.78        -23.29        23.29 o                         
  -5  12   1        120.63         82.57        33.26 o                         
  -4  12   1        232.69        204.49        41.24 o                         
  -3  12   1        270.07        285.01        45.73 o                         
  -2  12   1         29.20         30.40        31.14 o                         
  -1  12   1         15.95         11.57        28.55 o                         
   0  12   1         58.25         64.88        33.53 o                         
   1  12   1        174.38        214.68        41.03 o                         
   2  12   1        254.56        326.47        47.94 o                         
   3  12   1        573.16        577.37        60.22 o                         
   4  12   1        277.57        351.93        82.03 o                         
   5  12   1         40.45         53.99        28.63 o                         
  -6 -12   2         49.27         70.12        29.28 o                         
  -5 -12   2         29.28         28.89        38.18 o                         
  -4 -12   2        122.17        155.28        50.56 o                         
  -3 -12   2         14.65        -22.70        30.95 o                         
  -2 -12   2        398.39        389.96        67.58 o                         
   3 -12   2        126.14        139.29        47.46 o                         
   4 -12   2        271.81        215.64        55.72 o                         
   5 -12   2        103.30         14.44        33.53 o                         
  -9 -11   2         59.64         61.48        29.69 o                         
  -8 -11   2         46.91         70.27        27.89 o                         
  -7 -11   2        172.93        230.86        37.57 o                         
  -6 -11   2        564.97        561.45        65.52 o                         
  -5 -11   2        249.49        322.84        39.68 o                         
  -4 -11   2        113.64        113.14        27.74 o                         
  -3 -11   2         84.48         98.72        28.23 o                         
  -2 -11   2        341.09        276.46        56.23 o                         
  -1 -11   2        151.54        148.57        46.43 o                         
   0 -11   2        111.92         80.48        38.18 o                         
   1 -11   2         61.92         49.01        35.60 o                         
   2 -11   2        214.75        286.63        38.15 o                         
   3 -11   2        164.00        168.33        30.78 o                         
   4 -11   2         75.06         80.13        26.81 o                         
   5 -11   2         77.80        103.43        29.55 o                         
   6 -11   2        268.68        275.98        39.68 o                         
   7 -11   2        135.49        161.88        44.37 o                         
   8 -11   2        177.74        202.23        56.23 o                         
 -11 -10   2         57.44         59.34        34.31 o                         
 -10 -10   2        918.82        932.41        69.31 o                         
  -9 -10   2        527.60        586.11        66.81 o                         
  -8 -10   2         11.04          7.82        21.26 o                         
  -7 -10   2        393.26        402.61        42.49 o                         
  -6 -10   2         47.11         61.56        19.42 o                         
  -5 -10   2        149.82        143.21        25.85 o                         
  -4 -10   2         51.31         35.73        17.04 o                         
  -3 -10   2        715.07        786.49        85.35 o                         
  -2 -10   2       1118.62       1000.99        53.87 o                         
  -1 -10   2        462.20        473.01        34.89 o                         
   0 -10   2         26.88         24.02        15.79 o                         
   1 -10   2          8.65          2.02        15.06 o                         
   2 -10   2        300.42        296.51        35.50 o                         
   3 -10   2        129.80         79.77        36.37 o                         
   4 -10   2        419.35        418.41        51.85 o                         
   5 -10   2        894.20        937.03        60.92 o                         
   6 -10   2        169.79        201.97        35.57 o                         
   7 -10   2        149.39        162.56        34.65 o                         
   8 -10   2         53.15         92.11        30.82 o                         
   9 -10   2        175.78         91.28        36.63 o                         
  10 -10   2        259.37        262.02        62.42 o                         
 -12  -9   2         65.97        112.19        32.10 o                         
 -11  -9   2        108.25        125.40        31.73 o                         
 -10  -9   2         22.25          9.29        23.51 o                         
  -9  -9   2         86.61         80.34        19.57 o                         
  -8  -9   2         49.08         33.22        16.56 o                         
  -7  -9   2        635.32        599.88        37.85 o                         
  -6  -9   2       1079.44       1023.81        46.25 o                         
  -5  -9   2        649.45        662.79        38.94 o                         
  -4  -9   2        271.94        252.70        25.36 o                         
  -3  -9   2        537.19        541.68        29.65 o                         
  -2  -9   2        511.47        527.93        25.73 o                         
  -1  -9   2        177.62        163.94        15.51 o                         
   0  -9   2       1244.21       1244.62        41.15 o                         
   1  -9   2        415.50        467.55        28.76 o                         
   2  -9   2        530.71        420.34        26.97 o                         
   3  -9   2        661.64        626.54        32.71 o                         
   4  -9   2        140.56        108.30        19.85 o                         
   5  -9   2        356.45        256.42        27.38 o                         
   6  -9   2       1182.81       1159.94        52.24 o                         
   7  -9   2        889.79        902.93        50.41 o                         
   8  -9   2         26.63         29.42        18.14 o                         
   9  -9   2         55.20         22.69        25.14 o                         
  10  -9   2         59.24         37.82        26.60 o                         
  11  -9   2        115.02        174.86        37.44 o                         
 -14  -8   2        253.15        201.42        37.31 o                         
 -13  -8   2        296.48        350.71        43.75 o                         
 -12  -8   2         70.48         84.51        29.35 o                         
 -11  -8   2        356.29        279.59        38.42 o                         
 -10  -8   2        294.08        343.79        30.22 o                         
  -9  -8   2         59.22         52.51        16.99 o                         
  -8  -8   2        154.55        163.97        21.27 o                         
  -7  -8   2         25.18         18.94        13.20 o                         
  -6  -8   2        261.16        277.69        29.70 o                         
  -5  -8   2        713.69        744.53        51.36 o                         
  -4  -8   2        101.22        146.97        16.75 o                         
  -3  -8   2        358.25        390.33        16.58 o                         
  -2  -8   2       2588.02       2679.19        46.20 o                         
  -1  -8   2       2089.50       2084.68        38.94 o                         
   0  -8   2        673.66        608.54        22.05 o                         
   1  -8   2       1286.78       1370.35        41.70 o                         
   2  -8   2        963.79       1040.06        32.61 o                         
   3  -8   2        102.94        115.64        15.96 o                         
   4  -8   2        399.03        413.56        31.27 o                         
   5  -8   2         43.90         32.82        14.97 o                         
   6  -8   2          3.18          2.81        13.60 o                         
   7  -8   2         83.93         72.50        17.65 o                         
   8  -8   2         68.02         71.21        22.25 o                         
   9  -8   2        312.67        271.77        28.95 o                         
  10  -8   2        636.89        740.79        59.74 o                         
  11  -8   2        791.65        831.35        64.41 o                         
  12  -8   2        114.12        135.30        48.75 o                         
 -15  -7   2        576.40        495.07        49.35 o                         
 -14  -7   2        106.10        130.02        31.73 o                         
 -13  -7   2         25.06         12.60        22.19 o                         
 -12  -7   2         70.85         81.42        54.43 o                         
 -11  -7   2        166.99        161.39        16.88 o                         
 -10  -7   2        647.85        667.24        29.33 o                         
  -9  -7   2        332.14        356.61        22.67 o                         
  -8  -7   2       1463.87       1514.46        42.91 o                         
  -7  -7   2        404.56        420.87        20.95 o                         
  -6  -7   2       2108.95       2125.81        40.04 o                         
  -5  -7   2       3358.77       3293.66        50.24 o                         
  -4  -7   2       1074.37       1012.50        20.43 o                         
  -3  -7   2        842.07        960.37        40.72 o                         
  -2  -7   2       1057.70       1143.22        47.42 o                         
  -1  -7   2        165.15        173.81        10.86 o                         
   0  -7   2        212.29        227.13        10.94 o                         
   1  -7   2        276.55        271.56        13.28 o                         
   2  -7   2        446.29        420.27        15.80 o                         
   3  -7   2       1261.16       1205.25        26.40 o                         
   4  -7   2        235.40        194.16        18.89 o                         
   5  -7   2         83.29        116.20        11.29 o                         
   6  -7   2       1510.61       1573.02        41.92 o                         
   7  -7   2        921.48        928.36        41.60 o                         
   8  -7   2        312.86        290.27        27.08 o                         
   9  -7   2         35.45          6.24        13.71 o                         
  10  -7   2         77.40         45.54        17.14 o                         
  11  -7   2         62.85        134.92        30.92 o                         
  12  -7   2        258.33        338.75        44.88 o                         
  13  -7   2        117.29        133.21        32.60 o                         
 -15  -6   2        628.04        707.16        54.40 o                         
 -14  -6   2        687.65        648.77        74.80 o                         
 -13  -6   2        791.36        709.58        35.24 o                         
 -12  -6   2        108.22        106.57        13.14 o                         
 -11  -6   2         99.42         92.28        14.18 o                         
 -10  -6   2       2170.72       2091.18        46.55 o                         
  -9  -6   2       1132.28       1139.10        29.93 o                         
  -8  -6   2        130.08        107.36        11.74 o                         
  -7  -6   2        138.40        134.38         9.42 o                         
  -6  -6   2        759.97        721.49        17.99 o                         
  -5  -6   2        473.78        513.39        15.60 o                         
  -4  -6   2         76.82        101.30         7.99 o                         
  -3  -6   2        448.22        507.15        33.28 o                         
  -2  -6   2       1553.80       1574.05        24.59 o                         
  -1  -6   2        360.36        283.24        12.57 o                         
   0  -6   2        352.03        389.36        15.31 o                         
   1  -6   2        531.67        591.16        15.12 o                         
   2  -6   2       2213.15       2233.70        34.11 o                         
   3  -6   2       1994.75       2048.90        32.58 o                         
   4  -6   2        356.23        341.04        13.04 o                         
   5  -6   2        434.85        439.65        15.51 o                         
   6  -6   2        119.54        129.16         9.61 o                         
   7  -6   2       1207.99       1245.88        30.96 o                         
   8  -6   2       1042.70        950.34        33.39 o                         
   9  -6   2        401.06        420.16        23.68 o                         
  10  -6   2       1185.22       1089.81        46.00 o                         
  11  -6   2        384.12        355.40        29.45 o                         
  12  -6   2        170.53        129.71        30.95 o                         
  13  -6   2         56.16         78.83        26.50 o                         
  14  -6   2         94.90         42.68        26.28 o                         
 -16  -5   2         13.97          9.29        30.18 o                         
 -15  -5   2        100.77        131.16        28.62 o                         
 -14  -5   2        456.95        414.67        23.60 o                         
 -13  -5   2        459.12        466.71        26.14 o                         
 -12  -5   2        266.73        276.22        21.26 o                         
 -11  -5   2        222.24        221.53        19.30 o                         
 -10  -5   2       1220.43       1090.15        25.31 o                         
  -9  -5   2       2064.46       2027.60        36.75 o                         
  -8  -5   2        543.23        523.56        15.59 o                         
  -7  -5   2        425.83        399.96        13.17 o                         
  -6  -5   2       2024.96       2053.89        30.99 o                         
  -5  -5   2       2658.66       2754.15        54.11 o                         
  -4  -5   2        354.13        327.52        15.30 o                         
  -3  -5   2       2518.62       2498.46        32.61 o                         
  -2  -5   2       2029.38       2205.21        51.14 o                         
  -1  -5   2        442.06        401.41        12.30 o                         
   0  -5   2       2024.86       1998.33        25.26 o                         
   1  -5   2        676.11        588.03        13.20 o                         
   2  -5   2       2391.93       2268.06        35.01 o                         
   3  -5   2       1627.66       1518.10        25.20 o                         
   4  -5   2        764.67        743.99        17.67 o                         
   5  -5   2       1421.56       1333.09        23.97 o                         
   6  -5   2       2501.99       2527.01        37.73 o                         
   7  -5   2       1743.42       1819.62        30.41 o                         
   8  -5   2        360.12        352.25        16.55 o                         
   9  -5   2         48.42         44.56         9.53 o                         
  10  -5   2        499.73        446.73        21.91 o                         
  11  -5   2         17.33         38.54        12.71 o                         
  12  -5   2         49.48         39.08        19.00 o                         
  13  -5   2         58.04         50.72        23.92 o                         
  14  -5   2         18.59         29.54        24.24 o                         
  15  -5   2         64.65         57.84        25.86 o                         
 -17  -4   2        172.75        200.32        47.95 o                         
 -16  -4   2        170.14        143.91        21.94 o                         
 -15  -4   2         64.75         58.32        11.65 o                         
 -14  -4   2        582.65        525.06        23.73 o                         
 -13  -4   2        939.65        890.12        25.07 o                         
 -12  -4   2         14.82         12.15         6.33 o                         
 -11  -4   2        528.95        466.32        17.25 o                         
 -10  -4   2        384.99        381.99        14.22 o                         
  -9  -4   2        264.52        289.30        11.80 o                         
  -8  -4   2         79.61        103.17         6.83 o                         
  -7  -4   2        216.40        178.42         9.08 o                         
  -6  -4   2        256.22        246.87        15.31 o                         
  -5  -4   2        749.53        690.04        27.01 o                         
  -4  -4   2       1912.66       1933.93        36.44 o                         
  -3  -4   2        149.86        137.50         9.95 o                         
  -2  -4   2       3719.50       3906.31        43.20 o                         
  -1  -4   2      11707.73      12127.90       116.12 o                         
   0  -4   2       1526.98       1564.17        20.10 o                         
   1  -4   2       4351.48       4544.23        49.97 o                         
   2  -4   2      10666.85      11732.99       124.35 o                         
   3  -4   2       1871.76       1853.28        27.45 o                         
   4  -4   2       1139.87       1065.06        20.25 o                         
   5  -4   2       3080.69       2950.71        40.30 o                         
   6  -4   2       1945.43       1850.35        30.40 o                         
   7  -4   2        756.59        711.86        18.38 o                         
   8  -4   2        203.16        175.09        10.14 o                         
   9  -4   2        554.47        537.49        18.36 o                         
  10  -4   2        481.76        496.70        19.99 o                         
  11  -4   2        600.19        613.82        24.01 o                         
  12  -4   2        132.00        108.96        13.39 o                         
  13  -4   2        699.19        713.59        52.31 o                         
  14  -4   2       1045.02       1022.12        62.81 o                         
  15  -4   2        450.89        506.84        85.64 o                         
 -17  -3   2        125.88        108.01        19.00 o                         
 -16  -3   2         46.37         48.61        15.89 o                         
 -15  -3   2         52.72         49.81         9.90 o                         
 -14  -3   2        289.70        299.68        15.55 o                         
 -13  -3   2        150.40        158.95        11.08 o                         
 -12  -3   2          6.06          5.44         5.48 o                         
 -11  -3   2        929.64        805.21        21.00 o                         
 -10  -3   2       5444.13       5245.06        66.11 o                         
  -9  -3   2       6220.08       5841.12        66.88 o                         
  -8  -3   2        456.34        463.67        10.28 o                         
  -7  -3   2       3640.12       3709.48        41.06 o                         
  -6  -3   2       3627.93       3584.66        43.10 o                         
  -5  -3   2       7296.62       7272.07        77.76 o                         
  -4  -3   2        127.33        140.81         6.31 o                         
  -3  -3   2       3350.10       3112.76        54.01 o                         
  -2  -3   2       7892.75       8071.84        77.99 o                         
  -1  -3   2       6325.49       6211.56        63.79 o                         
   0  -3   2        893.15        824.93        13.60 o                         
   1  -3   2       1304.15       1398.82        18.56 o                         
   2  -3   2        868.77        776.55        12.39 o                         
   3  -3   2       4722.71       4846.94        52.28 o                         
   4  -3   2       1650.57       1809.78        24.96 o                         
   5  -3   2       1978.04       2003.56        27.37 o                         
   6  -3   2       3328.67       3291.26        41.07 o                         
   7  -3   2       1561.08       1589.05        25.49 o                         
   8  -3   2         78.27         42.26         5.73 o                         
   9  -3   2        382.66        330.09        14.18 o                         
  10  -3   2        124.77        113.63         9.77 o                         
  11  -3   2        123.91        130.64        11.87 o                         
  12  -3   2        725.57        799.83        25.43 o                         
  13  -3   2         62.03         73.12        13.73 o                         
  14  -3   2         92.69         90.18        19.56 o                         
  15  -3   2        497.77        484.43        45.21 o                         
  16  -3   2        329.80        337.52        58.55 o                         
 -17  -2   2        280.20        295.47        27.39 o                         
 -16  -2   2         36.86         27.37         9.41 o                         
 -15  -2   2        439.16        429.76        19.63 o                         
 -14  -2   2       1035.19        988.27        24.82 o                         
 -13  -2   2        780.08        733.27        20.38 o                         
 -12  -2   2        113.45        128.57         9.33 o                         
 -11  -2   2       1002.70        989.01        22.50 o                         
 -10  -2   2       2997.66       2883.33        36.50 o                         
  -9  -2   2       2440.63       2429.56        31.00 o                         
  -8  -2   2         69.01        108.02         4.99 o                         
  -7  -2   2       1508.12       1687.31        21.12 o                         
  -6  -2   2       2809.28       3048.29        39.98 o                         
  -5  -2   2        340.38        345.03         7.95 o                         
  -4  -2   2        244.28        297.10         9.38 o                         
  -3  -2   2        569.78        558.38         8.99 o                         
  -2  -2   2       1593.70       1599.65        17.50 o                         
  -1  -2   2       2729.98       2734.18        29.27 o                         
   0  -2   2       2075.14       2190.27        25.62 o                         
   1  -2   2       1208.73       1473.31        18.79 o                         
   2  -2   2       1351.10       1504.02        19.52 o                         
   3  -2   2         92.49         99.89         7.73 o                         
   4  -2   2       1724.61       1854.52        25.87 o                         
   5  -2   2        487.46        477.32        10.31 o                         
   6  -2   2       1078.20        978.06        20.02 o                         
   7  -2   2       3303.21       3228.80        49.98 o                         
   8  -2   2        788.41        819.50        16.77 o                         
   9  -2   2        907.43        852.53        18.21 o                         
  10  -2   2       2086.17       1896.71        34.81 o                         
  11  -2   2       2618.98       2517.59        57.79 o                         
  12  -2   2       1142.99       1249.24        31.14 o                         
  13  -2   2         73.05         77.01        12.40 o                         
  14  -2   2        579.05        663.55        37.62 o                         
  15  -2   2        823.56        843.06        43.47 o                         
  16  -2   2        191.18        182.46        29.96 o                         
 -17  -1   2        462.39        510.58        36.36 o                         
 -16  -1   2         39.75         34.48         8.46 o                         
 -15  -1   2         42.48         42.81         8.55 o                         
 -14  -1   2         16.17         17.90         6.20 o                         
 -13  -1   2        173.74        139.38         9.81 o                         
 -12  -1   2         89.78        104.93         8.33 o                         
 -11  -1   2        126.38        134.19         7.82 o                         
 -10  -1   2       1672.23       1506.71        26.14 o                         
  -9  -1   2       2401.91       2482.37        30.50 o                         
  -8  -1   2        952.55        998.12        13.85 o                         
  -7  -1   2       6859.94       7165.62        72.48 o                         
  -6  -1   2      20662.98      21882.14       221.91 o                         
  -5  -1   2      13790.33      14315.75       250.87 o                         
  -4  -1   2       1000.39       1131.35        38.23 o                         
  -3  -1   2       8940.34       9585.12       256.11 o                         
  -2  -1   2       2014.20       2081.17        25.00 o                         
  -1  -1   2       2788.66       2930.13        28.50 o                         
   0  -1   2        106.49        132.59         5.87 o                         
   1  -1   2        920.94        942.34        11.89 o                         
   2  -1   2       1043.01        988.91        11.90 o                         
   3  -1   2       2833.10       2927.53        32.24 o                         
   4  -1   2        673.23        694.84        12.82 o                         
   5  -1   2       1153.45       1040.25        17.44 o                         
   6  -1   2       4469.94       4587.31        67.13 o                         
   7  -1   2       2213.72       2172.97        43.44 o                         
   8  -1   2         14.62         13.07         3.80 o                         
   9  -1   2        564.41        591.88        16.80 o                         
  10  -1   2        473.15        474.99        16.85 o                         
  11  -1   2        106.02        124.07        10.95 o                         
  12  -1   2        108.63        133.60        11.76 o                         
  13  -1   2        121.73        111.93        13.71 o                         
  14  -1   2        355.81        324.82        24.22 o                         
  15  -1   2        578.36        559.57        34.38 o                         
  16  -1   2        445.90        498.23        33.87 o                         
 -18   0   2         74.93         53.14        33.02 o                         
 -17   0   2        171.95        157.76        21.97 o                         
 -16   0   2        250.01        259.79        19.06 o                         
 -15   0   2        146.94        161.83        10.96 o                         
 -14   0   2        145.63        130.75         9.32 o                         
 -13   0   2       1428.84       1449.87        29.09 o                         
 -12   0   2        355.00        381.05        13.45 o                         
 -11   0   2        692.00        742.74        16.17 o                         
 -10   0   2       1410.61       1594.00        25.66 o                         
  -9   0   2        489.38        542.38        11.62 o                         
  -8   0   2        613.33        588.82        11.48 o                         
  -7   0   2        145.47        157.37         9.34 o                         
  -6   0   2        221.05        213.70        10.95 o                         
  -5   0   2      12644.84      12080.48       192.81 o                         
  -4   0   2        466.47        581.31        13.78 o                         
  -3   0   2       1837.58       1607.30        20.72 o                         
  -2   0   2      24143.35      25892.47       884.81 o                         
  -1   0   2      24375.70      25877.32       277.64 o                         
   0   0   2       1434.34       1126.32        13.16 o                         
   1   0   2       5933.21       6061.41        60.10 o                         
   2   0   2        513.63        401.98         6.81 o                         
   3   0   2         36.15         11.58         2.29 o                         
   4   0   2       4147.26       4032.97        45.08 o                         
   5   0   2        587.17        572.83        11.37 o                         
   6   0   2        171.32        174.30         7.22 o                         
   7   0   2        303.44        320.72         9.12 o                         
   8   0   2          0.32          1.66         3.59 o                         
   9   0   2       1703.69       1729.66        30.32 o                         
  10   0   2       3187.59       3461.41        62.18 o                         
  11   0   2       2412.25       2649.15        54.42 o                         
  12   0   2       1159.42       1204.30        29.73 o                         
  13   0   2        375.32        426.36        21.98 o                         
  14   0   2        763.76        841.54        31.32 o                         
  15   0   2        111.51        127.69        18.99 o                         
  16   0   2         34.00         44.73        17.97 o                         
 -17   1   2        481.45        597.28        42.50 o                         
 -16   1   2         32.71         62.70        17.85 o                         
 -15   1   2         22.04         23.55         9.03 o                         
 -14   1   2         18.05         18.32         7.21 o                         
 -13   1   2        158.28        121.29        11.22 o                         
 -12   1   2         80.58        103.37         6.72 o                         
 -11   1   2        121.69        108.03         7.38 o                         
 -10   1   2       1854.10       1692.82        29.83 o                         
  -9   1   2       2196.33       2330.15        33.31 o                         
  -8   1   2        916.17        968.05        16.11 o                         
  -7   1   2       7062.87       7417.74        99.22 o                         
  -6   1   2      20446.16      22044.04       286.70 o                         
  -5   1   2      13851.60      16499.52       684.49 o                         
  -4   1   2       1091.51       1446.80        47.55 o                         
  -3   1   2       9008.04      10706.12       372.10 o                         
  -2   1   2       1998.67       2121.01        20.13 o                         
  -1   1   2       2968.37       3118.07        33.72 o                         
   0   1   2         85.01        102.48         3.47 o                         
   1   1   2        927.34        946.69        11.89 o                         
   2   1   2        853.16        793.15        11.49 o                         
   3   1   2       2441.03       2474.96        30.68 o                         
   4   1   2        563.21        558.75        10.96 o                         
   5   1   2       1185.02       1089.04        22.87 o                         
   6   1   2       4075.90       4229.16        58.82 o                         
   7   1   2       2182.55       2213.07        28.98 o                         
   8   1   2         33.68         26.34         4.60 o                         
   9   1   2        518.09        569.19        13.93 o                         
  10   1   2        565.68        537.91        23.48 o                         
  11   1   2         91.20         98.35        10.19 o                         
  12   1   2        111.39        119.60        13.01 o                         
  13   1   2        124.00        114.11        13.76 o                         
  14   1   2        415.99        414.65        22.05 o                         
  15   1   2        643.53        660.97        35.27 o                         
  16   1   2        449.27        513.69        54.94 o                         
 -17   2   2        294.25        318.09        32.10 o                         
 -16   2   2         44.54         34.16        15.61 o                         
 -15   2   2        430.43        451.35        43.33 o                         
 -14   2   2        997.90        960.03        52.12 o                         
 -13   2   2        738.35        740.27        24.45 o                         
 -12   2   2        135.71        148.48        11.71 o                         
 -11   2   2        999.53       1039.10        20.85 o                         
 -10   2   2       3181.02       3136.07        78.76 o                         
  -9   2   2       2570.30       2662.80        48.81 o                         
  -8   2   2         61.31         91.20         5.01 o                         
  -7   2   2       1469.16       1634.81        27.31 o                         
  -6   2   2       2788.78       2976.76        59.04 o                         
  -5   2   2        275.24        274.42        15.22 o                         
  -4   2   2        285.93        341.00         6.25 o                         
  -3   2   2        612.67        616.92         8.47 o                         
  -2   2   2       2028.62       2022.15        21.38 o                         
  -1   2   2       2596.10       2541.41        27.47 o                         
   0   2   2       2179.49       2316.55        25.62 o                         
   1   2   2       1321.90       1606.43        19.19 o                         
   2   2   2        967.97       1105.88        15.53 o                         
   3   2   2        188.67        208.05         7.98 o                         
   4   2   2       1607.27       1731.08        21.68 o                         
   5   2   2        510.79        507.86        10.57 o                         
   6   2   2       1071.14        988.49        20.81 o                         
   7   2   2       3152.21       3173.60        42.69 o                         
   8   2   2        721.36        776.07        14.95 o                         
   9   2   2        912.66        868.81        20.63 o                         
  10   2   2       2258.29       2193.40        58.75 o                         
  11   2   2       2709.77       2734.86        52.47 o                         
  12   2   2       1139.30       1307.43        37.81 o                         
  13   2   2         62.76         93.84        13.14 o                         
  14   2   2        532.69        606.26        39.73 o                         
  15   2   2        805.30        968.65        45.86 o                         
  16   2   2        183.32        170.99        22.13 o                         
 -17   3   2        140.12        145.48        30.95 o                         
 -16   3   2         49.33         29.92        21.15 o                         
 -15   3   2         42.31         18.57        18.06 o                         
 -14   3   2        241.00        221.77        22.61 o                         
 -13   3   2        150.33        180.11        13.99 o                         
 -12   3   2          4.41         15.16         6.88 o                         
 -11   3   2        865.32        740.78        20.35 o                         
 -10   3   2       5135.19       4894.66        79.04 o                         
  -9   3   2       5824.47       5479.59        78.21 o                         
  -8   3   2        462.32        441.43        11.78 o                         
  -7   3   2       3524.36       3577.90        50.16 o                         
  -6   3   2       3615.93       3573.10        38.37 o                         
  -5   3   2       7341.41       7339.64        78.40 o                         
  -4   3   2        112.08        140.47         5.63 o                         
  -3   3   2       3108.49       2921.72        37.98 o                         
  -2   3   2       7475.88       7614.54        85.17 o                         
  -1   3   2       6246.43       6131.76        63.04 o                         
   0   3   2        863.77        782.82        12.18 o                         
   1   3   2       1248.37       1356.17        17.90 o                         
   2   3   2        989.17        894.48        14.06 o                         
   3   3   2       5079.81       5256.46        62.00 o                         
   4   3   2       1734.84       1900.20        25.84 o                         
   5   3   2       1955.29       1983.62        26.43 o                         
   6   3   2       3993.92       3818.13        44.68 o                         
   7   3   2       1721.71       1702.83        25.34 o                         
   8   3   2         68.29         48.32         5.18 o                         
   9   3   2        430.05        393.91        15.72 o                         
  10   3   2        149.61        125.26        10.88 o                         
  11   3   2        142.36        167.90        14.04 o                         
  12   3   2        699.14        762.26        41.41 o                         
  13   3   2         61.16         72.21        14.00 o                         
  14   3   2         65.51         65.25        14.07 o                         
  15   3   2        480.02        539.71        35.12 o                         
  16   3   2        344.42        381.70        54.68 o                         
 -17   4   2        200.92        228.54        38.69 o                         
 -16   4   2        175.07        168.69        33.02 o                         
 -15   4   2         47.52         17.54        20.12 o                         
 -14   4   2        589.67        516.26        33.71 o                         
 -13   4   2        962.46        937.15        42.81 o                         
 -12   4   2         21.05         24.66         9.87 o                         
 -11   4   2        573.91        515.41        15.32 o                         
 -10   4   2        386.97        384.19        27.49 o                         
  -9   4   2        188.38        214.29        10.10 o                         
  -8   4   2         92.25        111.75         7.70 o                         
  -7   4   2        221.65        199.07         7.66 o                         
  -6   4   2        268.07        261.35         9.86 o                         
  -5   4   2        727.96        657.88        23.70 o                         
  -4   4   2       1892.41       1887.60        28.48 o                         
  -3   4   2        177.57        172.60        10.01 o                         
  -2   4   2       4103.84       4336.89        52.65 o                         
  -1   4   2      11534.59      11962.76       126.04 o                         
   0   4   2       1524.60       1568.69        20.46 o                         
   1   4   2       4198.83       4469.81        49.06 o                         
   2   4   2      10680.79      11910.16       119.86 o                         
   3   4   2       1642.45       1611.14        23.42 o                         
   4   4   2       1163.59       1102.90        18.71 o                         
   5   4   2       3194.99       2987.08        36.54 o                         
   6   4   2       2018.79       1881.83        33.00 o                         
   7   4   2        676.61        617.63        13.78 o                         
   8   4   2        171.21        160.22         7.61 o                         
   9   4   2        492.32        448.38        17.12 o                         
  10   4   2        404.50        455.26        24.76 o                         
  11   4   2        577.50        612.28        29.38 o                         
  12   4   2        137.63        156.05        17.80 o                         
  13   4   2        659.67        711.92        37.95 o                         
  14   4   2        973.24       1069.30        43.87 o                         
  15   4   2        400.09        499.57        33.40 o                         
 -16   5   2         16.18         13.41        20.64 o                         
 -15   5   2        121.51        185.20        35.60 o                         
 -14   5   2        517.10        491.59        36.06 o                         
 -13   5   2        492.55        485.66        33.83 o                         
 -12   5   2        296.90        306.96        17.49 o                         
 -11   5   2        240.84        225.09        16.51 o                         
 -10   5   2       1272.86       1096.54        26.20 o                         
  -9   5   2       2188.27       2186.66        37.90 o                         
  -8   5   2        488.55        495.80        15.95 o                         
  -7   5   2        432.47        433.43        12.84 o                         
  -6   5   2       1917.36       1877.34        28.56 o                         
  -5   5   2       2483.82       2628.35        45.31 o                         
  -4   5   2        301.01        277.37        16.49 o                         
  -3   5   2       2468.31       2420.95        33.95 o                         
  -2   5   2       2162.74       2338.49        31.56 o                         
  -1   5   2        427.17        387.38        13.29 o                         
   0   5   2       2112.12       2072.59        30.64 o                         
   1   5   2        688.66        634.47        13.56 o                         
   2   5   2       2478.00       2329.59        31.25 o                         
   3   5   2       1489.08       1369.89        22.18 o                         
   4   5   2        782.15        765.33        16.59 o                         
   5   5   2       1348.20       1262.42        21.47 o                         
   6   5   2       2241.24       2253.73        36.56 o                         
   7   5   2       1764.99       1787.71        33.87 o                         
   8   5   2        397.05        410.61        23.49 o                         
   9   5   2         29.96         35.97        10.17 o                         
  10   5   2        442.60        401.55        34.23 o                         
  11   5   2         12.44          1.33        10.17 o                         
  12   5   2         55.76         63.76        14.21 o                         
  13   5   2         47.35         26.27        12.94 o                         
  14   5   2         40.88         42.32        16.58 o                         
  15   5   2         82.70         67.29        17.37 o                         
 -15   6   2        661.60        698.45        63.97 o                         
 -14   6   2        788.77        802.71        47.38 o                         
 -13   6   2        883.35        795.87        45.73 o                         
 -12   6   2        124.33        125.45        14.36 o                         
 -11   6   2        105.47         76.72        12.52 o                         
 -10   6   2       2256.27       2110.56        52.16 o                         
  -9   6   2       1135.22       1095.45        31.70 o                         
  -8   6   2        145.92        106.53         9.96 o                         
  -7   6   2        135.60        125.73        10.52 o                         
  -6   6   2        753.77        713.41        18.27 o                         
  -5   6   2        387.04        428.99        14.55 o                         
  -4   6   2         63.34         74.81         9.61 o                         
  -3   6   2        425.01        475.58        27.76 o                         
  -2   6   2       1442.60       1462.25        24.09 o                         
  -1   6   2        288.36        282.79        30.04 o                         
   0   6   2        292.73        284.57        21.26 o                         
   1   6   2        611.83        668.20        16.49 o                         
   2   6   2       2534.18       2528.50        37.71 o                         
   3   6   2       2065.85       2136.86        37.84 o                         
   4   6   2        355.50        359.76        13.61 o                         
   5   6   2        414.36        417.89        16.58 o                         
   6   6   2        136.94        147.55        12.16 o                         
   7   6   2       1249.80       1304.91        36.67 o                         
   8   6   2       1053.53        996.22        32.51 o                         
   9   6   2        397.36        425.43        24.20 o                         
  10   6   2       1120.30       1072.27        41.25 o                         
  11   6   2        341.50        354.84        29.23 o                         
  12   6   2        136.04        137.98        22.56 o                         
  13   6   2         69.47         88.49        19.92 o                         
  14   6   2        112.33        119.51        21.85 o                         
 -15   7   2        623.43        455.47        56.23 o                         
 -14   7   2        123.76         86.15        32.50 o                         
 -13   7   2         24.38         19.60        11.54 o                         
 -12   7   2         60.25         47.15        14.98 o                         
 -11   7   2        155.21        129.10        16.44 o                         
 -10   7   2        613.12        648.07        31.05 o                         
  -9   7   2        359.24        375.33        21.62 o                         
  -8   7   2       1520.39       1549.96        41.41 o                         
  -7   7   2        374.23        347.70        21.20 o                         
  -6   7   2       2233.34       2212.41        44.58 o                         
  -5   7   2       2949.88       2793.60        84.14 o                         
  -4   7   2       1029.71        932.75        24.28 o                         
  -3   7   2        778.28        861.02        51.23 o                         
  -2   7   2        893.52       1026.91        54.60 o                         
  -1   7   2        161.83        183.18        11.65 o                         
   0   7   2        183.69        200.45        10.96 o                         
   1   7   2        314.37        313.73        14.23 o                         
   2   7   2        522.65        499.41        16.36 o                         
   3   7   2       1347.08       1295.94        27.48 o                         
   4   7   2        282.65        250.10        15.19 o                         
   5   7   2         63.20         80.13        12.19 o                         
   6   7   2       1738.15       1782.57        40.20 o                         
   7   7   2       1026.34       1116.80        32.16 o                         
   8   7   2        306.30        363.17        28.61 o                         
   9   7   2         25.78         -1.59        14.77 o                         
  10   7   2         69.66         52.39        18.20 o                         
  11   7   2         74.56        117.60        23.17 o                         
  12   7   2        233.99        268.28        30.46 o                         
  13   7   2        129.08        178.00        26.49 o                         
 -14   8   2        273.64        198.61        44.37 o                         
 -13   8   2        317.74        353.88        28.04 o                         
 -12   8   2         77.38         57.17        16.95 o                         
 -11   8   2        347.57        238.55        26.60 o                         
 -10   8   2        259.20        303.78        29.50 o                         
  -9   8   2         47.65         29.22        13.21 o                         
  -8   8   2        136.10        154.25        19.40 o                         
  -7   8   2         15.25          0.93        11.96 o                         
  -6   8   2        273.10        315.89        23.56 o                         
  -5   8   2        699.03        719.31        30.97 o                         
  -4   8   2        105.39        149.16        19.43 o                         
  -3   8   2        352.02        353.58        31.30 o                         
  -2   8   2       2732.04       2879.81        51.00 o                         
  -1   8   2       2211.43       2261.42        42.65 o                         
   0   8   2        585.36        529.42        25.67 o                         
   1   8   2       1435.99       1479.44        37.17 o                         
   2   8   2       1091.63       1242.97        56.21 o                         
   3   8   2         75.51        108.43        20.32 o                         
   4   8   2        434.62        397.68        31.16 o                         
   5   8   2         61.02         42.57        14.89 o                         
   6   8   2          1.22          7.53        14.74 o                         
   7   8   2         94.00        103.80        16.52 o                         
   8   8   2         94.47         84.84        18.36 o                         
   9   8   2        285.01        304.26        32.05 o                         
  10   8   2        552.63        583.16        42.16 o                         
  11   8   2        692.05        736.38        47.84 o                         
  12   8   2        121.07        200.50        33.53 o                         
 -12   9   2         50.99         71.50        19.75 o                         
 -11   9   2         90.94         74.45        20.69 o                         
 -10   9   2         42.69         30.75        18.03 o                         
  -9   9   2         82.36         94.01        18.58 o                         
  -8   9   2         51.45         33.04        16.16 o                         
  -7   9   2        640.28        561.94        38.44 o                         
  -6   9   2       1038.45       1035.14        44.82 o                         
  -5   9   2        639.54        632.72        41.92 o                         
  -4   9   2        267.85        279.05        29.56 o                         
  -3   9   2        603.10        663.20        43.27 o                         
  -2   9   2        571.44        483.63        45.36 o                         
  -1   9   2        152.90        137.01        62.94 o                         
   0   9   2       1170.90       1215.18       141.58 o                         
   1   9   2        411.75        428.79        43.04 o                         
   2   9   2        526.51        460.37        55.97 o                         
   3   9   2        665.13        681.58        74.03 o                         
   4   9   2        148.55        160.53        29.59 o                         
   5   9   2        310.43        293.47        60.59 o                         
   6   9   2       1064.98        931.88        57.79 o                         
   7   9   2        900.39        924.57        68.41 o                         
   8   9   2         42.41         46.67        23.00 o                         
   9   9   2         35.90          4.13        25.28 o                         
  10   9   2         47.32         46.43        28.37 o                         
  11   9   2        109.38        115.04        32.50 o                         
 -11  10   2         46.02         26.31        25.28 o                         
 -10  10   2        926.34        957.89        70.16 o                         
  -9  10   2        566.59        530.79        61.39 o                         
  -8  10   2         20.19          6.71        26.83 o                         
  -7  10   2        360.07        422.74        50.56 o                         
  -6  10   2         46.83         38.99        24.54 o                         
  -5  10   2        151.35        134.39        30.74 o                         
  -4  10   2         72.59         75.88        27.91 o                         
  -3  10   2        770.40        778.09        93.09 o                         
  -2  10   2       1164.55       1122.90        66.90 o                         
  -1  10   2        347.79        330.77        41.95 o                         
   0  10   2         16.23         10.57        22.22 o                         
   1  10   2          1.63         40.45        24.73 o                         
   2  10   2        267.70        259.49        39.32 o                         
   3  10   2        118.30         69.16        27.13 o                         
   4  10   2        357.48        385.03        43.56 o                         
   5  10   2        858.13        861.23        97.76 o                         
   6  10   2        150.40        126.60        31.20 o                         
   7  10   2        143.36        180.42        26.35 o                         
   8  10   2         73.25         63.97        33.02 o                         
   9  10   2        179.05        101.63        36.11 o                         
  10  10   2        273.81        260.47        46.95 o                         
  -9  11   2         38.33         55.20        34.05 o                         
  -8  11   2         61.12         41.27        33.02 o                         
  -7  11   2        169.83        116.83        31.94 o                         
  -6  11   2        573.28        573.35        54.66 o                         
  -5  11   2        299.95        298.95        68.84 o                         
  -4  11   2        137.45        138.25        35.40 o                         
  -3  11   2         56.34         41.95        32.24 o                         
  -2  11   2        293.06        303.09        44.06 o                         
  -1  11   2        145.06        135.90        33.55 o                         
   0  11   2         88.24        106.90        31.73 o                         
   1  11   2         44.31         42.04        26.99 o                         
   2  11   2        239.68        303.38        51.82 o                         
   3  11   2        146.43        200.49        62.40 o                         
   4  11   2         86.46        121.78        33.02 o                         
   5  11   2         89.61         82.08        29.52 o                         
   6  11   2        359.36        332.28        44.23 o                         
   7  11   2        159.25        184.14        28.76 o                         
  -6  12   2         51.02         49.06        29.93 o                         
  -5  12   2         25.30         22.21        28.76 o                         
  -4  12   2        126.79        115.67        59.84 o                         
  -3  12   2          5.92          3.16        29.01 o                         
  -2  12   2        451.23        614.55        78.16 o                         
  -1  12   2        719.14        625.07        62.16 o                         
   0  12   2         85.53        113.25        35.33 o                         
   1  12   2        211.89        150.68        37.85 o                         
   2  12   2        409.66        329.30        47.92 o                         
   3  12   2        101.04        100.49        42.30 o                         
   4  12   2        292.14        286.76        46.42 o                         
  -6 -12   3         64.69         73.60        28.39 o                         
  -5 -12   3         78.61         94.41        43.85 o                         
  -4 -12   3         13.27         28.89        36.63 o                         
  -3 -12   3         99.06         84.09        40.24 o                         
  -2 -12   3        154.51         96.47        45.91 o                         
   3 -12   3         48.33         41.79        41.27 o                         
   4 -12   3        139.52        145.34        33.32 o                         
  -9 -11   3         13.43         13.16        26.08 o                         
  -8 -11   3        158.76        230.77        38.45 o                         
  -7 -11   3         18.46         -1.33        23.51 o                         
  -6 -11   3        195.40        154.86        31.71 o                         
  -5 -11   3        387.76        374.14        46.43 o                         
  -4 -11   3         36.66         39.72        24.15 o                         
  -3 -11   3        331.53        304.84        60.36 o                         
  -2 -11   3        453.21        369.84        60.36 o                         
  -1 -11   3         67.74          2.06        30.44 o                         
   0 -11   3        230.06        173.85        47.98 o                         
   1 -11   3        381.40        450.31        68.61 o                         
   2 -11   3         21.29         37.26        22.61 o                         
   3 -11   3          5.63         13.89        21.06 o                         
   4 -11   3        178.32        214.05        35.01 o                         
   5 -11   3        110.39         77.84        28.98 o                         
   6 -11   3         16.64        -22.98        22.98 o                         
   7 -11   3         71.46         65.49        29.69 o                         
 -11 -10   3         83.46        115.76        32.21 o                         
 -10 -10   3         69.83         93.75        46.95 o                         
  -9 -10   3         47.06         84.61        29.52 o                         
  -8 -10   3        342.51        375.10        34.48 o                         
  -7 -10   3       1764.95       1889.83       114.81 o                         
  -6 -10   3       1058.92       1014.42        48.67 o                         
  -5 -10   3        113.79        116.53        27.97 o                         
  -4 -10   3        189.88        247.23        44.52 o                         
  -3 -10   3        181.48        177.82        30.04 o                         
  -2 -10   3        174.78        175.40        43.33 o                         
  -1 -10   3        164.69        249.24        34.97 o                         
   0 -10   3        310.32        357.22        29.90 o                         
   1 -10   3        394.26        446.92        33.62 o                         
   2 -10   3         40.79         43.19        21.29 o                         
   3 -10   3         73.91        150.31        30.12 o                         
   4 -10   3        172.22        211.98        34.88 o                         
   5 -10   3        416.98        312.71        40.68 o                         
   6 -10   3        715.07        609.51        53.49 o                         
   7 -10   3         43.79         42.43        27.03 o                         
   8 -10   3          3.44         23.97        25.91 o                         
   9 -10   3          4.22         32.72        27.61 o                         
 -13  -9   3        137.84        178.03        36.69 o                         
 -12  -9   3         54.89         51.67        28.25 o                         
 -11  -9   3        334.47        312.44        42.10 o                         
 -10  -9   3        376.47        419.39        46.65 o                         
  -9  -9   3        126.89        146.67        22.59 o                         
  -8  -9   3          7.73         -4.84        13.33 o                         
  -7  -9   3          0.42         14.89        22.60 o                         
  -6  -9   3        189.33        194.70        23.73 o                         
  -5  -9   3        143.61        119.75        21.17 o                         
  -4  -9   3        461.45        540.54        35.58 o                         
  -3  -9   3       1026.32       1104.19        45.33 o                         
  -2  -9   3        996.55        945.72        30.65 o                         
  -1  -9   3        444.88        450.81        26.65 o                         
   0  -9   3         36.64         49.47        13.90 o                         
   1  -9   3        428.75        418.68        27.81 o                         
   2  -9   3        896.53        873.45        41.40 o                         
   3  -9   3        564.11        644.47        34.65 o                         
   4  -9   3        451.93        498.63        35.83 o                         
   5  -9   3        405.61        452.96        34.94 o                         
   6  -9   3         37.49         44.47        19.43 o                         
   7  -9   3         38.97         15.50        17.23 o                         
   8  -9   3        288.55        306.15        32.00 o                         
   9  -9   3        791.36        907.88       127.91 o                         
  10  -9   3        379.29        403.98        49.24 o                         
  11  -9   3        122.82         99.65        33.19 o                         
 -14  -8   3          3.44         -3.24        22.77 o                         
 -13  -8   3        246.60        190.21        35.48 o                         
 -12  -8   3        121.00         97.71        43.59 o                         
 -11  -8   3         68.86         61.89        41.79 o                         
 -10  -8   3        166.58        174.93        23.11 o                         
  -9  -8   3          6.29          8.76        13.96 o                         
  -8  -8   3        492.30        522.64        33.40 o                         
  -7  -8   3        832.73        844.81        39.28 o                         
  -6  -8   3        466.39        453.78        46.54 o                         
  -5  -8   3       1091.67       1083.99        36.66 o                         
  -4  -8   3        665.70        656.28        28.51 o                         
  -3  -8   3         54.69         27.10         7.82 o                         
  -2  -8   3        110.94        112.37        11.71 o                         
  -1  -8   3        360.04        430.02        29.49 o                         
   0  -8   3        144.27        168.15        15.02 o                         
   1  -8   3       1380.76       1287.01        48.01 o                         
   2  -8   3       1018.60        963.04        31.49 o                         
   3  -8   3        490.55        468.70        26.77 o                         
   4  -8   3        734.47        604.21        29.88 o                         
   5  -8   3        544.63        509.38        34.61 o                         
   6  -8   3       1315.43       1485.29        55.54 o                         
   7  -8   3        669.07        768.50        43.42 o                         
   8  -8   3         28.85         25.22        16.84 o                         
   9  -8   3        431.58        509.39        38.87 o                         
  10  -8   3        418.58        427.89        48.32 o                         
  11  -8   3         67.88         94.08        29.69 o                         
  12  -8   3         24.30        -13.83        23.72 o                         
 -15  -7   3        352.83        403.85        45.24 o                         
 -14  -7   3        221.76        255.51        36.82 o                         
 -13  -7   3        207.01        232.25        35.19 o                         
 -12  -7   3        219.82        265.46        24.71 o                         
 -11  -7   3        883.12        898.77        32.86 o                         
 -10  -7   3       1169.31       1175.10        54.27 o                         
  -9  -7   3        208.05        212.25        21.21 o                         
  -8  -7   3        224.82        184.61        17.08 o                         
  -7  -7   3        403.30        421.55        19.38 o                         
  -6  -7   3       1196.20       1312.95        31.59 o                         
  -5  -7   3         76.33         87.00        14.24 o                         
  -4  -7   3         64.22         92.13        15.76 o                         
  -3  -7   3        794.36        885.69        42.50 o                         
  -2  -7   3       2293.25       2183.32        32.64 o                         
  -1  -7   3        381.20        394.81        13.57 o                         
   0  -7   3         17.43         24.36         5.71 o                         
   1  -7   3       2040.14       1949.66        35.21 o                         
   2  -7   3       1112.66       1036.31        25.48 o                         
   3  -7   3        782.95        766.82        22.18 o                         
   4  -7   3        180.83        145.35        11.55 o                         
   5  -7   3        289.04        356.02        30.68 o                         
   6  -7   3        232.28        220.32        28.82 o                         
   7  -7   3         77.39         67.25        27.04 o                         
   8  -7   3          5.71         -5.45        13.16 o                         
   9  -7   3        581.81        611.32        77.19 o                         
  10  -7   3        935.94        945.04        60.20 o                         
  11  -7   3        818.50        910.77        63.95 o                         
  12  -7   3         64.13         59.42        29.41 o                         
  13  -7   3        156.53         91.42        30.86 o                         
 -16  -6   3         51.79         74.90        26.87 o                         
 -15  -6   3         89.13        100.66        40.75 o                         
 -14  -6   3        133.33        143.60        18.07 o                         
 -13  -6   3        164.94        142.77        17.74 o                         
 -12  -6   3         98.74        111.72        12.17 o                         
 -11  -6   3        133.24        138.56        14.41 o                         
 -10  -6   3        937.82        894.35        27.69 o                         
  -9  -6   3        636.34        623.90        21.80 o                         
  -8  -6   3        256.51        280.19        14.13 o                         
  -7  -6   3       2774.02       2884.49        44.52 o                         
  -6  -6   3       3892.50       3831.72        51.81 o                         
  -5  -6   3       1006.56        996.84        18.32 o                         
  -4  -6   3       3924.60       4042.31        49.93 o                         
  -3  -6   3       2366.56       2451.69        41.03 o                         
  -2  -6   3        487.94        486.38        14.66 o                         
  -1  -6   3        184.86        169.02         8.51 o                         
   0  -6   3        615.18        616.78        14.69 o                         
   1  -6   3         56.75         52.67         5.76 o                         
   2  -6   3        345.53        397.33        13.96 o                         
   3  -6   3       1181.23       1183.30        25.29 o                         
   4  -6   3        800.14        808.30        19.22 o                         
   5  -6   3       1686.49       1667.89        31.21 o                         
   6  -6   3       1108.39       1049.69        24.10 o                         
   7  -6   3        133.09        112.55        12.28 o                         
   8  -6   3         74.10         90.96        13.82 o                         
   9  -6   3        115.66         63.21        27.42 o                         
  10  -6   3         77.29         44.50        15.69 o                         
  11  -6   3         26.84          5.49        14.82 o                         
  12  -6   3         22.18         14.96        22.30 o                         
  13  -6   3        100.50        100.25        29.38 o                         
  14  -6   3         84.91         88.32        30.78 o                         
 -16  -5   3        326.68        322.32        79.16 o                         
 -15  -5   3        444.74        404.48        32.21 o                         
 -14  -5   3       1754.34       1717.96        47.23 o                         
 -13  -5   3        247.11        235.54        20.14 o                         
 -12  -5   3        134.88        140.60        11.70 o                         
 -11  -5   3       1997.74       1862.35        38.32 o                         
 -10  -5   3        640.66        668.98        19.17 o                         
  -9  -5   3        442.87        422.89        15.62 o                         
  -8  -5   3       1190.53       1128.92        22.60 o                         
  -7  -5   3         90.71        102.83         7.31 o                         
  -6  -5   3        705.11        707.57        25.54 o                         
  -5  -5   3        306.54        283.28        15.93 o                         
  -4  -5   3        679.54        785.05        40.05 o                         
  -3  -5   3       1957.54       1970.76        73.97 o                         
  -2  -5   3       4026.09       3932.69        47.26 o                         
  -1  -5   3         99.28         77.02         5.52 o                         
   0  -5   3       1345.39       1155.96        18.59 o                         
   1  -5   3       3872.01       3755.08        44.20 o                         
   2  -5   3       3912.93       3706.21        49.15 o                         
   3  -5   3       3061.24       3026.81        42.00 o                         
   4  -5   3        186.67        167.20         9.18 o                         
   5  -5   3        131.17        133.68        12.47 o                         
   6  -5   3         15.42          7.76         5.20 o                         
   7  -5   3       1005.66       1002.18        21.66 o                         
   8  -5   3        699.12        663.96        31.72 o                         
   9  -5   3       1360.86       1343.11        36.25 o                         
  10  -5   3        456.17        462.27        31.37 o                         
  11  -5   3        287.37        304.44        27.63 o                         
  12  -5   3        128.03        121.69        23.61 o                         
  13  -5   3        584.93        693.98        56.65 o                         
  14  -5   3        691.55        747.45        90.00 o                         
 -17  -4   3        114.08        114.40        19.69 o                         
 -16  -4   3        307.46        354.27        29.75 o                         
 -15  -4   3        504.73        460.42        22.97 o                         
 -14  -4   3        305.70        285.25        17.17 o                         
 -13  -4   3         18.55         23.33         6.86 o                         
 -12  -4   3        261.63        236.85        14.84 o                         
 -11  -4   3        849.47        800.44        21.58 o                         
 -10  -4   3        643.06        707.36        18.06 o                         
  -9  -4   3       1329.56       1353.18        22.62 o                         
  -8  -4   3         13.43         19.81         3.80 o                         
  -7  -4   3        339.27        355.52         9.44 o                         
  -6  -4   3        771.22        826.05        17.43 o                         
  -5  -4   3       3203.17       3265.46        39.85 o                         
  -4  -4   3        564.05        558.31        12.05 o                         
  -3  -4   3       4453.75       4679.42        59.73 o                         
  -2  -4   3       4616.00       4801.08        55.02 o                         
  -1  -4   3       1202.99       1336.21        18.97 o                         
   0  -4   3       1788.88       1598.21        22.94 o                         
   1  -4   3      10897.97      10489.75       106.89 o                         
   2  -4   3      11580.51      11327.16       120.95 o                         
   3  -4   3       1404.06       1257.08        21.38 o                         
   4  -4   3       2484.78       2483.14        35.37 o                         
   5  -4   3       2291.40       2263.38        35.22 o                         
   6  -4   3       2323.13       2186.44        34.95 o                         
   7  -4   3       1495.32       1474.09        27.61 o                         
   8  -4   3        182.86        157.73        10.36 o                         
   9  -4   3       2029.98       1979.34        41.40 o                         
  10  -4   3       1654.62       1641.56        40.26 o                         
  11  -4   3         61.74         41.93        11.39 o                         
  12  -4   3        103.49         61.53        16.41 o                         
  13  -4   3          0.53        -18.10        18.10 o                         
  14  -4   3        187.78        220.00        34.56 o                         
  15  -4   3         69.77         55.33        25.95 o                         
 -17  -3   3        233.48        232.62        35.50 o                         
 -16  -3   3        187.60        180.13        18.62 o                         
 -15  -3   3        745.52        706.97        24.37 o                         
 -14  -3   3       2521.27       2399.43        44.21 o                         
 -13  -3   3        320.35        300.94        16.76 o                         
 -12  -3   3       1110.81       1083.12        24.72 o                         
 -11  -3   3       2569.03       2629.62        45.06 o                         
 -10  -3   3       1941.17       1810.70        28.68 o                         
  -9  -3   3        184.34        157.33         7.06 o                         
  -8  -3   3       1382.77       1332.44        18.80 o                         
  -7  -3   3       1557.41       1546.01        20.05 o                         
  -6  -3   3       2414.99       2383.63        30.31 o                         
  -5  -3   3       3146.88       3075.01        35.93 o                         
  -4  -3   3        510.64        470.15        10.03 o                         
  -3  -3   3       3960.92       4215.03        50.36 o                         
  -2  -3   3       4120.26       4225.76        45.07 o                         
  -1  -3   3       2967.71       3051.28        35.86 o                         
   0  -3   3       2534.07       2918.24        36.62 o                         
   1  -3   3       2382.59       2476.83        32.35 o                         
   2  -3   3       1878.35       1772.55        26.73 o                         
   3  -3   3        410.74        405.80        10.79 o                         
   4  -3   3        927.98        793.81        16.45 o                         
   5  -3   3       1388.59       1406.73        23.05 o                         
   6  -3   3       1554.79       1590.50        25.91 o                         
   7  -3   3        554.53        564.27        15.06 o                         
   8  -3   3        462.52        524.82        15.76 o                         
   9  -3   3        993.09       1000.48        24.31 o                         
  10  -3   3       2173.45       2230.62        44.77 o                         
  11  -3   3       1359.12       1419.15        34.73 o                         
  12  -3   3         50.83         40.52        12.25 o                         
  13  -3   3       1468.88       1482.86        50.42 o                         
  14  -3   3        816.34        727.31        54.92 o                         
  15  -3   3        438.46        539.85        48.99 o                         
 -18  -2   3        158.51        184.76        36.11 o                         
 -17  -2   3         36.80         26.12        11.41 o                         
 -16  -2   3         84.01         69.86        12.17 o                         
 -15  -2   3         15.09         15.27         6.91 o                         
 -14  -2   3         16.66          6.89         5.37 o                         
 -13  -2   3         36.97         44.00         6.37 o                         
 -12  -2   3        158.87        147.94         9.01 o                         
 -11  -2   3       1564.97       1495.04        26.32 o                         
 -10  -2   3       2812.93       2476.20        36.35 o                         
  -9  -2   3       1370.58       1280.76        21.76 o                         
  -8  -2   3       3492.09       3385.27        39.61 o                         
  -7  -2   3      10059.15       9574.06       152.18 o                         
  -6  -2   3      14604.68      15473.61       464.54 o                         
  -5  -2   3        632.47        544.47        10.92 o                         
  -4  -2   3       3551.18       3411.44        44.83 o                         
  -3  -2   3       2634.02       2867.32        33.91 o                         
  -2  -2   3       1887.11       2016.69        21.62 o                         
  -1  -2   3       1716.92       1793.78        20.76 o                         
   0  -2   3       6205.85       6544.40        69.51 o                         
   1  -2   3       5420.78       5601.48        57.84 o                         
   2  -2   3       2531.91       2449.32        29.77 o                         
   3  -2   3       1478.09       1557.61        21.35 o                         
   4  -2   3        220.46        193.82        10.86 o                         
   5  -2   3       3096.23       2998.85        36.09 o                         
   6  -2   3       3843.22       3726.28        45.97 o                         
   7  -2   3        278.95        282.00        10.18 o                         
   8  -2   3         89.46         79.99         6.72 o                         
   9  -2   3        150.55        165.77        10.18 o                         
  10  -2   3        360.16        311.46        14.41 o                         
  11  -2   3         23.41         27.69         7.88 o                         
  12  -2   3         35.71         35.89        10.44 o                         
  13  -2   3         52.96         47.35        12.94 o                         
  14  -2   3         52.82         24.17        15.22 o                         
  15  -2   3        421.90        374.49        39.36 o                         
  16  -2   3        256.13        298.93        36.92 o                         
 -18  -1   3         86.85         64.87        17.78 o                         
 -17  -1   3         12.30          0.62        13.75 o                         
 -16  -1   3         48.39         34.79        13.34 o                         
 -15  -1   3        566.05        563.56        21.74 o                         
 -14  -1   3        805.15        744.81        19.39 o                         
 -13  -1   3         76.04         73.50         7.20 o                         
 -12  -1   3       1947.37       1820.19        29.90 o                         
 -11  -1   3       2965.75       2847.85        41.60 o                         
 -10  -1   3       2509.38       2394.20        37.09 o                         
  -9  -1   3        170.25        168.11         6.70 o                         
  -8  -1   3        243.20        285.31         9.39 o                         
  -7  -1   3       1291.23       1417.07        20.87 o                         
  -6  -1   3       2934.20       3129.95        71.26 o                         
  -5  -1   3        932.51       1358.31        70.74 o                         
  -4  -1   3        376.15        431.03        17.22 o                         
  -3  -1   3         73.77        127.56         5.83 o                         
  -2  -1   3      11501.51      11970.16       115.52 o                         
  -1  -1   3      12764.49      12748.20       136.48 o                         
   0  -1   3        361.79        239.24         5.22 o                         
   1  -1   3       2101.22       2175.24        23.17 o                         
   2  -1   3       1468.76       1572.28        18.32 o                         
   3  -1   3       3227.16       3518.94        37.09 o                         
   4  -1   3        737.51        745.54        13.41 o                         
   5  -1   3         83.94         76.01         5.38 o                         
   6  -1   3        905.04        910.79        17.29 o                         
   7  -1   3        398.32        470.78        12.11 o                         
   8  -1   3        169.35        155.83         8.22 o                         
   9  -1   3       3237.24       3287.19        50.96 o                         
  10  -1   3       2290.10       2353.65        40.72 o                         
  11  -1   3       2893.02       2960.74        63.69 o                         
  12  -1   3        142.10        163.57        13.78 o                         
  13  -1   3        267.98        222.62        17.61 o                         
  14  -1   3       1101.31       1194.92        48.39 o                         
  15  -1   3        205.71        194.66        24.49 o                         
  16  -1   3         14.32         -0.94        20.38 o                         
 -18   0   3        418.31        338.19        33.87 o                         
 -17   0   3        246.63        297.02        26.67 o                         
 -16   0   3         96.69         85.73        11.82 o                         
 -15   0   3        318.99        277.88        17.54 o                         
 -14   0   3         13.20          9.91         6.06 o                         
 -13   0   3        691.37        644.43        19.71 o                         
 -12   0   3        122.85        144.25         7.05 o                         
 -11   0   3        110.81        107.01         6.87 o                         
 -10   0   3       1090.73       1219.58        18.39 o                         
  -9   0   3        282.62        263.74         6.93 o                         
  -8   0   3       1329.56       1285.87        23.78 o                         
  -7   0   3       8155.98       8489.16       121.47 o                         
  -6   0   3       1424.35       1132.62        20.61 o                         
  -5   0   3       5805.47       5164.52        68.63 o                         
  -4   0   3         15.18          9.90         1.70 o                         
  -3   0   3       4199.90       4772.46        96.48 o                         
  -2   0   3       3504.82       3833.56        40.13 o                         
  -1   0   3        234.92        379.12         6.20 o                         
   0   0   3        716.76        606.70         8.61 o                         
   1   0   3       7656.68       7920.34        78.61 o                         
   2   0   3        242.66        269.94        12.58 o                         
   3   0   3        236.18        237.07         7.01 o                         
   4   0   3       2370.49       2517.03        34.60 o                         
   5   0   3       7940.38       7945.00        81.71 o                         
   6   0   3       5887.00       6133.80        68.73 o                         
   7   0   3       2132.93       2148.82        29.32 o                         
   8   0   3        135.28        153.07         8.43 o                         
   9   0   3       3713.18       3820.05        53.47 o                         
  10   0   3       1784.83       1786.52        36.66 o                         
  11   0   3        189.75        196.37        13.19 o                         
  12   0   3         97.61         97.86        12.61 o                         
  13   0   3         16.34         17.16         9.94 o                         
  14   0   3        129.89        134.50        19.46 o                         
  15   0   3         66.09         44.88        16.43 o                         
  16   0   3          0.53        -14.61        14.61 o                         
 -18   1   3         91.62         81.46        20.78 o                         
 -17   1   3         10.51         -2.37        12.49 o                         
 -16   1   3         62.11         74.64        12.82 o                         
 -15   1   3        566.99        550.83        23.42 o                         
 -14   1   3        825.83        775.52        24.15 o                         
 -13   1   3        106.75         92.14         9.86 o                         
 -12   1   3       1921.97       1847.82        44.22 o                         
 -11   1   3       3240.11       3236.93        54.61 o                         
 -10   1   3       2545.52       2485.90        43.28 o                         
  -9   1   3        160.38        147.36         9.42 o                         
  -8   1   3        245.87        322.45        26.46 o                         
  -7   1   3       1355.73       1463.71        33.83 o                         
  -6   1   3       2864.52       3227.13        65.12 o                         
  -5   1   3       1008.92       1562.88        42.49 o                         
  -4   1   3        375.38        438.58        10.01 o                         
  -3   1   3         30.14         42.90         2.64 o                         
  -2   1   3      12942.26      13301.41       118.27 o                         
  -1   1   3      11938.13      11940.24       121.57 o                         
   0   1   3        407.10        273.53         5.31 o                         
   1   1   3       2017.74       2079.19        22.62 o                         
   2   1   3       1081.06       1108.35        14.85 o                         
   3   1   3       3027.86       3278.61        40.13 o                         
   4   1   3        786.43        796.73        14.35 o                         
   5   1   3         89.50         84.41         5.97 o                         
   6   1   3        838.19        842.01        15.02 o                         
   7   1   3        365.85        423.84        10.23 o                         
   8   1   3        192.20        170.18         8.38 o                         
   9   1   3       3073.51       3136.18        45.15 o                         
  10   1   3       2411.54       2563.30        50.24 o                         
  11   1   3       2930.39       3015.76        59.40 o                         
  12   1   3        134.21        140.72        15.31 o                         
  13   1   3        263.45        251.63        18.09 o                         
  14   1   3       1040.70       1156.24        40.57 o                         
  15   1   3        194.98        232.39        28.37 o                         
  16   1   3         15.03         -4.85        17.54 o                         
 -18   2   3        184.69        210.05        27.24 o                         
 -17   2   3         49.25         40.97        16.51 o                         
 -16   2   3         72.70         72.32        17.10 o                         
 -15   2   3          3.71          2.06         9.48 o                         
 -14   2   3         26.41         16.36         8.48 o                         
 -13   2   3         38.36         58.16         9.57 o                         
 -12   2   3        149.04        143.83        10.66 o                         
 -11   2   3       1474.03       1393.61        43.01 o                         
 -10   2   3       2728.01       2427.49        47.97 o                         
  -9   2   3       1357.25       1312.53        41.39 o                         
  -8   2   3       3436.31       3569.48       205.33 o                         
  -7   2   3      10552.47      11390.59       685.97 o                         
  -6   2   3      14803.16      16196.19       773.88 o                         
  -5   2   3        717.44        610.71        13.71 o                         
  -4   2   3       3716.52       3560.81        38.56 o                         
  -3   2   3       2196.75       2407.34        26.02 o                         
  -2   2   3       1638.31       1734.06        19.77 o                         
  -1   2   3       1704.39       1765.36        19.52 o                         
   0   2   3       6388.37       6616.44        64.13 o                         
   1   2   3       5117.97       5192.73        51.64 o                         
   2   2   3       2310.71       2198.65        25.14 o                         
   3   2   3       1527.07       1610.85        21.11 o                         
   4   2   3        238.34        224.74         8.06 o                         
   5   2   3       3237.99       3245.65        44.20 o                         
   6   2   3       4154.19       4060.29        48.14 o                         
   7   2   3        198.59        219.76         8.87 o                         
   8   2   3         94.26         88.98         6.86 o                         
   9   2   3        239.45        274.84        12.34 o                         
  10   2   3        293.04        244.12        14.56 o                         
  11   2   3         21.54         20.49         9.48 o                         
  12   2   3         38.27         33.16        10.44 o                         
  13   2   3         73.42         80.52        15.07 o                         
  14   2   3         72.88         56.81        23.73 o                         
  15   2   3        429.80        479.46        37.25 o                         
  16   2   3        255.32        332.82        53.39 o                         
 -17   3   3        244.33        248.66        36.11 o                         
 -16   3   3        171.66        154.76        28.89 o                         
 -15   3   3        677.30        649.45        47.98 o                         
 -14   3   3       2293.65       2091.04        67.41 o                         
 -13   3   3        283.11        248.05        15.35 o                         
 -12   3   3       1055.25       1012.57        36.96 o                         
 -11   3   3       2484.52       2482.55        58.92 o                         
 -10   3   3       1993.97       1911.49        41.95 o                         
  -9   3   3        220.04        178.88        11.62 o                         
  -8   3   3       1370.13       1324.69        21.92 o                         
  -7   3   3       1502.49       1466.97        22.16 o                         
  -6   3   3       2477.56       2463.02        33.38 o                         
  -5   3   3       3119.58       3091.99        36.22 o                         
  -4   3   3        460.46        431.31         8.46 o                         
  -3   3   3       4382.98       4706.98        54.62 o                         
  -2   3   3       4514.27       4595.53        53.75 o                         
  -1   3   3       2949.08       2957.63        33.35 o                         
   0   3   3       2366.51       2724.28        30.00 o                         
   1   3   3       2580.55       2661.71        30.81 o                         
   2   3   3       2062.72       1903.84        25.48 o                         
   3   3   3        498.64        505.83        10.45 o                         
   4   3   3        991.60        854.21        15.50 o                         
   5   3   3       1480.56       1486.23        22.51 o                         
   6   3   3       1527.07       1554.79        22.64 o                         
   7   3   3        507.17        537.96        13.86 o                         
   8   3   3        480.82        555.42        15.60 o                         
   9   3   3       1142.00       1186.76        27.35 o                         
  10   3   3       2269.24       2371.68        53.29 o                         
  11   3   3       1277.83       1468.20        95.77 o                         
  12   3   3         55.48         29.69        13.81 o                         
  13   3   3       1380.89       1415.66        48.72 o                         
  14   3   3        749.24        763.88        43.46 o                         
  15   3   3        416.80        451.14        35.60 o                         
 -17   4   3        117.11         57.26        24.76 o                         
 -16   4   3        290.49        360.03        41.79 o                         
 -15   4   3        574.92        574.13        47.98 o                         
 -14   4   3        337.10        281.95        28.35 o                         
 -13   4   3         27.26         19.49        12.02 o                         
 -12   4   3        254.02        250.72        18.37 o                         
 -11   4   3        801.51        734.79        45.17 o                         
 -10   4   3        579.01        622.79        14.91 o                         
  -9   4   3       1249.24       1283.21        23.68 o                         
  -8   4   3         28.03         33.72         5.47 o                         
  -7   4   3        302.22        337.86        11.43 o                         
  -6   4   3        640.33        666.08        11.94 o                         
  -5   4   3       3072.37       3181.70        38.29 o                         
  -4   4   3        495.63        503.39        18.76 o                         
  -3   4   3       4398.08       4639.79        55.69 o                         
  -2   4   3       4330.22       4529.84        54.86 o                         
  -1   4   3       1158.33       1306.30        20.81 o                         
   0   4   3       1790.57       1613.21        23.24 o                         
   1   4   3      11049.55      10762.57       109.28 o                         
   2   4   3      11683.24      11601.37       117.44 o                         
   3   4   3       1484.93       1334.41        19.40 o                         
   4   4   3       2478.13       2471.56        36.99 o                         
   5   4   3       2205.34       2144.83        30.56 o                         
   6   4   3       2498.08       2363.54        31.99 o                         
   7   4   3       1636.34       1641.56        25.28 o                         
   8   4   3        176.20        167.20         9.37 o                         
   9   4   3       1922.98       1907.07        45.33 o                         
  10   4   3       1660.39       1669.49        47.29 o                         
  11   4   3         51.47         43.06        12.76 o                         
  12   4   3         85.82         82.01        15.84 o                         
  13   4   3          3.24          4.26        11.77 o                         
  14   4   3        207.68        214.97        26.40 o                         
  15   4   3         90.61         56.88        18.95 o                         
 -16   5   3        335.51        389.44        46.95 o                         
 -15   5   3        450.58        465.27        49.01 o                         
 -14   5   3       1885.08       1905.94        69.17 o                         
 -13   5   3        268.78        261.01        25.87 o                         
 -12   5   3        145.88        167.10        20.64 o                         
 -11   5   3       2075.50       1915.58        39.81 o                         
 -10   5   3        524.64        576.62        19.91 o                         
  -9   5   3        385.81        368.78        17.03 o                         
  -8   5   3       1089.95       1023.77        20.63 o                         
  -7   5   3         85.96         88.51         7.17 o                         
  -6   5   3        662.10        665.10        20.29 o                         
  -5   5   3        256.95        267.92        24.72 o                         
  -4   5   3        645.36        756.87        18.22 o                         
  -3   5   3       1999.93       2028.35        58.64 o                         
  -2   5   3       4364.74       4333.69        51.74 o                         
  -1   5   3        156.71        129.78         8.86 o                         
   0   5   3       1437.52       1244.40        21.88 o                         
   1   5   3       4072.24       3959.48        51.43 o                         
   2   5   3       4023.78       3774.83        47.97 o                         
   3   5   3       2960.24       2858.33        35.48 o                         
   4   5   3        217.54        194.38        12.55 o                         
   5   5   3        136.27        129.65         8.57 o                         
   6   5   3         22.33         20.59         5.77 o                         
   7   5   3        877.74        861.72        20.90 o                         
   8   5   3        665.17        654.79        26.03 o                         
   9   5   3       1148.83       1105.23        34.26 o                         
  10   5   3        393.90        427.93        28.23 o                         
  11   5   3        357.34        387.04        28.62 o                         
  12   5   3        127.08        135.47        20.69 o                         
  13   5   3        629.02        713.66        43.36 o                         
  14   5   3        630.40        738.63        96.19 o                         
 -16   6   3         67.87         90.28        30.44 o                         
 -15   6   3        112.15        158.38        35.60 o                         
 -14   6   3        144.33        139.52        23.27 o                         
 -13   6   3        189.12        134.65        31.47 o                         
 -12   6   3        119.84        140.81        12.82 o                         
 -11   6   3        153.95        152.64        14.34 o                         
 -10   6   3        884.21        822.85        29.18 o                         
  -9   6   3        636.01        573.69        26.12 o                         
  -8   6   3        228.86        250.80        15.20 o                         
  -7   6   3       2825.81       2934.74        45.40 o                         
  -6   6   3       3803.78       3697.95        50.05 o                         
  -5   6   3        887.67        857.31        20.05 o                         
  -4   6   3       3834.70       4068.99        89.39 o                         
  -3   6   3       2452.76       2543.23        73.30 o                         
  -2   6   3        593.20        613.66        27.74 o                         
  -1   6   3        218.98        190.48         9.57 o                         
   0   6   3        660.62        666.54        17.37 o                         
   1   6   3         36.02         43.96         6.30 o                         
   2   6   3        437.92        464.10        17.51 o                         
   3   6   3       1082.90       1056.74        20.06 o                         
   4   6   3        786.25        805.29        19.01 o                         
   5   6   3       1564.88       1465.24        37.34 o                         
   6   6   3       1032.07        978.66        24.90 o                         
   7   6   3        103.57         87.00        10.37 o                         
   8   6   3         62.17         92.30        13.31 o                         
   9   6   3         89.77         55.57        12.57 o                         
  10   6   3         53.23         19.00        15.63 o                         
  11   6   3         18.25         33.94        16.89 o                         
  12   6   3         18.04          5.30        27.60 o                         
  13   6   3         96.22        106.45        22.54 o                         
  14   6   3        104.99        147.30        26.31 o                         
 -15   7   3        393.53        317.22        46.95 o                         
 -14   7   3        235.01        212.54        39.72 o                         
 -13   7   3        198.15        176.43        36.63 o                         
 -12   7   3        204.01        207.08        17.61 o                         
 -11   7   3        791.33        758.22        31.77 o                         
 -10   7   3       1118.48       1093.88        46.39 o                         
  -9   7   3        174.53        169.51        13.46 o                         
  -8   7   3        209.31        179.30        16.56 o                         
  -7   7   3        365.93        334.24        23.72 o                         
  -6   7   3       1193.63       1258.33        31.62 o                         
  -5   7   3         65.85         41.47         8.85 o                         
  -4   7   3         63.81         74.02        11.89 o                         
  -3   7   3        834.57        871.53        40.13 o                         
  -2   7   3       2104.37       2002.87        35.21 o                         
  -1   7   3        374.09        415.00        15.67 o                         
   0   7   3         35.77         57.82         7.24 o                         
   1   7   3       1983.43       1847.12        32.08 o                         
   2   7   3       1267.39       1204.00        26.21 o                         
   3   7   3        883.09        886.89        23.46 o                         
   4   7   3        159.94        150.76        17.36 o                         
   5   7   3        302.49        350.86        18.28 o                         
   6   7   3        231.08        253.34        19.18 o                         
   7   7   3         83.55         90.25        17.06 o                         
   8   7   3          4.42         20.50        13.58 o                         
   9   7   3        587.12        604.46        42.30 o                         
  10   7   3        814.98        900.77        75.06 o                         
  11   7   3        690.17        713.12        47.20 o                         
  12   7   3         64.27         71.15        29.66 o                         
  13   7   3        190.93        215.12        37.66 o                         
 -14   8   3          5.52         -4.13        24.76 o                         
 -13   8   3        210.09        209.18        26.38 o                         
 -12   8   3         95.87         71.00        16.79 o                         
 -11   8   3         71.89         86.40        30.18 o                         
 -10   8   3        130.60        105.85        20.04 o                         
  -9   8   3          3.45         11.77        13.93 o                         
  -8   8   3        467.05        489.33        31.94 o                         
  -7   8   3        708.35        741.80        35.42 o                         
  -6   8   3        327.01        334.01        22.46 o                         
  -5   8   3        991.58        918.80        31.38 o                         
  -4   8   3        746.05        686.79        24.56 o                         
  -3   8   3         66.43         45.51         9.56 o                         
  -2   8   3        120.85        121.72        12.20 o                         
  -1   8   3        337.43        368.34        22.07 o                         
   0   8   3        140.13        145.14        17.97 o                         
   1   8   3       1421.04       1315.17        37.98 o                         
   2   8   3       1024.77       1018.82        56.25 o                         
   3   8   3        585.65        544.61        44.65 o                         
   4   8   3        704.50        623.65        38.73 o                         
   5   8   3        475.08        515.04        34.04 o                         
   6   8   3       1383.71       1445.75        76.74 o                         
   7   8   3        698.95        753.53        73.93 o                         
   8   8   3         38.01         49.66        17.24 o                         
   9   8   3        398.63        389.16        37.65 o                         
  10   8   3        426.41        482.30        55.20 o                         
  11   8   3         86.78         93.37        31.47 o                         
  12   8   3         22.17         18.06        26.31 o                         
 -13   9   3        171.39        169.21        42.82 o                         
 -12   9   3         38.22         12.38        18.57 o                         
 -11   9   3        355.69        344.17        32.89 o                         
 -10   9   3        339.11        325.83        26.35 o                         
  -9   9   3        132.78        165.61        32.76 o                         
  -8   9   3          2.99          0.64        15.32 o                         
  -7   9   3          1.61        -13.55        13.55 o                         
  -6   9   3        173.74        126.08        21.09 o                         
  -5   9   3        113.86        137.54        23.40 o                         
  -4   9   3        513.22        601.56        42.61 o                         
  -3   9   3       1026.81       1061.58        55.08 o                         
  -2   9   3       1110.80       1034.41        60.50 o                         
  -1   9   3        365.64        387.67        42.93 o                         
   0   9   3         56.12         55.72        25.17 o                         
   1   9   3        550.43        569.30        57.52 o                         
   2   9   3        841.58        864.07        55.61 o                         
   3   9   3        590.04        515.14        47.28 o                         
   4   9   3        431.56        526.95        50.45 o                         
   5   9   3        373.17        358.24        40.74 o                         
   6   9   3         38.33         15.97        16.41 o                         
   7   9   3         56.52         88.77        22.14 o                         
   8   9   3        311.26        340.43        44.47 o                         
   9   9   3        713.38        919.20        74.29 o                         
  10   9   3        369.74        382.73        51.59 o                         
  11   9   3        141.86        184.17        39.72 o                         
 -11  10   3         79.00         46.43        25.28 o                         
 -10  10   3         91.23         82.74        22.17 o                         
  -9  10   3         72.66        148.06        37.66 o                         
  -8  10   3        367.96        425.55        55.72 o                         
  -7  10   3       1899.83       1914.97        86.15 o                         
  -6  10   3       1083.06       1116.21        66.63 o                         
  -5  10   3         87.41         51.74        26.52 o                         
  -4  10   3        196.22        213.49        36.55 o                         
  -3  10   3        182.74        181.42        77.38 o                         
  -2  10   3        144.55        173.09        57.78 o                         
  -1  10   3        147.62        136.77        30.98 o                         
   0  10   3        278.02        296.68        58.01 o                         
   1  10   3        337.80        311.68        41.14 o                         
   2  10   3         19.95         20.50        28.63 o                         
   3  10   3         47.52         45.57        26.28 o                         
   4  10   3        150.71        173.22        46.95 o                         
   5  10   3        342.01        342.26        44.28 o                         
   6  10   3        701.41        711.63        44.17 o                         
   7  10   3         47.26         61.46        21.07 o                         
   8  10   3          6.51         35.08        30.44 o                         
   9  10   3         14.87         40.75        31.47 o                         
  -9  11   3         23.22         -8.25        26.83 o                         
  -8  11   3        179.00        161.99        43.33 o                         
  -7  11   3         22.63        -24.87        24.87 o                         
  -6  11   3        194.66        173.61        37.36 o                         
  -5  11   3        427.87        515.24        53.54 o                         
  -4  11   3         43.15         51.89        30.70 o                         
  -3  11   3        373.95        411.04        50.77 o                         
  -2  11   3        470.31        473.01        52.88 o                         
  -1  11   3         79.46         77.48        37.66 o                         
   0  11   3        215.06        226.55        38.75 o                         
   1  11   3        360.42        446.68        50.08 o                         
   2  11   3         32.36         23.78        26.81 o                         
   3  11   3          6.07         -1.60        24.16 o                         
   4  11   3        214.80        256.78        42.08 o                         
   5  11   3        108.14        122.72        33.64 o                         
   6  11   3         14.62          3.85        18.92 o                         
   7  11   3         92.36         79.73        27.72 o                         
  -6  12   3         64.70         42.30        29.75 o                         
  -5  12   3        102.44        117.44        37.66 o                         
  -4  12   3         14.69         -8.90        39.98 o                         
  -3  12   3         98.02         63.03        31.68 o                         
  -2  12   3        141.28         99.86        35.00 o                         
  -1  12   3        339.85        382.86        52.39 o                         
   0  12   3        250.42        253.85        65.49 o                         
   1  12   3        470.45        582.14        59.94 o                         
   2  12   3        623.14        593.62        60.87 o                         
   3  12   3         61.84         84.62        32.97 o                         
   4  12   3        156.59        127.57        35.92 o                         
  -6 -12   4        150.70        160.44        51.07 o                         
  -5 -12   4        221.18        201.71        55.20 o                         
  -4 -12   4         63.62         39.21        35.08 o                         
  -3 -12   4        335.58        292.97        58.81 o                         
  -2 -12   4        514.69        502.93        74.29 o                         
  -9 -11   4        192.96        167.52        34.60 o                         
  -8 -11   4        350.51        294.41        41.37 o                         
  -7 -11   4        386.66        309.42        40.78 o                         
  -6 -11   4        127.16        107.91        30.09 o                         
  -5 -11   4         61.33         71.98        26.72 o                         
  -4 -11   4        276.15        328.57        61.39 o                         
  -3 -11   4        653.96        582.90        71.71 o                         
  -2 -11   4        229.34        302.77        57.78 o                         
  -1 -11   4        170.64        138.77        44.88 o                         
   0 -11   4         69.32         72.74        39.21 o                         
   1 -11   4         50.01         32.50        42.82 o                         
   2 -11   4         32.86         17.50        22.55 o                         
   3 -11   4        115.56         63.25        25.51 o                         
   4 -11   4         64.36        107.49        30.95 o                         
   5 -11   4        208.45        277.63        41.40 o                         
   6 -11   4        291.61        451.46        51.76 o                         
   7 -11   4         50.89         65.00        40.24 o                         
 -11 -10   4        393.50        408.97        48.98 o                         
 -10 -10   4        319.81        292.16        41.18 o                         
  -9 -10   4        142.63        107.76        31.00 o                         
  -8 -10   4         76.46        104.94        24.19 o                         
  -7 -10   4        163.02        167.48        25.14 o                         
  -6 -10   4        174.64        176.20        25.57 o                         
  -5 -10   4         18.37         21.79        16.30 o                         
  -4 -10   4        335.27        330.62        35.75 o                         
  -3 -10   4        676.46        612.30        72.22 o                         
  -2 -10   4          7.48         -1.55        26.83 o                         
  -1 -10   4        137.02        110.18        24.89 o                         
   0 -10   4        286.94        275.56        27.53 o                         
   1 -10   4        961.24        937.85        45.05 o                         
   2 -10   4        273.78        225.82        32.84 o                         
   3 -10   4        194.39        202.69        32.94 o                         
   4 -10   4        836.38        938.17        60.72 o                         
   5 -10   4        326.65        277.70        69.10 o                         
   6 -10   4         90.48         49.11        27.52 o                         
   7 -10   4         67.33         77.63        30.09 o                         
   8 -10   4         36.52         36.25        26.66 o                         
   9 -10   4        254.78        252.78        60.87 o                         
 -13  -9   4         59.19         69.40        28.85 o                         
 -12  -9   4          4.64         -2.31        23.04 o                         
 -11  -9   4        213.34        330.11        62.42 o                         
 -10  -9   4          5.51          0.45        33.79 o                         
  -9  -9   4        147.73        179.15        23.83 o                         
  -8  -9   4        805.48        846.06        45.68 o                         
  -7  -9   4       1142.18       1105.80        47.98 o                         
  -6  -9   4        475.59        518.99        70.39 o                         
  -5  -9   4         37.48         22.94        15.66 o                         
  -4  -9   4        433.38        512.67        34.34 o                         
  -3  -9   4        344.88        367.04        29.48 o                         
  -2  -9   4        196.20        233.57        19.59 o                         
  -1  -9   4       1041.56       1207.76        40.10 o                         
   0  -9   4        860.54        957.50        44.17 o                         
   1  -9   4        226.47        268.34        26.85 o                         
   2  -9   4        321.78        339.17        41.17 o                         
   3  -9   4        175.18        161.65        21.76 o                         
   4  -9   4        457.77        438.07        33.48 o                         
   5  -9   4       1674.98       1690.06        62.55 o                         
   6  -9   4        745.35        797.87        54.92 o                         
   7  -9   4         17.06         30.87        18.65 o                         
   8  -9   4        110.17         76.28        29.65 o                         
   9  -9   4        152.58        116.47        32.67 o                         
  10  -9   4        107.89        120.20        33.36 o                         
 -14  -8   4        104.95         64.26        27.61 o                         
 -13  -8   4        239.47        239.12        38.25 o                         
 -12  -8   4        870.59        848.17        58.98 o                         
 -11  -8   4        512.86        453.08        44.60 o                         
 -10  -8   4        329.41        317.08        28.63 o                         
  -9  -8   4        205.67        218.72        23.53 o                         
  -8  -8   4         32.60         44.46        15.46 o                         
  -7  -8   4        242.84        270.41        21.54 o                         
  -6  -8   4        154.42        154.22        16.16 o                         
  -5  -8   4         87.36         58.70        14.34 o                         
  -4  -8   4        111.02         92.56        10.41 o                         
  -3  -8   4       1068.21        979.27        26.79 o                         
  -2  -8   4       1922.68       1942.32        44.98 o                         
  -1  -8   4        324.82        335.57        20.03 o                         
   0  -8   4        519.55        529.62        27.64 o                         
   1  -8   4       1190.39       1257.74        40.46 o                         
   2  -8   4        230.31        257.58        18.51 o                         
   3  -8   4        388.47        383.35        27.70 o                         
   4  -8   4          8.32         12.44        11.82 o                         
   5  -8   4         28.39          2.75        13.67 o                         
   6  -8   4        187.86        217.47        28.39 o                         
   7  -8   4        238.03        263.28        28.43 o                         
   8  -8   4        468.93        509.64        37.46 o                         
   9  -8   4        711.05        738.79        45.79 o                         
  10  -8   4        573.92        582.02       106.53 o                         
  11  -8   4        150.71        154.55        43.85 o                         
 -15  -7   4         34.08         30.82        22.84 o                         
 -14  -7   4         17.20         19.36        22.61 o                         
 -13  -7   4         51.68         31.93        14.00 o                         
 -12  -7   4        125.98        150.37        20.37 o                         
 -11  -7   4        346.19        293.63        20.52 o                         
 -10  -7   4        225.32        175.52        22.00 o                         
  -9  -7   4        671.50        681.71        28.46 o                         
  -8  -7   4        828.87        796.27        28.07 o                         
  -7  -7   4       1464.24       1407.99        34.04 o                         
  -6  -7   4       1243.75       1180.87        27.86 o                         
  -5  -7   4       1418.93       1389.83        25.27 o                         
  -4  -7   4        505.29        497.99        21.09 o                         
  -3  -7   4       1051.99       1151.34        38.66 o                         
  -2  -7   4        806.25        673.35        18.38 o                         
  -1  -7   4         79.39        101.00         9.17 o                         
   0  -7   4         82.91         88.44         9.33 o                         
   1  -7   4        127.71        144.04        11.24 o                         
   2  -7   4       1305.41       1380.57        30.33 o                         
   3  -7   4        443.79        441.02        18.56 o                         
   4  -7   4       1761.27       1639.26        39.38 o                         
   5  -7   4       1210.82       1302.60        41.74 o                         
   6  -7   4        374.79        438.30        32.18 o                         
   7  -7   4        215.24        221.76        24.39 o                         
   8  -7   4        415.16        411.07        37.95 o                         
   9  -7   4        192.70        155.42        23.79 o                         
  10  -7   4         61.12         50.49        18.50 o                         
  11  -7   4         28.76         21.31        27.08 o                         
  12  -7   4         36.06         19.29        25.53 o                         
 -16  -6   4        465.89        511.05        47.22 o                         
 -15  -6   4        356.37        312.15        38.26 o                         
 -14  -6   4        147.49        136.28        17.54 o                         
 -13  -6   4        147.47        164.22        20.97 o                         
 -12  -6   4        417.20        444.74        21.76 o                         
 -11  -6   4       1739.42       1764.07        41.24 o                         
 -10  -6   4        372.01        385.70        18.48 o                         
  -9  -6   4        222.01        230.09        14.62 o                         
  -8  -6   4       1238.97       1432.20        30.47 o                         
  -7  -6   4         69.89        113.06        10.90 o                         
  -6  -6   4        184.11        176.34         8.52 o                         
  -5  -6   4        255.37        247.45        14.02 o                         
  -4  -6   4       2880.13       2838.46        38.09 o                         
  -3  -6   4       2794.56       2829.57        37.87 o                         
  -2  -6   4        455.87        480.64        13.17 o                         
  -1  -6   4        213.81        199.82        10.22 o                         
   0  -6   4       1188.82       1089.00        20.33 o                         
   1  -6   4       2057.46       2009.78        32.87 o                         
   2  -6   4       2438.48       2419.00        37.02 o                         
   3  -6   4         91.76         86.69         7.91 o                         
   4  -6   4       1688.94       1587.38        30.27 o                         
   5  -6   4         34.57         29.33         6.79 o                         
   6  -6   4        647.51        635.17        26.42 o                         
   7  -6   4        667.61        616.95        26.69 o                         
   8  -6   4         52.81         80.60        17.94 o                         
   9  -6   4        369.70        386.96        31.30 o                         
  10  -6   4        237.47        196.09        24.50 o                         
  11  -6   4        211.61        202.78        25.40 o                         
  12  -6   4        217.71        237.14        40.99 o                         
  13  -6   4        310.12        217.42        38.27 o                         
 -17  -5   4        239.58        259.15        33.27 o                         
 -16  -5   4        643.13        616.24        39.52 o                         
 -15  -5   4        361.77        358.59        29.90 o                         
 -14  -5   4         40.57         56.77        14.45 o                         
 -13  -5   4         16.60          8.92         6.81 o                         
 -12  -5   4        119.29        118.27        10.47 o                         
 -11  -5   4        960.71        872.71        23.73 o                         
 -10  -5   4        508.68        450.92        16.13 o                         
  -9  -5   4        409.39        383.03        14.63 o                         
  -8  -5   4       1120.83       1051.34        21.54 o                         
  -7  -5   4        763.54        700.96        18.47 o                         
  -6  -5   4        281.54        296.58        13.56 o                         
  -5  -5   4       1274.38       1311.90        22.61 o                         
  -4  -5   4       2474.23       2590.27        48.63 o                         
  -3  -5   4       1556.16       1396.61        23.34 o                         
  -2  -5   4        308.59        237.89         9.72 o                         
  -1  -5   4       3361.33       3411.67        47.91 o                         
   0  -5   4       3002.74       2865.55        37.50 o                         
   1  -5   4       1707.32       1648.99        24.18 o                         
   2  -5   4        821.91        813.07        17.78 o                         
   3  -5   4        114.61         97.10         7.43 o                         
   4  -5   4       2326.64       2281.12        35.13 o                         
   5  -5   4       2278.08       2210.15        37.78 o                         
   6  -5   4        592.13        639.69        17.48 o                         
   7  -5   4         23.74          8.21         6.49 o                         
   8  -5   4        809.24        842.60        31.49 o                         
   9  -5   4       1636.94       1563.02        54.68 o                         
  10  -5   4        513.18        539.97        34.53 o                         
  11  -5   4        221.48        287.42        29.69 o                         
  12  -5   4          4.34         22.62        22.31 o                         
  13  -5   4        150.23        147.29        33.20 o                         
  14  -5   4        423.79        434.92        47.96 o                         
 -17  -4   4        199.13        219.22        24.14 o                         
 -16  -4   4        384.77        376.83        29.70 o                         
 -15  -4   4        872.71        864.95        29.61 o                         
 -14  -4   4        898.73        818.80        26.31 o                         
 -13  -4   4        163.98        150.13        10.37 o                         
 -12  -4   4       1766.00       1708.64        34.19 o                         
 -11  -4   4       1204.06       1125.05        25.70 o                         
 -10  -4   4        596.60        528.97        15.36 o                         
  -9  -4   4        736.07        682.24        15.23 o                         
  -8  -4   4        375.46        341.35         9.73 o                         
  -7  -4   4        981.06        960.91        26.17 o                         
  -6  -4   4        368.86        373.46        14.36 o                         
  -5  -4   4        367.86        381.68        14.31 o                         
  -4  -4   4        279.09        297.42        11.81 o                         
  -3  -4   4       4389.76       4497.91        57.95 o                         
  -2  -4   4       5161.74       4942.31        72.84 o                         
  -1  -4   4        213.92        320.00         9.83 o                         
   0  -4   4       4863.65       4944.77        59.89 o                         
   1  -4   4       2228.60       2235.56        31.59 o                         
   2  -4   4        569.63        544.63        13.98 o                         
   3  -4   4        285.28        272.15        11.80 o                         
   4  -4   4        757.15        744.44        16.59 o                         
   5  -4   4         19.38         18.70         5.13 o                         
   6  -4   4        722.14        737.19        18.50 o                         
   7  -4   4        784.11        736.89        19.27 o                         
   8  -4   4        172.59        185.65        12.39 o                         
   9  -4   4        994.63        984.41        30.25 o                         
  10  -4   4        707.14        757.80        35.21 o                         
  11  -4   4         24.44         39.31        15.21 o                         
  12  -4   4       1568.02       1540.94        58.65 o                         
  13  -4   4        865.35        951.42        62.22 o                         
  14  -4   4        453.62        505.84        50.00 o                         
 -18  -3   4         81.64         94.41        43.85 o                         
 -17  -3   4        299.31        317.95        24.12 o                         
 -16  -3   4        352.22        323.98        22.52 o                         
 -15  -3   4        130.75         98.29        10.35 o                         
 -14  -3   4        104.29        101.56         9.83 o                         
 -13  -3   4        146.38        157.75         9.53 o                         
 -12  -3   4        989.53        856.64        20.58 o                         
 -11  -3   4       1342.05       1216.14        25.15 o                         
 -10  -3   4       1622.52       1663.56        25.70 o                         
  -9  -3   4        438.51        434.34        12.48 o                         
  -8  -3   4       1012.84       1036.33        21.22 o                         
  -7  -3   4       1800.18       1750.62        23.17 o                         
  -6  -3   4       4525.43       4400.94        49.32 o                         
  -5  -3   4       1037.82       1010.15        16.30 o                         
  -4  -3   4       4358.51       4204.54        50.06 o                         
  -3  -3   4       9376.38       9067.33       107.46 o                         
  -2  -3   4       3914.24       3538.85        43.11 o                         
  -1  -3   4        222.52        230.36        11.23 o                         
   0  -3   4       7374.04       7519.93        85.53 o                         
   1  -3   4       1866.30       1801.84        25.88 o                         
   2  -3   4        814.63        897.43        16.36 o                         
   3  -3   4        163.94        110.31         8.48 o                         
   4  -3   4       2091.20       2106.84        32.46 o                         
   5  -3   4       4375.14       4390.89        55.96 o                         
   6  -3   4       3538.57       3670.45        49.03 o                         
   7  -3   4        123.99        121.19         8.49 o                         
   8  -3   4       1575.47       1525.56        28.85 o                         
   9  -3   4       2347.46       2404.60        43.33 o                         
  10  -3   4        279.73        251.38        15.72 o                         
  11  -3   4        160.12        158.81        17.52 o                         
  12  -3   4         44.44         38.48        12.55 o                         
  13  -3   4        291.42        335.34        38.16 o                         
  14  -3   4        157.31        235.00        38.15 o                         
  15  -3   4         51.92         38.75        25.02 o                         
 -18  -2   4         93.84         46.00        21.62 o                         
 -17  -2   4        162.71        143.34        21.18 o                         
 -16  -2   4        889.29        866.03        29.76 o                         
 -15  -2   4       1552.57       1530.78        34.58 o                         
 -14  -2   4        221.41        206.52        10.41 o                         
 -13  -2   4        407.36        434.16        17.60 o                         
 -12  -2   4       2913.09       2760.49        45.00 o                         
 -11  -2   4       2433.87       2313.21        34.27 o                         
 -10  -2   4       1648.15       1598.86        27.94 o                         
  -9  -2   4         93.45         75.15         5.32 o                         
  -8  -2   4       4056.74       4574.71       117.63 o                         
  -7  -2   4        623.11        724.64        24.68 o                         
  -6  -2   4         93.18         85.71         4.21 o                         
  -5  -2   4        300.86        319.15         8.06 o                         
  -4  -2   4       3947.94       3780.20        50.09 o                         
  -3  -2   4       2281.49       2129.22        30.09 o                         
  -2  -2   4       1533.90       1505.35        19.11 o                         
  -1  -2   4        177.75        180.96         6.03 o                         
   0  -2   4       3843.21       3491.49        38.18 o                         
   1  -2   4       5101.54       4923.22        54.67 o                         
   2  -2   4        561.63        515.86        10.98 o                         
   3  -2   4        487.06        445.24        12.01 o                         
   4  -2   4       2574.36       2597.74        37.21 o                         
   5  -2   4         14.78         12.14         3.99 o                         
   6  -2   4       1796.38       1672.51        24.51 o                         
   7  -2   4        831.21        788.34        16.92 o                         
   8  -2   4        220.15        229.13        11.47 o                         
   9  -2   4       2096.47       2146.82        39.07 o                         
  10  -2   4       1724.18       1679.16        41.83 o                         
  11  -2   4        246.39        252.16        18.85 o                         
  12  -2   4         93.35        105.42        15.38 o                         
  13  -2   4        654.34        611.94        31.46 o                         
  14  -2   4        626.43        580.78        48.59 o                         
  15  -2   4        241.40        239.47        34.66 o                         
 -18  -1   4         17.82          2.31        12.50 o                         
 -17  -1   4        296.73        315.14        27.28 o                         
 -16  -1   4        425.33        432.12        20.94 o                         
 -15  -1   4         47.63         45.94         9.20 o                         
 -14  -1   4         17.93          7.24         4.76 o                         
 -13  -1   4        208.50        221.07         8.88 o                         
 -12  -1   4          1.62          0.01         4.08 o                         
 -11  -1   4        867.35        756.88        14.92 o                         
 -10  -1   4       1143.38       1082.83        20.02 o                         
  -9  -1   4        751.05        639.71        13.62 o                         
  -8  -1   4       5935.59       6092.38        99.53 o                         
  -7  -1   4       5479.13       6158.86       233.14 o                         
  -6  -1   4       2851.00       3617.60        93.68 o                         
  -5  -1   4        293.43        348.14        14.07 o                         
  -4  -1   4        308.63        316.17        11.69 o                         
  -3  -1   4        955.01        861.33        11.87 o                         
  -2  -1   4       1247.87       1490.24        25.78 o                         
  -1  -1   4        239.53        227.15         5.27 o                         
   0  -1   4      12032.45      12351.03       115.99 o                         
   1  -1   4       2295.42       2355.21        25.83 o                         
   2  -1   4       2590.99       2404.89        29.51 o                         
   3  -1   4       1431.79       1379.06        18.22 o                         
   4  -1   4       5215.80       5019.49        57.46 o                         
   5  -1   4      13416.43      13241.98       140.39 o                         
   6  -1   4       5698.59       5680.95        69.58 o                         
   7  -1   4        128.42        132.04         7.52 o                         
   8  -1   4       1655.38       1731.31        27.49 o                         
   9  -1   4       1458.66       1478.49        28.09 o                         
  10  -1   4       1255.20       1276.78        28.25 o                         
  11  -1   4        186.91        208.21        15.03 o                         
  12  -1   4         57.65         71.84        12.86 o                         
  13  -1   4        166.11        150.80        17.59 o                         
  14  -1   4         24.81          5.77        14.24 o                         
  15  -1   4          9.91        -18.22        18.22 o                         
 -18   0   4         80.57        115.76        21.29 o                         
 -17   0   4          7.74         -6.84        13.17 o                         
 -16   0   4         19.12         10.77         7.59 o                         
 -15   0   4        683.93        698.02        22.08 o                         
 -14   0   4        399.47        448.07        16.60 o                         
 -13   0   4       2001.47       1881.82        37.10 o                         
 -12   0   4       4126.27       3992.04        66.05 o                         
 -11   0   4       2844.53       2704.03        44.34 o                         
 -10   0   4        707.98        665.53        15.62 o                         
  -9   0   4         72.34         69.03         5.50 o                         
  -8   0   4          6.72          8.27         5.73 o                         
  -7   0   4        104.12        163.37        25.28 o                         
  -6   0   4        535.84        588.42        13.74 o                         
  -5   0   4        164.34        181.85         5.33 o                         
  -4   0   4        668.33        603.70         8.04 o                         
  -3   0   4        102.97        123.42         3.02 o                         
  -2   0   4      13917.55      14682.57       148.53 o                         
  -1   0   4       3961.42       3547.20        38.48 o                         
   0   0   4      21608.26      23862.79       232.11 o                         
   1   0   4       1255.51       1171.32        14.74 o                         
   2   0   4        611.85        720.59        11.81 o                         
   3   0   4        392.79        513.61        10.80 o                         
   4   0   4         85.90        149.36         8.87 o                         
   5   0   4         38.37         62.96         5.34 o                         
   6   0   4        450.29        451.76        11.37 o                         
   7   0   4         37.69         37.34         5.26 o                         
   8   0   4       2431.21       2280.63        34.40 o                         
   9   0   4       1704.03       1754.57        38.94 o                         
  10   0   4       2051.66       2145.10        49.37 o                         
  11   0   4       1589.88       1678.61        42.07 o                         
  12   0   4        492.85        546.17        25.56 o                         
  13   0   4       1226.05       1481.88        44.91 o                         
  14   0   4        197.65        188.77        23.08 o                         
  15   0   4        638.25        648.99        49.04 o                         
 -18   1   4         32.85          7.11        14.00 o                         
 -17   1   4        264.91        282.11        27.76 o                         
 -16   1   4        403.96        390.17        21.93 o                         
 -15   1   4         42.89         39.61         8.22 o                         
 -14   1   4         18.31          8.78         6.13 o                         
 -13   1   4        208.81        206.48        12.68 o                         
 -12   1   4          2.27         -0.55         4.50 o                         
 -11   1   4       1016.75        928.49        23.36 o                         
 -10   1   4       1035.22        998.39        21.07 o                         
  -9   1   4        806.81        687.54        23.61 o                         
  -8   1   4       6305.16       6191.21       120.02 o                         
  -7   1   4       5699.19       5719.91       110.79 o                         
  -6   1   4       3036.00       3433.27        99.19 o                         
  -5   1   4        278.85        432.96        18.03 o                         
  -4   1   4        177.16        164.59         5.85 o                         
  -3   1   4       1222.69       1088.76        12.71 o                         
  -2   1   4       1141.13       1361.43        20.12 o                         
  -1   1   4        285.58        275.42         5.03 o                         
   0   1   4      11809.46      12269.72       115.15 o                         
   1   1   4       1977.01       2017.43        22.76 o                         
   2   1   4       2398.81       2147.92        25.81 o                         
   3   1   4       1491.19       1456.03        19.85 o                         
   4   1   4       5299.55       5279.92        57.18 o                         
   5   1   4      12948.62      12674.54       161.37 o                         
   6   1   4       5393.52       5270.88        64.32 o                         
   7   1   4        132.97        140.94         7.08 o                         
   8   1   4       1456.59       1557.24        26.72 o                         
   9   1   4       1545.87       1584.19        32.30 o                         
  10   1   4       1192.94       1235.46        32.10 o                         
  11   1   4        184.84        180.58        16.10 o                         
  12   1   4         51.11         70.52        12.95 o                         
  13   1   4        225.99        226.91        18.77 o                         
  14   1   4         46.09         49.45        18.87 o                         
  15   1   4         12.62         18.17        17.69 o                         
 -18   2   4         95.95         75.75        18.20 o                         
 -17   2   4        157.09        137.86        20.82 o                         
 -16   2   4        873.87        849.60        40.69 o                         
 -15   2   4       1457.09       1432.27        52.21 o                         
 -14   2   4        209.68        195.16        14.78 o                         
 -13   2   4        426.77        457.70        17.50 o                         
 -12   2   4       2989.54       2899.97        76.33 o                         
 -11   2   4       2668.93       2530.11        56.29 o                         
 -10   2   4       1540.43       1556.43        59.74 o                         
  -9   2   4        106.29         82.71         9.65 o                         
  -8   2   4       3848.83       5220.33       233.35 o                         
  -7   2   4        572.74        698.97        22.26 o                         
  -6   2   4        102.63         96.95        10.83 o                         
  -5   2   4        277.80        290.00         7.60 o                         
  -4   2   4       3909.69       3789.94        41.10 o                         
  -3   2   4       2058.81       1923.85        21.80 o                         
  -2   2   4       1780.79       1732.74        21.43 o                         
  -1   2   4        187.43        200.92         5.91 o                         
   0   2   4       3503.94       3081.45        35.83 o                         
   1   2   4       5160.50       5031.64        51.00 o                         
   2   2   4        654.59        626.68        11.78 o                         
   3   2   4        506.24        451.28        10.45 o                         
   4   2   4       2746.07       2697.72        34.25 o                         
   5   2   4         18.34         12.26         4.33 o                         
   6   2   4       1729.05       1629.62        25.80 o                         
   7   2   4        813.48        776.46        16.45 o                         
   8   2   4        254.63        265.82        11.19 o                         
   9   2   4       2204.25       2289.70        36.00 o                         
  10   2   4       1721.15       1712.12        41.24 o                         
  11   2   4        239.72        239.28        18.31 o                         
  12   2   4         59.19         62.62        12.31 o                         
  13   2   4        581.69        553.63        32.22 o                         
  14   2   4        574.88        556.13        72.74 o                         
  15   2   4        242.77        241.03        29.01 o                         
 -17   3   4        301.07        283.17        36.63 o                         
 -16   3   4        368.00        378.09        39.72 o                         
 -15   3   4        173.01        181.59        26.83 o                         
 -14   3   4        116.94        114.56        11.58 o                         
 -13   3   4        138.10        128.12        12.75 o                         
 -12   3   4        955.01        827.03        31.41 o                         
 -11   3   4       1188.84       1061.90        31.20 o                         
 -10   3   4       1716.73       1768.65        38.66 o                         
  -9   3   4        416.20        424.29        15.45 o                         
  -8   3   4        965.95        976.14        21.04 o                         
  -7   3   4       2247.97       2277.47        30.76 o                         
  -6   3   4       4430.27       4318.44        53.98 o                         
  -5   3   4       1098.52       1083.58        16.16 o                         
  -4   3   4       3941.29       3792.59        40.86 o                         
  -3   3   4       8841.26       8610.01        86.58 o                         
  -2   3   4       3817.97       3457.90        39.86 o                         
  -1   3   4        257.07        256.39        10.58 o                         
   0   3   4       7601.44       7779.59        76.57 o                         
   1   3   4       1729.71       1715.47        22.71 o                         
   2   3   4        751.24        796.64        13.25 o                         
   3   3   4        152.12        112.17         6.38 o                         
   4   3   4       2162.45       2234.29        29.12 o                         
   5   3   4       4702.12       4761.27        67.71 o                         
   6   3   4       3726.04       3815.07        49.17 o                         
   7   3   4        129.56        143.15         9.24 o                         
   8   3   4       1620.61       1620.14        29.23 o                         
   9   3   4       2161.93       2307.29        43.54 o                         
  10   3   4        249.02        263.76        18.01 o                         
  11   3   4        158.20        148.72        18.14 o                         
  12   3   4         50.75         72.27        16.18 o                         
  13   3   4        268.54        254.76        32.71 o                         
  14   3   4        115.27        149.90        24.65 o                         
  15   3   4         56.66         51.22        19.46 o                         
 -17   4   4        184.92        170.24        31.47 o                         
 -16   4   4        337.84        275.95        36.11 o                         
 -15   4   4        868.68        796.94        52.62 o                         
 -14   4   4        827.18        698.55        35.62 o                         
 -13   4   4        164.84        142.62        23.73 o                         
 -12   4   4       1732.01       1655.16        46.07 o                         
 -11   4   4       1099.55       1050.69        58.23 o                         
 -10   4   4        505.11        439.68        19.04 o                         
  -9   4   4        674.57        644.87        16.06 o                         
  -8   4   4        311.96        268.15        12.06 o                         
  -7   4   4        952.49        895.41        17.21 o                         
  -6   4   4        390.64        457.37        16.40 o                         
  -5   4   4        392.69        387.60        15.58 o                         
  -4   4   4        301.83        333.97        12.15 o                         
  -3   4   4       4786.70       4932.18        59.77 o                         
  -2   4   4       5163.68       4844.58        58.33 o                         
  -1   4   4        219.68        300.65         9.20 o                         
   0   4   4       4741.74       4912.73        60.01 o                         
   1   4   4       2445.54       2469.58        34.43 o                         
   2   4   4        660.26        664.81        12.96 o                         
   3   4   4        313.01        286.95         8.99 o                         
   4   4   4        787.07        783.26        16.64 o                         
   5   4   4         21.51         12.09         4.44 o                         
   6   4   4        695.25        713.83        16.67 o                         
   7   4   4        769.09        710.32        17.69 o                         
   8   4   4        128.93        150.75         9.82 o                         
   9   4   4        915.09       1007.74        33.87 o                         
  10   4   4        779.14        825.07        36.21 o                         
  11   4   4         27.03         23.67        12.56 o                         
  12   4   4       1521.97       1541.25        53.02 o                         
  13   4   4        868.05        924.06        50.41 o                         
  14   4   4        447.35        466.95        38.76 o                         
 -17   5   4        225.24        239.37        37.14 o                         
 -16   5   4        607.79        543.17        51.07 o                         
 -15   5   4        378.88        395.63        43.33 o                         
 -14   5   4         34.18         24.26        14.21 o                         
 -13   5   4         10.16         10.12        11.66 o                         
 -12   5   4        134.04        163.44        21.93 o                         
 -11   5   4       1009.71        951.06        35.20 o                         
 -10   5   4        417.85        354.68        12.89 o                         
  -9   5   4        427.92        408.41        12.96 o                         
  -8   5   4       1196.07       1125.91        21.99 o                         
  -7   5   4        842.31        775.88        20.75 o                         
  -6   5   4        240.00        219.38        10.36 o                         
  -5   5   4       1226.61       1301.01        20.77 o                         
  -4   5   4       2768.49       2974.24        37.78 o                         
  -3   5   4       1736.66       1581.19        23.78 o                         
  -2   5   4        383.58        315.23        11.32 o                         
  -1   5   4       3551.97       3596.90        45.05 o                         
   0   5   4       2977.17       2856.15        39.80 o                         
   1   5   4       1646.53       1563.13        26.04 o                         
   2   5   4        776.37        749.84        15.35 o                         
   3   5   4        106.86         98.34         6.42 o                         
   4   5   4       2171.97       2173.02        29.40 o                         
   5   5   4       2006.73       1900.47        27.06 o                         
   6   5   4        502.48        542.33        16.93 o                         
   7   5   4         19.45         10.35         6.87 o                         
   8   5   4        726.36        704.35        27.72 o                         
   9   5   4       1648.24       1517.01        44.83 o                         
  10   5   4        478.81        523.47        32.72 o                         
  11   5   4        231.34        304.22        28.35 o                         
  12   5   4          2.03          0.82        15.48 o                         
  13   5   4        195.21        198.55        28.20 o                         
  14   5   4        509.66        522.04        41.48 o                         
 -16   6   4        460.60        550.40        57.26 o                         
 -15   6   4        366.67        322.38        43.85 o                         
 -14   6   4        130.88        100.70        20.78 o                         
 -13   6   4        121.00        139.31        22.01 o                         
 -12   6   4        323.10        344.20        29.73 o                         
 -11   6   4       1656.19       1759.23        44.13 o                         
 -10   6   4        359.21        343.87        23.16 o                         
  -9   6   4        218.98        197.45        12.85 o                         
  -8   6   4       1212.05       1344.70        32.22 o                         
  -7   6   4         90.15        147.97        10.82 o                         
  -6   6   4        172.18        174.41        10.52 o                         
  -5   6   4        255.04        229.73        13.30 o                         
  -4   6   4       2789.25       2826.44        57.71 o                         
  -3   6   4       2957.78       2937.16        41.37 o                         
  -2   6   4        601.31        648.92        16.53 o                         
  -1   6   4        222.28        187.67        12.45 o                         
   0   6   4       1296.73       1190.67        23.03 o                         
   1   6   4       2133.51       2110.23        33.59 o                         
   2   6   4       2503.70       2492.54        42.19 o                         
   3   6   4         78.52         72.56         6.22 o                         
   4   6   4       1594.79       1496.17        29.66 o                         
   5   6   4         41.93         54.52         7.32 o                         
   6   6   4        633.98        600.66        21.94 o                         
   7   6   4        607.49        597.31        27.01 o                         
   8   6   4         33.85         40.48        13.33 o                         
   9   6   4        317.98        280.71        30.18 o                         
  10   6   4        182.82        171.68        25.78 o                         
  11   6   4        193.40        175.49        40.75 o                         
  12   6   4        298.73        260.44        47.69 o                         
  13   6   4        342.64        304.18        35.37 o                         
 -15   7   4         25.98          5.16        24.76 o                         
 -14   7   4         13.95         10.83        24.76 o                         
 -13   7   4         38.70         12.41        16.89 o                         
 -12   7   4        147.11        136.23        13.96 o                         
 -11   7   4        295.89        254.10        32.28 o                         
 -10   7   4        204.50        167.69        16.36 o                         
  -9   7   4        657.74        652.08        26.81 o                         
  -8   7   4        700.30        740.52        44.17 o                         
  -7   7   4       1425.91       1459.13        38.12 o                         
  -6   7   4       1098.89       1036.66        45.90 o                         
  -5   7   4       1505.04       1497.32        34.24 o                         
  -4   7   4        507.44        550.40        29.26 o                         
  -3   7   4       1070.89       1102.42        49.50 o                         
  -2   7   4        856.25        716.77        19.65 o                         
  -1   7   4         62.22         67.24         7.76 o                         
   0   7   4         99.92        104.72         8.86 o                         
   1   7   4        190.63        199.05        12.78 o                         
   2   7   4       1317.85       1393.38        28.79 o                         
   3   7   4        470.18        464.71        27.88 o                         
   4   7   4       1517.91       1419.99        38.74 o                         
   5   7   4       1287.95       1276.71        35.28 o                         
   6   7   4        408.47        423.24        29.42 o                         
   7   7   4        206.96        212.65        27.74 o                         
   8   7   4        488.98        465.32        33.48 o                         
   9   7   4        175.54        173.04        27.86 o                         
  10   7   4         82.39         53.56        21.44 o                         
  11   7   4         19.46         28.88        21.85 o                         
  12   7   4         32.51         16.51        25.79 o                         
 -14   8   4        135.25        156.31        37.66 o                         
 -13   8   4        239.43        203.77        42.82 o                         
 -12   8   4        786.82        722.12        39.96 o                         
 -11   8   4        426.28        426.19        31.87 o                         
 -10   8   4        272.71        229.12        20.46 o                         
  -9   8   4        200.61        169.26        22.04 o                         
  -8   8   4         43.38         72.01        15.77 o                         
  -7   8   4        227.09        248.15        18.86 o                         
  -6   8   4        140.12        121.46        14.89 o                         
  -5   8   4        102.10         80.26        15.76 o                         
  -4   8   4         79.14         63.50        10.64 o                         
  -3   8   4       1171.01       1093.70        35.04 o                         
  -2   8   4       1949.77       1918.36        74.23 o                         
  -1   8   4        313.15        347.86        22.43 o                         
   0   8   4        530.81        485.42        25.72 o                         
   1   8   4       1257.01       1310.47        42.06 o                         
   2   8   4        221.27        305.74        35.73 o                         
   3   8   4        422.82        425.24        48.95 o                         
   4   8   4         17.02         22.92        15.93 o                         
   5   8   4         26.80         12.90        12.47 o                         
   6   8   4        216.08        227.02        23.52 o                         
   7   8   4        276.10        358.83        38.53 o                         
   8   8   4        453.23        551.60        47.72 o                         
   9   8   4        660.21        651.51        65.00 o                         
  10   8   4        543.43        492.10        57.26 o                         
  11   8   4        153.22        182.11        39.72 o                         
 -13   9   4         49.01         76.35        36.11 o                         
 -12   9   4          4.90          5.91        15.48 o                         
 -11   9   4        263.12        326.33        31.30 o                         
 -10   9   4          2.87          5.49        12.80 o                         
  -9   9   4        171.02        188.85        28.38 o                         
  -8   9   4        866.88        855.26        45.41 o                         
  -7   9   4       1171.51       1112.49        45.30 o                         
  -6   9   4        451.10        430.74        31.81 o                         
  -5   9   4         44.19         27.91        18.17 o                         
  -4   9   4        520.72        512.42        37.86 o                         
  -3   9   4        420.33        445.59        42.54 o                         
  -2   9   4        158.38        172.01        30.78 o                         
  -1   9   4       1013.86       1122.22        62.92 o                         
   0   9   4        822.64        867.73        56.54 o                         
   1   9   4        227.15        212.32        32.24 o                         
   2   9   4        389.11        384.28        45.14 o                         
   3   9   4        196.29        271.88        37.37 o                         
   4   9   4        415.40        395.49        41.35 o                         
   5   9   4       1587.27       1610.55        77.44 o                         
   6   9   4        724.59        730.36        76.98 o                         
   7   9   4         22.48         29.76        30.95 o                         
   8   9   4         67.26         61.39        33.53 o                         
   9   9   4        157.07        154.25        40.24 o                         
  10   9   4         95.32        104.72        34.56 o                         
 -11  10   4        441.37        425.50        45.66 o                         
 -10  10   4        317.78        274.07        26.56 o                         
  -9  10   4        176.20        133.20        28.80 o                         
  -8  10   4         70.09         40.75        31.98 o                         
  -7  10   4        154.77        158.73        33.92 o                         
  -6  10   4        171.08        147.50        71.19 o                         
  -5  10   4         32.75         11.79        22.69 o                         
  -4  10   4        377.27        332.23        43.41 o                         
  -3  10   4        621.51        633.62        55.58 o                         
  -2  10   4          0.31        -18.06        21.07 o                         
  -1  10   4        131.84         79.29        32.24 o                         
   0  10   4        231.29        183.40        44.62 o                         
   1  10   4        954.46        937.23       100.34 o                         
   2  10   4        332.16        350.70        44.49 o                         
   3  10   4        185.33        237.99        37.37 o                         
   4  10   4        807.17        825.73        63.64 o                         
   5  10   4        323.22        311.79       113.21 o                         
   6  10   4         82.26         72.20        21.72 o                         
   7  10   4         60.45         40.47        45.40 o                         
   8  10   4         54.94         78.41        37.14 o                         
   9  10   4        274.47        327.02        55.20 o                         
  -9  11   4        208.68        223.89        45.91 o                         
  -8  11   4        384.19        510.16        67.06 o                         
  -7  11   4        411.71        382.20        52.63 o                         
  -6  11   4        131.56         71.69        51.07 o                         
  -5  11   4         64.27         71.11        30.00 o                         
  -4  11   4        217.75        285.86        67.55 o                         
  -3  11   4        593.15        741.45        63.87 o                         
  -2  11   4        229.58        268.55        60.85 o                         
  -1  11   4        133.97        130.16        32.90 o                         
   0  11   4         53.26         63.86        30.08 o                         
   1  11   4         32.30          4.94        24.60 o                         
   2  11   4         13.45         31.01        27.61 o                         
   3  11   4        122.04        131.53        33.92 o                         
   4  11   4         97.02        118.49        33.00 o                         
   5  11   4        269.81        284.95        46.92 o                         
   6  11   4        325.47        422.38        39.67 o                         
  -6  12   4        151.34        167.20        40.50 o                         
  -5  12   4        209.91        178.90        37.85 o                         
  -4  12   4         40.80         24.78        28.01 o                         
  -3  12   4        355.92        410.14        52.39 o                         
  -2  12   4        503.59        495.48        56.68 o                         
  -1  12   4         54.59         95.46        40.50 o                         
   0  12   4        224.86        309.74        47.52 o                         
   1  12   4        189.49        220.91        53.11 o                         
   2  12   4        129.24        134.03        36.21 o                         
   3  12   4        126.47        121.01        35.74 o                         
  -6 -12   5         60.18         94.41        42.82 o                         
  -5 -12   5         62.23         22.70        36.11 o                         
  -4 -12   5        124.84        148.57        46.95 o                         
  -3 -12   5        254.75        248.66        56.75 o                         
  -2 -12   5        341.08        380.67        68.61 o                         
  -9 -11   5        124.23        136.03        33.17 o                         
  -8 -11   5         10.97        -12.33        22.99 o                         
  -7 -11   5        357.39        292.97        58.81 o                         
  -6 -11   5        730.96        703.10        81.51 o                         
  -5 -11   5         91.78        122.26        44.37 o                         
  -4 -11   5        134.88         99.05        40.75 o                         
  -3 -11   5        210.26        241.95        54.68 o                         
  -2 -11   5         15.05        -24.76        24.76 o                         
  -1 -11   5        326.03        286.26        55.20 o                         
   0 -11   5        427.64        395.11        86.67 o                         
   1 -11   5         98.32         92.86        33.53 o                         
   2 -11   5         73.30        135.96        30.78 o                         
   3 -11   5         30.62        -10.32        20.61 o                         
   4 -11   5         82.57         60.15        27.29 o                         
   5 -11   5         33.75         57.83        27.74 o                         
   6 -11   5         10.66        -22.24        22.24 o                         
 -11 -10   5         68.77         58.79        29.31 o                         
 -10 -10   5         38.20         62.07        41.01 o                         
  -9 -10   5        205.64        174.87        33.87 o                         
  -8 -10   5       1094.37       1013.84        64.02 o                         
  -7 -10   5        789.40        853.99        82.98 o                         
  -6 -10   5         44.72         34.06        17.95 o                         
  -5 -10   5        305.19        299.53        37.65 o                         
  -4 -10   5        518.83        655.74        53.16 o                         
  -3 -10   5         68.09         18.57        31.47 o                         
  -2 -10   5         57.77        130.52        41.27 o                         
  -1 -10   5        194.04        238.17        48.73 o                         
   0 -10   5        486.72        540.11        37.46 o                         
   1 -10   5        165.92        167.99        23.69 o                         
   2 -10   5         11.29        -15.88        19.66 o                         
   3 -10   5        108.11        131.73        29.08 o                         
   4 -10   5        378.63        437.47        46.55 o                         
   5 -10   5        614.64        686.64        59.12 o                         
   6 -10   5         39.60         26.92        25.70 o                         
   7 -10   5        184.71        104.33        39.21 o                         
   8 -10   5        138.06        146.67        35.76 o                         
 -13  -9   5        197.75        206.48        46.17 o                         
 -12  -9   5        486.55        489.62        49.50 o                         
 -11  -9   5        523.92        531.94        52.34 o                         
 -10  -9   5         77.91        100.47        28.76 o                         
  -9  -9   5        150.86        125.86        21.54 o                         
  -8  -9   5         76.75         68.17        18.69 o                         
  -7  -9   5        154.96        209.79        25.30 o                         
  -6  -9   5        155.71        178.96        22.69 o                         
  -5  -9   5        225.17        277.05        26.82 o                         
  -4  -9   5        112.60        139.41        25.16 o                         
  -3  -9   5        227.69        201.78        21.14 o                         
  -2  -9   5        248.51        234.26        19.79 o                         
  -1  -9   5        193.72        183.53        18.28 o                         
   0  -9   5       1220.30       1172.95        47.17 o                         
   1  -9   5       1099.83       1232.65        51.84 o                         
   2  -9   5        392.97        428.77        33.43 o                         
   3  -9   5        346.52        374.15        40.37 o                         
   4  -9   5        187.79        165.49        32.50 o                         
   5  -9   5         29.41         43.61        24.25 o                         
   6  -9   5         21.90         18.90        22.48 o                         
   7  -9   5        207.29        312.32        42.85 o                         
   8  -9   5        780.90        916.60       139.29 o                         
   9  -9   5        360.44        374.74        48.15 o                         
  10  -9   5         90.87         81.02        31.88 o                         
 -14  -8   5        175.24        171.04        34.04 o                         
 -13  -8   5         55.94         50.98        25.70 o                         
 -12  -8   5        152.42        138.37        30.58 o                         
 -11  -8   5        118.74        149.82        30.60 o                         
 -10  -8   5         29.62         31.18        14.81 o                         
  -9  -8   5        564.23        655.35        37.57 o                         
  -8  -8   5        199.12        241.63        24.60 o                         
  -7  -8   5        608.43        617.13        50.19 o                         
  -6  -8   5        255.47        327.43        22.95 o                         
  -5  -8   5        102.19        143.01        21.15 o                         
  -4  -8   5        462.60        390.66        19.94 o                         
  -3  -8   5        851.27        778.81        29.67 o                         
  -2  -8   5        205.43        195.45        19.19 o                         
  -1  -8   5        153.15        112.96        13.21 o                         
   0  -8   5         31.13         24.95         9.60 o                         
   1  -8   5       1226.11       1192.97        35.55 o                         
   2  -8   5        289.77        346.80        25.03 o                         
   3  -8   5       1285.99       1337.66        43.52 o                         
   4  -8   5       1133.86       1192.11        43.70 o                         
   5  -8   5       1416.12       1303.11        52.82 o                         
   6  -8   5        424.62        384.19        33.66 o                         
   7  -8   5        111.35        130.55        22.83 o                         
   8  -8   5        442.93        420.84        36.52 o                         
   9  -8   5        307.38        337.08        34.05 o                         
  10  -8   5         16.92          2.28        44.11 o                         
  11  -8   5        144.29        125.53        33.56 o                         
 -15  -7   5        128.70        114.43        29.62 o                         
 -14  -7   5         42.24         39.02        23.87 o                         
 -13  -7   5        491.98        552.34        31.78 o                         
 -12  -7   5       1391.91       1409.30        49.78 o                         
 -11  -7   5        511.22        467.30        24.29 o                         
 -10  -7   5        528.41        442.44        30.68 o                         
  -9  -7   5        450.88        453.23        29.03 o                         
  -8  -7   5        501.49        501.19        42.22 o                         
  -7  -7   5        467.66        440.83        23.98 o                         
  -6  -7   5        596.74        612.03        36.90 o                         
  -5  -7   5         95.48         94.88        10.71 o                         
  -4  -7   5       1820.59       2043.39        49.67 o                         
  -3  -7   5       1604.78       1807.42        32.62 o                         
  -2  -7   5        515.56        521.30        23.10 o                         
  -1  -7   5       2289.43       2208.46        40.05 o                         
   0  -7   5       2358.95       2242.39        40.97 o                         
   1  -7   5        875.31        947.41        24.58 o                         
   2  -7   5        359.90        356.63        23.15 o                         
   3  -7   5        292.55        249.46        17.96 o                         
   4  -7   5        139.78        145.37        17.10 o                         
   5  -7   5         27.13          5.90        11.46 o                         
   6  -7   5        123.92         81.57        23.97 o                         
   7  -7   5        102.69         89.38        21.43 o                         
   8  -7   5        324.06        294.53        50.58 o                         
   9  -7   5        468.30        504.64        38.37 o                         
  10  -7   5        413.59        455.46        37.36 o                         
  11  -7   5        389.55        319.00        79.94 o                         
  12  -7   5        602.53        528.94        53.62 o                         
 -16  -6   5        127.57        157.75        29.96 o                         
 -15  -6   5          5.22         -9.93        19.32 o                         
 -14  -6   5         20.35          9.85        11.99 o                         
 -13  -6   5         23.29         27.86        10.31 o                         
 -12  -6   5         67.08         59.58         9.82 o                         
 -11  -6   5        126.29         91.82        12.33 o                         
 -10  -6   5        199.34        166.79        14.00 o                         
  -9  -6   5        960.26        857.15        26.49 o                         
  -8  -6   5       2201.03       1904.76        36.45 o                         
  -7  -6   5       1868.00       1696.40        32.94 o                         
  -6  -6   5        882.18        917.51        20.17 o                         
  -5  -6   5       3167.56       3000.01        42.82 o                         
  -4  -6   5       2967.30       2687.09        39.31 o                         
  -3  -6   5        846.46        767.38        19.04 o                         
  -2  -6   5        744.96        716.36        18.39 o                         
  -1  -6   5        114.47        131.28         9.02 o                         
   0  -6   5         73.58         95.23         7.98 o                         
   1  -6   5        346.48        337.95        17.02 o                         
   2  -6   5        458.83        420.32        14.44 o                         
   3  -6   5        420.93        426.51        15.71 o                         
   4  -6   5       2816.28       2756.89        47.55 o                         
   5  -6   5        382.77        372.02        18.66 o                         
   6  -6   5        804.53        777.97        33.18 o                         
   7  -6   5       1095.56       1037.28        44.74 o                         
   8  -6   5        914.28        846.99        94.10 o                         
   9  -6   5        464.18        519.56        37.39 o                         
  10  -6   5         80.05         50.67        18.19 o                         
  11  -6   5         89.62         39.40        27.86 o                         
  12  -6   5         44.67         64.20        28.34 o                         
  13  -6   5        185.22        185.51        36.59 o                         
 -17  -5   5        398.17        397.48        38.75 o                         
 -16  -5   5        645.29        670.82        39.33 o                         
 -15  -5   5        317.81        344.44        36.21 o                         
 -14  -5   5         31.74         34.89        10.20 o                         
 -13  -5   5        153.45        172.98        11.82 o                         
 -12  -5   5        687.25        675.64        20.78 o                         
 -11  -5   5        199.71        147.46        11.05 o                         
 -10  -5   5        189.20        226.36        12.00 o                         
  -9  -5   5        712.58        691.63        18.95 o                         
  -8  -5   5        561.16        510.32        15.57 o                         
  -7  -5   5        544.41        483.59        17.22 o                         
  -6  -5   5        186.28        206.78        12.45 o                         
  -5  -5   5       1265.27       1338.42        34.72 o                         
  -4  -5   5       3088.25       3175.36        45.41 o                         
  -3  -5   5       1421.90       1419.67        25.32 o                         
  -2  -5   5         34.33         40.77         5.73 o                         
  -1  -5   5       1802.06       1833.13        34.44 o                         
   0  -5   5       3679.28       3683.43        51.34 o                         
   1  -5   5       1771.88       1828.37        29.21 o                         
   2  -5   5        141.83        155.24        12.58 o                         
   3  -5   5       1551.13       1597.48        29.39 o                         
   4  -5   5        413.88        401.89        15.02 o                         
   5  -5   5         40.08         32.76         6.39 o                         
   6  -5   5        743.16        716.32        19.71 o                         
   7  -5   5        761.01        793.97        25.58 o                         
   8  -5   5        413.57        404.78        30.54 o                         
   9  -5   5        497.89        517.42        57.87 o                         
  10  -5   5        163.68        160.57        22.58 o                         
  11  -5   5        569.90        501.19        36.36 o                         
  12  -5   5        524.94        424.52        46.75 o                         
  13  -5   5        496.66        448.49        49.57 o                         
 -17  -4   5        895.77        854.25        39.91 o                         
 -16  -4   5        740.02        794.83        39.07 o                         
 -15  -4   5        199.92        212.02        19.91 o                         
 -14  -4   5        500.55        472.53        19.31 o                         
 -13  -4   5        321.22        352.39        13.80 o                         
 -12  -4   5         61.29         61.81         7.31 o                         
 -11  -4   5        906.03        944.62        22.51 o                         
 -10  -4   5         60.55         73.60         8.04 o                         
  -9  -4   5        265.67        283.02        14.55 o                         
  -8  -4   5        355.92        380.54        19.99 o                         
  -7  -4   5         48.25         46.28         7.24 o                         
  -6  -4   5         95.28        129.82        12.52 o                         
  -5  -4   5        725.09        633.21        12.99 o                         
  -4  -4   5       2165.56       2149.03        30.41 o                         
  -3  -4   5       1042.79       1086.60        21.05 o                         
  -2  -4   5        856.23        827.81        26.40 o                         
  -1  -4   5        684.05        693.28        15.27 o                         
   0  -4   5       2024.60       2014.60        29.36 o                         
   1  -4   5       3235.37       3103.92        41.44 o                         
   2  -4   5       1216.40       1222.38        22.85 o                         
   3  -4   5       1498.46       1569.72        27.54 o                         
   4  -4   5       2667.74       2641.57        40.53 o                         
   5  -4   5       3786.12       3878.55        55.44 o                         
   6  -4   5         11.17         14.84         5.49 o                         
   7  -4   5        334.92        287.32        12.42 o                         
   8  -4   5       2674.78       2779.46        57.65 o                         
   9  -4   5       1917.73       1848.96        51.75 o                         
  10  -4   5        408.07        430.77        32.34 o                         
  11  -4   5         17.36         19.14        14.38 o                         
  12  -4   5         61.30         73.53        20.48 o                         
  13  -4   5         13.59         19.60        23.52 o                         
  14  -4   5         19.53         22.48        24.33 o                         
 -18  -3   5         63.14         44.73        22.23 o                         
 -17  -3   5        251.66        279.50        19.71 o                         
 -16  -3   5        851.66        793.58        40.64 o                         
 -15  -3   5        808.79        769.99        23.01 o                         
 -14  -3   5        245.28        248.04        11.30 o                         
 -13  -3   5        942.80        865.97        19.99 o                         
 -12  -3   5        857.21        804.91        18.94 o                         
 -11  -3   5        368.98        344.81        11.56 o                         
 -10  -3   5        158.31        160.22         8.44 o                         
  -9  -3   5        470.78        471.63        19.01 o                         
  -8  -3   5        811.19        974.18        24.97 o                         
  -7  -3   5       2031.15       1937.58        26.11 o                         
  -6  -3   5       1051.30        950.50        17.29 o                         
  -5  -3   5       2815.93       2444.92        33.54 o                         
  -4  -3   5       3203.79       3001.52        39.83 o                         
  -3  -3   5       2073.42       1838.62        30.03 o                         
  -2  -3   5        993.97        825.26        14.84 o                         
  -1  -3   5       2567.19       2220.08        30.02 o                         
   0  -3   5      13121.17      13277.44       146.68 o                         
   1  -3   5       3310.10       3620.77        45.76 o                         
   2  -3   5         98.82        114.29         9.31 o                         
   3  -3   5       1712.86       1670.47        29.53 o                         
   4  -3   5        296.58        296.02        13.05 o                         
   5  -3   5        179.17        162.35         9.32 o                         
   6  -3   5          8.04          8.02         4.82 o                         
   7  -3   5       1660.39       1646.61        30.45 o                         
   8  -3   5       1053.60       1062.21        24.24 o                         
   9  -3   5        928.91        921.72        29.09 o                         
  10  -3   5        168.25        157.28        17.50 o                         
  11  -3   5        398.31        394.04        35.27 o                         
  12  -3   5       1037.56       1156.78        48.80 o                         
  13  -3   5        349.22        473.86        46.61 o                         
  14  -3   5         54.38         45.53        25.19 o                         
 -18  -2   5        134.03        121.57        20.83 o                         
 -17  -2   5        701.04        742.89        39.03 o                         
 -16  -2   5         15.76         -0.86        11.87 o                         
 -15  -2   5          4.84          2.75         5.14 o                         
 -14  -2   5          2.79          1.72         3.92 o                         
 -13  -2   5         38.30         44.01         5.15 o                         
 -12  -2   5         51.76         44.56         4.81 o                         
 -11  -2   5        218.78        249.54         8.07 o                         
 -10  -2   5        277.57        237.56        12.94 o                         
  -9  -2   5       1548.08       1874.58        91.13 o                         
  -8  -2   5       5094.00       7432.44       149.45 o                         
  -7  -2   5       3993.32       4905.36       108.42 o                         
  -6  -2   5         60.90         58.17         3.79 o                         
  -5  -2   5       2901.98       3259.74        36.66 o                         
  -4  -2   5       1532.61       1434.86        20.54 o                         
  -3  -2   5        788.81        622.86        11.23 o                         
  -2  -2   5        322.35        296.60         7.08 o                         
  -1  -2   5       5453.24       5675.47        61.80 o                         
   0  -2   5       5553.72       6174.12        67.32 o                         
   1  -2   5         81.70         59.98         4.61 o                         
   2  -2   5        408.66        419.61        10.80 o                         
   3  -2   5         52.94         69.25         5.67 o                         
   4  -2   5       8661.66       8662.26       106.10 o                         
   5  -2   5       4332.86       4538.39        60.86 o                         
   6  -2   5        710.33        746.96        17.04 o                         
   7  -2   5       1851.83       1936.53        30.29 o                         
   8  -2   5       1930.83       1928.06        33.91 o                         
   9  -2   5        781.94        737.71        21.94 o                         
  10  -2   5        507.00        508.97        26.26 o                         
  11  -2   5        100.87        113.13        15.55 o                         
  12  -2   5         66.63         56.08        13.83 o                         
  13  -2   5         37.07         14.74        20.75 o                         
  14  -2   5         52.17         51.84        24.50 o                         
  15  -2   5         21.01         40.47        24.05 o                         
 -18  -1   5         91.44         91.28        19.76 o                         
 -17  -1   5         70.53         75.32        17.83 o                         
 -16  -1   5        362.67        374.15        18.46 o                         
 -15  -1   5        444.22        404.09        15.30 o                         
 -14  -1   5         10.32          6.27         4.33 o                         
 -13  -1   5       2368.66       2248.68        41.54 o                         
 -12  -1   5       4669.92       4489.84        59.94 o                         
 -11  -1   5       1349.52       1245.04        19.69 o                         
 -10  -1   5       1090.53       1083.85        19.30 o                         
  -9  -1   5       1060.17       1066.69        27.76 o                         
  -8  -1   5       2721.78       2769.84        47.71 o                         
  -7  -1   5         92.37         91.24         6.49 o                         
  -6  -1   5       1822.62       1800.95        27.08 o                         
  -5  -1   5       1060.53       1088.48        16.83 o                         
  -4  -1   5       2768.39       2910.84        38.79 o                         
  -3  -1   5        184.19        236.81         5.44 o                         
  -2  -1   5       1557.75       1448.37        17.56 o                         
  -1  -1   5      10518.20      11553.55       114.01 o                         
   0  -1   5       8547.03       8243.20        79.71 o                         
   1  -1   5       3674.41       3859.01        46.48 o                         
   2  -1   5       1723.61       1792.40        24.26 o                         
   3  -1   5       1337.61       1318.06        18.31 o                         
   4  -1   5       1522.23       1685.82        24.65 o                         
   5  -1   5        922.92        913.13        17.34 o                         
   6  -1   5        352.07        411.58        13.03 o                         
   7  -1   5        114.77         93.02         7.14 o                         
   8  -1   5       1744.42       1747.24        32.37 o                         
   9  -1   5        701.57        692.44        20.68 o                         
  10  -1   5        890.95        876.99        26.61 o                         
  11  -1   5        278.56        349.61        23.57 o                         
  12  -1   5        389.89        391.25        28.59 o                         
  13  -1   5        394.59        338.03        27.63 o                         
  14  -1   5         51.80         54.92        39.47 o                         
  15  -1   5        216.75        192.87        56.23 o                         
 -18   0   5        253.71        229.95        25.67 o                         
 -17   0   5        771.39        713.94        39.07 o                         
 -16   0   5       1857.48       1756.51        47.38 o                         
 -15   0   5        172.70        169.74        11.53 o                         
 -14   0   5         40.74         25.67         6.08 o                         
 -13   0   5        734.32        717.77        20.45 o                         
 -12   0   5         25.24         17.06         5.22 o                         
 -11   0   5        372.59        336.38        11.23 o                         
 -10   0   5        167.98        198.38        13.08 o                         
  -9   0   5        677.46        632.97        23.96 o                         
  -8   0   5         95.41         87.71         7.11 o                         
  -7   0   5       2144.33       2227.47        54.35 o                         
  -6   0   5       1154.17       1091.03        20.43 o                         
  -5   0   5       1163.14       1043.94        18.22 o                         
  -4   0   5        287.58        372.66         7.59 o                         
  -3   0   5          2.50          4.68         1.70 o                         
  -2   0   5        847.73        794.84        11.94 o                         
  -1   0   5       2765.75       3173.98        35.70 o                         
   0   0   5       3727.96       3731.94        41.92 o                         
   1   0   5       1976.73       2022.03        24.60 o                         
   2   0   5       1630.82       1628.91        21.57 o                         
   3   0   5       5818.51       5918.06        65.94 o                         
   4   0   5      14628.66      15119.51       166.96 o                         
   5   0   5      13445.18      13277.73       148.66 o                         
   6   0   5       1902.82       1956.82        29.64 o                         
   7   0   5         33.80         32.88         5.50 o                         
   8   0   5       2801.57       2681.79        44.19 o                         
   9   0   5       1429.59       1345.89        35.35 o                         
  10   0   5          5.95         22.80         9.32 o                         
  11   0   5        367.53        345.78        20.83 o                         
  12   0   5         33.37         26.91        11.72 o                         
  13   0   5         58.95         39.69        13.17 o                         
  14   0   5        216.19        266.30        33.47 o                         
  15   0   5        735.09        800.55        68.61 o                         
 -18   1   5         96.53         89.13        18.35 o                         
 -17   1   5         52.29         56.22        23.21 o                         
 -16   1   5        304.86        352.04        20.26 o                         
 -15   1   5        460.64        436.14        17.68 o                         
 -14   1   5         13.23          6.77         5.53 o                         
 -13   1   5       2495.17       2356.96        49.65 o                         
 -12   1   5       5049.31       4964.79       145.07 o                         
 -11   1   5       1375.19       1330.25        40.67 o                         
 -10   1   5       1067.86       1088.74        28.37 o                         
  -9   1   5        905.66        881.76        23.99 o                         
  -8   1   5       2510.23       2498.63        52.89 o                         
  -7   1   5         85.43         82.76         7.35 o                         
  -6   1   5       1818.28       2218.84       139.27 o                         
  -5   1   5       1002.44        958.27        23.30 o                         
  -4   1   5       2470.75       2493.84        29.08 o                         
  -3   1   5        251.74        306.75         6.46 o                         
  -2   1   5       1562.62       1447.40        17.58 o                         
  -1   1   5      10783.02      11750.62       115.79 o                         
   0   1   5       9407.06       9131.08        94.47 o                         
   1   1   5       3411.70       3560.69        37.75 o                         
   2   1   5       1688.42       1740.39        22.81 o                         
   3   1   5       1479.71       1448.85        20.47 o                         
   4   1   5       1359.55       1510.21        22.13 o                         
   5   1   5        911.99        867.10        21.75 o                         
   6   1   5        339.09        358.96        12.54 o                         
   7   1   5         90.09         71.82         6.62 o                         
   8   1   5       1557.65       1565.83        28.05 o                         
   9   1   5        648.20        648.24        19.16 o                         
  10   1   5        933.01        926.73        35.52 o                         
  11   1   5        201.86        262.47        19.93 o                         
  12   1   5        329.03        327.41        22.90 o                         
  13   1   5        323.16        286.64        22.30 o                         
  14   1   5         45.63         23.41        28.12 o                         
  15   1   5        230.40        204.29        38.69 o                         
 -18   2   5        143.60        133.99        19.92 o                         
 -17   2   5        724.48        715.40        37.14 o                         
 -16   2   5          0.29         -7.39         7.82 o                         
 -15   2   5          7.69         13.03         7.75 o                         
 -14   2   5          3.63          4.56         5.32 o                         
 -13   2   5         36.86         38.85         7.36 o                         
 -12   2   5         62.08         56.12         7.87 o                         
 -11   2   5        227.63        279.96        25.25 o                         
 -10   2   5        272.79        263.41        21.55 o                         
  -9   2   5       1702.30       2327.00       128.28 o                         
  -8   2   5       5249.89       7721.10       150.96 o                         
  -7   2   5       4218.63       5650.19       115.07 o                         
  -6   2   5         59.20         55.69         7.44 o                         
  -5   2   5       2804.38       3116.32        48.92 o                         
  -4   2   5       1405.45       1298.25        17.67 o                         
  -3   2   5        776.22        609.83        10.22 o                         
  -2   2   5        358.39        319.93         8.19 o                         
  -1   2   5       5581.84       5614.52        61.38 o                         
   0   2   5       5368.10       6004.86        60.13 o                         
   1   2   5         69.07         50.85         4.61 o                         
   2   2   5        374.54        392.58        10.09 o                         
   3   2   5         97.62        104.44         6.21 o                         
   4   2   5       9047.99       9033.82        98.63 o                         
   5   2   5       4118.90       4238.64        66.37 o                         
   6   2   5        699.02        741.24        17.01 o                         
   7   2   5       1747.93       1817.95        28.56 o                         
   8   2   5       1809.60       1805.24        33.31 o                         
   9   2   5        706.42        696.43        18.17 o                         
  10   2   5        504.28        469.44        28.00 o                         
  11   2   5         96.83         97.22        14.17 o                         
  12   2   5         62.84         37.09        12.92 o                         
  13   2   5         45.72         43.32        14.98 o                         
  14   2   5         56.78         44.75        20.32 o                         
  15   2   5         13.60         30.95        25.79 o                         
 -18   3   5         62.48         54.54        15.71 o                         
 -17   3   5        228.57        274.91        31.98 o                         
 -16   3   5        815.11        737.66        47.98 o                         
 -15   3   5        747.34        789.48        51.82 o                         
 -14   3   5        251.92        263.34        17.44 o                         
 -13   3   5        930.57        865.21        28.47 o                         
 -12   3   5        865.09        832.63        32.61 o                         
 -11   3   5        330.48        302.49        15.62 o                         
 -10   3   5        167.93        154.04        16.53 o                         
  -9   3   5        428.98        418.93        15.98 o                         
  -8   3   5        741.67        800.97        18.09 o                         
  -7   3   5       2070.68       2023.31        27.79 o                         
  -6   3   5       1045.28        927.38        16.49 o                         
  -5   3   5       2697.72       2373.75        29.74 o                         
  -4   3   5       3349.98       3216.50        35.56 o                         
  -3   3   5       2287.37       2079.13        26.32 o                         
  -2   3   5       1013.57        809.08        14.63 o                         
  -1   3   5       2264.52       1999.68        26.47 o                         
   0   3   5      13022.84      13057.62       137.20 o                         
   1   3   5       3782.58       4028.82        47.69 o                         
   2   3   5         96.69         99.15         6.00 o                         
   3   3   5       1696.11       1679.37        23.94 o                         
   4   3   5        319.14        319.19        13.03 o                         
   5   3   5        172.47        159.48         9.89 o                         
   6   3   5          5.50          8.37         5.96 o                         
   7   3   5       1763.48       1727.65        30.84 o                         
   8   3   5       1135.27       1182.19        24.92 o                         
   9   3   5       1039.54       1022.78        34.50 o                         
  10   3   5        154.90        149.18        15.34 o                         
  11   3   5        396.30        388.54        30.98 o                         
  12   3   5       1001.31       1034.76        43.62 o                         
  13   3   5        376.52        386.80        30.19 o                         
  14   3   5         56.03        103.32        25.04 o                         
 -17   4   5        886.44        850.07        55.72 o                         
 -16   4   5        739.44        748.49        50.56 o                         
 -15   4   5        185.04        227.50        29.41 o                         
 -14   4   5        475.84        454.57        29.15 o                         
 -13   4   5        305.57        341.75        20.50 o                         
 -12   4   5         77.69         67.79        10.98 o                         
 -11   4   5        905.22        928.01        30.66 o                         
 -10   4   5         57.79         84.92         8.78 o                         
  -9   4   5        288.42        357.72        21.90 o                         
  -8   4   5        440.37        502.86        14.56 o                         
  -7   4   5         98.92        101.03        12.66 o                         
  -6   4   5        100.22        127.40         8.02 o                         
  -5   4   5        805.12        728.38        14.13 o                         
  -4   4   5       2044.86       1953.11        24.99 o                         
  -3   4   5       1059.55       1109.42        17.31 o                         
  -2   4   5        869.78        864.36        14.55 o                         
  -1   4   5        760.24        781.71        14.06 o                         
   0   4   5       2007.66       2060.63        28.49 o                         
   1   4   5       3154.92       3012.12        38.58 o                         
   2   4   5       1146.46       1119.22        18.48 o                         
   3   4   5       1586.32       1653.85        23.62 o                         
   4   4   5       2517.41       2579.67        38.14 o                         
   5   4   5       3900.75       3880.32        55.94 o                         
   6   4   5         21.25         23.84         6.53 o                         
   7   4   5        358.44        337.56        17.10 o                         
   8   4   5       2587.49       2660.29        51.27 o                         
   9   4   5       1913.88       1920.67        48.11 o                         
  10   4   5        416.49        412.02        29.46 o                         
  11   4   5         21.34         26.10        13.93 o                         
  12   4   5         56.82         68.29        20.55 o                         
  13   4   5         18.08         44.53        24.50 o                         
  14   4   5         29.03         23.73        25.28 o                         
 -17   5   5        381.91        382.22        42.82 o                         
 -16   5   5        621.43        676.79        52.10 o                         
 -15   5   5        322.66        322.38        38.18 o                         
 -14   5   5         34.36         47.96        15.20 o                         
 -13   5   5        138.04        192.93        21.74 o                         
 -12   5   5        670.57        672.57        35.33 o                         
 -11   5   5        135.13         94.30        13.48 o                         
 -10   5   5        184.87        194.66        13.81 o                         
  -9   5   5        663.75        648.48        19.11 o                         
  -8   5   5        476.61        435.43        20.04 o                         
  -7   5   5        581.90        543.47        19.53 o                         
  -6   5   5        206.13        227.32        10.77 o                         
  -5   5   5       1266.39       1395.93        44.30 o                         
  -4   5   5       3082.70       3160.24        37.75 o                         
  -3   5   5       1575.68       1611.44        23.09 o                         
  -2   5   5         37.93         42.26         4.81 o                         
  -1   5   5       1945.37       1953.30        28.36 o                         
   0   5   5       3900.24       3828.38        47.87 o                         
   1   5   5       1706.61       1735.09        26.65 o                         
   2   5   5        158.40        172.74         9.80 o                         
   3   5   5       1522.73       1569.15        24.57 o                         
   4   5   5        401.22        395.90        12.73 o                         
   5   5   5         47.94         43.82         6.92 o                         
   6   5   5        684.79        678.21        17.84 o                         
   7   5   5        683.63        696.76        23.41 o                         
   8   5   5        313.35        340.86        22.12 o                         
   9   5   5        559.52        597.81        33.44 o                         
  10   5   5        190.41        208.36        27.97 o                         
  11   5   5        608.85        555.82        43.18 o                         
  12   5   5        616.48        567.35        44.23 o                         
  13   5   5        492.94        446.19        52.10 o                         
 -16   6   5         87.46         53.14        25.28 o                         
 -15   6   5          1.79        -14.96        20.12 o                         
 -14   6   5         19.63         18.50        14.74 o                         
 -13   6   5         23.96         19.35        14.59 o                         
 -12   6   5         65.89         50.79        15.86 o                         
 -11   6   5        132.71        109.16        10.92 o                         
 -10   6   5        185.64        117.85        12.96 o                         
  -9   6   5        900.14        791.73        22.93 o                         
  -8   6   5       2362.30       2089.20        38.96 o                         
  -7   6   5       2043.86       1888.00        33.34 o                         
  -6   6   5        898.98        971.31        20.93 o                         
  -5   6   5       3243.73       3162.42        57.41 o                         
  -4   6   5       3222.08       3020.60        40.55 o                         
  -3   6   5        876.61        810.16        19.31 o                         
  -2   6   5        818.87        798.85        20.61 o                         
  -1   6   5        130.11        137.10         8.97 o                         
   0   6   5         55.93         73.12         7.33 o                         
   1   6   5        273.56        262.17        11.70 o                         
   2   6   5        425.35        421.54        13.73 o                         
   3   6   5        319.89        310.90        13.46 o                         
   4   6   5       2439.42       2436.15        38.91 o                         
   5   6   5        356.65        349.48        17.90 o                         
   6   6   5        756.51        714.13        28.99 o                         
   7   6   5       1140.32       1144.47        36.99 o                         
   8   6   5        978.41        956.97        43.39 o                         
   9   6   5        389.88        331.48        34.14 o                         
  10   6   5         71.31         76.65        21.37 o                         
  11   6   5         96.93         44.86        43.08 o                         
  12   6   5         51.44         41.27        26.31 o                         
  13   6   5        204.71        243.50        41.27 o                         
 -15   7   5        115.17         95.95        30.95 o                         
 -14   7   5         45.72         25.28        23.73 o                         
 -13   7   5        413.53        389.19        34.56 o                         
 -12   7   5       1218.08       1162.40        55.02 o                         
 -11   7   5        429.18        432.45        22.58 o                         
 -10   7   5        513.61        430.33        19.78 o                         
  -9   7   5        528.34        548.45        30.22 o                         
  -8   7   5        569.25        620.72        27.59 o                         
  -7   7   5        425.47        447.77        21.18 o                         
  -6   7   5        655.84        582.78        23.74 o                         
  -5   7   5         78.10         84.93        12.20 o                         
  -4   7   5       1760.49       1988.34        79.45 o                         
  -3   7   5       1749.95       1909.87        37.03 o                         
  -2   7   5        527.89        563.90        17.87 o                         
  -1   7   5       2095.83       1994.93        33.87 o                         
   0   7   5       2048.09       1987.70        34.01 o                         
   1   7   5        933.84       1013.19        24.15 o                         
   2   7   5        371.61        351.45        16.14 o                         
   3   7   5        218.85        178.43        21.28 o                         
   4   7   5        148.26        146.56        16.23 o                         
   5   7   5         29.66         21.27        11.56 o                         
   6   7   5        129.86        101.77        19.00 o                         
   7   7   5        130.71        146.65        33.71 o                         
   8   7   5        382.06        324.84        30.03 o                         
   9   7   5        423.91        409.56        51.59 o                         
  10   7   5        390.45        477.14        56.75 o                         
  11   7   5        453.90        411.62        52.10 o                         
  12   7   5        692.84        775.27        67.58 o                         
 -14   8   5        159.71         94.92        34.56 o                         
 -13   8   5         45.25         45.40        29.41 o                         
 -12   8   5        150.70        107.47        27.60 o                         
 -11   8   5        103.10         84.23        17.50 o                         
 -10   8   5         38.77          9.21        13.96 o                         
  -9   8   5        567.35        620.07        36.21 o                         
  -8   8   5        184.48        244.81        19.98 o                         
  -7   8   5        569.67        596.32        29.08 o                         
  -6   8   5        253.19        313.10        20.01 o                         
  -5   8   5        163.12        192.40        20.16 o                         
  -4   8   5        411.87        367.42        28.10 o                         
  -3   8   5        942.21        821.93        35.78 o                         
  -2   8   5        168.60        168.83        23.14 o                         
  -1   8   5        137.14        129.44        26.26 o                         
   0   8   5         30.21         32.65        13.64 o                         
   1   8   5       1286.47       1282.87        50.14 o                         
   2   8   5        332.37        401.61        40.73 o                         
   3   8   5       1246.17       1346.88        66.12 o                         
   4   8   5       1122.79       1207.39        64.11 o                         
   5   8   5       1326.78       1227.73        51.36 o                         
   6   8   5        442.26        426.28        42.23 o                         
   7   8   5        159.89        170.41        31.70 o                         
   8   8   5        475.64        432.37        44.25 o                         
   9   8   5        326.62        294.00        49.01 o                         
  10   8   5         15.06         12.38        28.37 o                         
  11   8   5        119.45         34.05        30.95 o                         
 -13   9   5        179.66        181.59        44.88 o                         
 -12   9   5        500.44        491.98        33.91 o                         
 -11   9   5        514.37        501.43        36.36 o                         
 -10   9   5         99.24         97.77        22.50 o                         
  -9   9   5        114.83        125.71        25.85 o                         
  -8   9   5         60.09         47.09        16.68 o                         
  -7   9   5        132.80        159.50        21.91 o                         
  -6   9   5        118.14        171.58        25.61 o                         
  -5   9   5        211.03        190.20        25.27 o                         
  -4   9   5         83.46        125.53        22.46 o                         
  -3   9   5        288.26        252.49        35.11 o                         
  -2   9   5        250.02        228.25        33.19 o                         
  -1   9   5        241.82        208.48        33.92 o                         
   0   9   5       1353.13       1258.83       104.70 o                         
   1   9   5       1143.20       1134.42       115.04 o                         
   2   9   5        409.76        457.56        50.04 o                         
   3   9   5        339.02        374.60        42.21 o                         
   4   9   5        172.11        187.56        32.10 o                         
   5   9   5         29.29         42.13        19.03 o                         
   6   9   5         27.58         46.56        24.42 o                         
   7   9   5        200.86        283.76       100.31 o                         
   8   9   5        727.26        875.35        77.90 o                         
   9   9   5        371.86        328.05        51.07 o                         
  10   9   5         99.42        104.72        37.14 o                         
 -11  10   5         96.62        131.94        19.34 o                         
 -10  10   5         56.90         37.42        21.19 o                         
  -9  10   5        259.29        230.54        56.21 o                         
  -8  10   5       1123.89       1068.29       247.86 o                         
  -7  10   5        788.49        889.84        62.77 o                         
  -6  10   5         39.96         19.16        23.82 o                         
  -5  10   5        290.90        291.87        40.04 o                         
  -4  10   5        522.71        578.64        53.91 o                         
  -3  10   5         64.71         95.54        28.79 o                         
  -2  10   5         48.47         73.22        28.20 o                         
  -1  10   5        168.61        189.20        84.58 o                         
   0  10   5        464.92        500.10        51.09 o                         
   1  10   5        171.40        225.91        37.19 o                         
   2  10   5         21.12         41.89        26.35 o                         
   3  10   5         92.17        115.29        30.23 o                         
   4  10   5        365.60        249.72        39.84 o                         
   5  10   5        630.03        735.29        48.79 o                         
   6  10   5         33.87         14.13        19.37 o                         
   7  10   5        177.06        165.25        34.83 o                         
   8  10   5        108.61        129.49        42.30 o                         
  -9  11   5        151.68         93.37        36.63 o                         
  -8  11   5          6.96         21.67        30.95 o                         
  -7  11   5        347.55        309.48        55.72 o                         
  -6  11   5        736.89        805.67        65.18 o                         
  -5  11   5         84.41         83.31        30.09 o                         
  -4  11   5        151.22        112.25        33.56 o                         
  -3  11   5        188.55        151.88        34.84 o                         
  -2  11   5         21.58         42.57        52.10 o                         
  -1  11   5        270.67        256.92        42.07 o                         
   0  11   5        337.43        390.69        49.05 o                         
   1  11   5        109.06         98.87        32.41 o                         
   2  11   5         87.53        121.22        33.35 o                         
   3  11   5         17.23         10.92        24.68 o                         
   4  11   5         76.95         60.17        29.34 o                         
   5  11   5         43.14         45.36        23.60 o                         
   6  11   5          4.39          6.25        19.63 o                         
  -6  12   5         63.32         24.76        28.45 o                         
  -5  12   5         48.63         54.78        29.81 o                         
  -4  12   5        129.25         65.74        44.88 o                         
  -3  12   5        256.34        424.75        52.96 o                         
  -2  12   5        334.63        333.45        47.52 o                         
  -1  12   5        267.07        331.94        49.38 o                         
   0  12   5         69.30        105.54        35.16 o                         
   1  12   5        230.61        238.43        41.93 o                         
   2  12   5         19.39         54.74        30.97 o                         
  -5 -12   6        149.56        160.96        50.04 o                         
  -4 -12   6         71.70         92.86        43.85 o                         
  -3 -12   6        354.73        335.27        63.45 o                         
  -2 -12   6          4.03         14.96        34.56 o                         
  -9 -11   6        113.21        101.63        43.85 o                         
  -8 -11   6        353.49        327.53        62.94 o                         
  -7 -11   6         95.50         83.57        42.82 o                         
  -6 -11   6         50.85          3.61        35.08 o                         
  -5 -11   6        306.16        360.55        64.49 o                         
  -4 -11   6        612.15        823.25        91.83 o                         
  -3 -11   6        249.35        200.68        50.04 o                         
  -2 -11   6        178.48        272.85        55.20 o                         
  -1 -11   6        135.28        101.11        40.75 o                         
   1 -11   6         25.79         75.83        34.05 o                         
   2 -11   6        329.83        389.85        46.64 o                         
   3 -11   6        329.80        417.03        91.83 o                         
   4 -11   6        317.32        291.32        42.30 o                         
   5 -11   6         31.35         91.92        30.75 o                         
 -11 -10   6        316.04        232.33        38.95 o                         
 -10 -10   6          4.06          9.15        25.14 o                         
  -9 -10   6        199.30        216.67        36.48 o                         
  -8 -10   6         58.33         26.31        38.18 o                         
  -7 -10   6        366.48        287.61        36.03 o                         
  -6 -10   6         86.27         60.82        22.97 o                         
  -5 -10   6        278.65        265.00        35.57 o                         
  -4 -10   6         71.20         67.06        37.14 o                         
  -3 -10   6        111.56        164.57        43.85 o                         
  -2 -10   6        734.23        771.19        80.99 o                         
  -1 -10   6        533.39        587.76        86.41 o                         
   0 -10   6        482.28        458.01        34.58 o                         
   1 -10   6        210.37        213.34        26.57 o                         
   2 -10   6        470.04        544.96        49.62 o                         
   3 -10   6        934.06       1011.98       137.48 o                         
   4 -10   6         91.77         94.60        29.36 o                         
   5 -10   6        632.94        713.38        61.81 o                         
   6 -10   6        166.85        267.80        41.26 o                         
   7 -10   6        302.66        283.85        43.39 o                         
 -13  -9   6         33.40         33.33        26.14 o                         
 -12  -9   6        226.18        225.49        38.26 o                         
 -11  -9   6         64.78         36.74        25.14 o                         
 -10  -9   6        156.43        187.30        33.74 o                         
  -9  -9   6        468.19        581.18        38.64 o                         
  -8  -9   6        559.95        596.07        46.38 o                         
  -7  -9   6        174.71        192.41        27.35 o                         
  -6  -9   6        230.17        162.63        26.57 o                         
  -5  -9   6        576.79        606.78        78.41 o                         
  -4  -9   6        611.23        586.09        44.28 o                         
  -3  -9   6         21.29         19.39        12.67 o                         
  -2  -9   6        307.95        332.21        24.10 o                         
  -1  -9   6         88.60         82.74        17.80 o                         
   0  -9   6         93.89        110.93        19.58 o                         
   1  -9   6         58.42         45.02        21.12 o                         
   2  -9   6        234.30        213.89        34.23 o                         
   3  -9   6        510.27        581.42        60.62 o                         
   4  -9   6       1985.47       2075.11        88.59 o                         
   5  -9   6        446.58        452.82        77.38 o                         
   6  -9   6        127.43        101.76        29.99 o                         
   7  -9   6        481.23        526.17        60.87 o                         
   8  -9   6         36.64        -18.19        23.84 o                         
   9  -9   6         80.25        158.12        36.34 o                         
 -14  -8   6        455.58        490.12        49.72 o                         
 -13  -8   6        829.37        789.91        60.37 o                         
 -12  -8   6        253.49        298.14        39.22 o                         
 -11  -8   6        354.91        435.72        44.73 o                         
 -10  -8   6        322.45        352.56        28.56 o                         
  -9  -8   6        185.32        208.90        23.29 o                         
  -8  -8   6          7.38          6.99        13.43 o                         
  -7  -8   6        149.79        144.82        20.37 o                         
  -6  -8   6        294.44        311.75        25.89 o                         
  -5  -8   6         89.92         89.78        15.34 o                         
  -4  -8   6        583.74        662.19        31.50 o                         
  -3  -8   6        830.35        904.36        32.64 o                         
  -2  -8   6        225.58        217.58        18.65 o                         
  -1  -8   6       1947.52       2164.99        52.01 o                         
   0  -8   6       1419.64       1461.60        44.60 o                         
   1  -8   6        376.93        341.69        21.74 o                         
   2  -8   6         25.46         11.60        11.86 o                         
   3  -8   6         16.69          6.30        12.03 o                         
   4  -8   6        101.73        102.75        31.23 o                         
   5  -8   6        142.33        167.14        24.71 o                         
   6  -8   6        158.95        155.74        39.63 o                         
   7  -8   6        192.29        182.67        27.73 o                         
   8  -8   6        555.73        582.53       113.75 o                         
   9  -8   6        265.80        273.77        42.30 o                         
  10  -8   6        167.63        161.10        36.54 o                         
 -15  -7   6        203.84        249.94        36.64 o                         
 -14  -7   6         30.97         51.14        24.39 o                         
 -13  -7   6         39.57         10.05        11.17 o                         
 -12  -7   6        157.08        119.39        25.95 o                         
 -11  -7   6        100.53         78.76        12.71 o                         
 -10  -7   6        594.32        484.10        24.53 o                         
  -9  -7   6        759.93        757.96        28.18 o                         
  -8  -7   6       2036.13       1981.46        45.76 o                         
  -7  -7   6        521.93        554.40        25.46 o                         
  -6  -7   6        826.28        720.79        23.36 o                         
  -5  -7   6       1089.07       1150.57        27.08 o                         
  -4  -7   6       3252.30       3408.78        55.71 o                         
  -3  -7   6         77.82         98.05         9.53 o                         
  -2  -7   6        433.31        437.71        17.15 o                         
  -1  -7   6        248.04        252.95        13.97 o                         
   0  -7   6        150.68        116.62        10.57 o                         
   1  -7   6        558.49        487.76        24.53 o                         
   2  -7   6       1056.26        985.97        31.43 o                         
   3  -7   6       1553.46       1517.01        46.06 o                         
   4  -7   6        699.99        675.40        32.89 o                         
   5  -7   6         86.03         95.56        19.33 o                         
   6  -7   6        784.23        740.67        43.28 o                         
   7  -7   6        994.77        941.49        46.29 o                         
   8  -7   6        483.35        470.86        66.25 o                         
   9  -7   6        105.39         52.81        29.62 o                         
  10  -7   6        180.30        164.22        35.70 o                         
  11  -7   6         70.38         51.26        28.45 o                         
 -16  -6   6        139.56         82.81        26.31 o                         
 -15  -6   6          8.75        -17.17        17.17 o                         
 -14  -6   6         32.06         20.87        15.38 o                         
 -13  -6   6        340.91        332.50        20.58 o                         
 -12  -6   6        534.18        480.65        20.83 o                         
 -11  -6   6        340.62        353.11        18.06 o                         
 -10  -6   6        824.24        908.76        25.83 o                         
  -9  -6   6        387.39        385.74        18.10 o                         
  -8  -6   6        260.33        255.08        17.46 o                         
  -7  -6   6       1609.70       1598.54        31.69 o                         
  -6  -6   6        174.22        220.33        11.07 o                         
  -5  -6   6       2214.16       2359.95        38.25 o                         
  -4  -6   6        912.76        825.12        20.06 o                         
  -3  -6   6        388.87        412.97        15.20 o                         
  -2  -6   6       1849.36       1911.77        33.28 o                         
  -1  -6   6       2331.15       2305.71        37.96 o                         
   0  -6   6       1322.90       1289.32        26.25 o                         
   1  -6   6        561.03        535.80        17.11 o                         
   2  -6   6       2148.64       2140.64        37.43 o                         
   3  -6   6       2429.87       2451.94        44.03 o                         
   4  -6   6        412.96        383.05        23.09 o                         
   5  -6   6       1274.52       1303.03        41.74 o                         
   6  -6   6        123.44        133.53        27.82 o                         
   7  -6   6         93.63         83.80        18.38 o                         
   8  -6   6        414.55        394.53        32.84 o                         
   9  -6   6         52.66         42.22        17.21 o                         
  10  -6   6         37.89         16.90        16.78 o                         
  11  -6   6        159.33        149.45        33.83 o                         
  12  -6   6        307.84        331.40        45.60 o                         
 -17  -5   6        549.92        573.75        36.32 o                         
 -16  -5   6         23.15          9.07        15.16 o                         
 -15  -5   6         23.69         33.05        16.01 o                         
 -14  -5   6         48.22         75.49        12.45 o                         
 -13  -5   6        190.30        179.89        12.71 o                         
 -12  -5   6        466.82        426.73        18.57 o                         
 -11  -5   6        326.38        314.92        17.37 o                         
 -10  -5   6        344.32        270.34        12.99 o                         
  -9  -5   6       1255.93       1168.78        25.70 o                         
  -8  -5   6        561.33        599.57        19.74 o                         
  -7  -5   6        422.93        377.99        15.25 o                         
  -6  -5   6        964.21       1013.22        19.65 o                         
  -5  -5   6       2798.26       2736.84        40.69 o                         
  -4  -5   6       1464.69       1422.05        25.66 o                         
  -3  -5   6        668.26        630.61        16.96 o                         
  -2  -5   6        516.44        554.92        15.92 o                         
  -1  -5   6        288.54        329.49        14.63 o                         
   0  -5   6        511.24        490.57        14.47 o                         
   1  -5   6        939.43       1005.88        21.57 o                         
   2  -5   6        167.77        144.57        10.16 o                         
   3  -5   6        671.14        691.02        17.70 o                         
   4  -5   6       1594.45       1585.06        28.79 o                         
   5  -5   6        819.30        790.52        20.82 o                         
   6  -5   6        669.73        587.95        22.09 o                         
   7  -5   6       1682.71       1807.82        59.76 o                         
   8  -5   6       1378.19       1412.36        53.47 o                         
   9  -5   6       1059.62       1019.20        46.11 o                         
  10  -5   6        311.01        259.26        32.89 o                         
  11  -5   6        101.10         97.91        29.28 o                         
  12  -5   6        265.36        327.96        42.88 o                         
  13  -5   6        198.42        225.13        38.95 o                         
 -17  -4   6        193.41        220.66        22.13 o                         
 -16  -4   6        596.57        624.81        34.92 o                         
 -15  -4   6        123.90        108.53        15.87 o                         
 -14  -4   6        173.96        145.51         8.83 o                         
 -13  -4   6        722.79        589.33        18.15 o                         
 -12  -4   6         78.44         90.37         9.90 o                         
 -11  -4   6        379.35        329.29        12.91 o                         
 -10  -4   6        291.63        254.93        10.77 o                         
  -9  -4   6       1216.00       1171.60        23.75 o                         
  -8  -4   6        889.98        921.32        29.61 o                         
  -7  -4   6        361.35        335.71        10.22 o                         
  -6  -4   6        732.70        724.89        15.46 o                         
  -5  -4   6       1544.00       1552.34        25.30 o                         
  -4  -4   6       2216.44       2343.86        36.61 o                         
  -3  -4   6        844.45        802.89        17.79 o                         
  -2  -4   6        408.16        497.27        13.98 o                         
  -1  -4   6       2607.48       2649.22        38.46 o                         
   0  -4   6       3847.98       4165.94        52.93 o                         
   1  -4   6         41.11         30.42         5.03 o                         
   2  -4   6        280.21        317.94        12.31 o                         
   3  -4   6        282.83        335.94        21.40 o                         
   4  -4   6        409.52        411.66        14.61 o                         
   5  -4   6       1137.63       1174.00        23.60 o                         
   6  -4   6         36.55         31.02         6.38 o                         
   7  -4   6         51.37         60.14         9.11 o                         
   8  -4   6        102.46        100.54        17.28 o                         
   9  -4   6        707.78        664.39        37.09 o                         
  10  -4   6        257.45        267.10        38.43 o                         
  11  -4   6       1635.53       1671.24        61.25 o                         
  12  -4   6       1019.94        981.43        65.31 o                         
  13  -4   6        163.03        155.80        33.27 o                         
 -18  -3   6        387.24        411.06        39.35 o                         
 -17  -3   6        238.31        236.36        26.09 o                         
 -16  -3   6        148.38        136.67        15.17 o                         
 -15  -3   6         68.04         89.43        13.57 o                         
 -14  -3   6         88.52         82.61        17.35 o                         
 -13  -3   6         45.27         39.35        11.32 o                         
 -12  -3   6         64.44         49.00        10.96 o                         
 -11  -3   6         77.60         81.88        11.26 o                         
 -10  -3   6        329.85        379.98        14.41 o                         
  -9  -3   6       1177.22       1390.79        32.63 o                         
  -8  -3   6       2063.64       2132.55        31.05 o                         
  -7  -3   6        199.03        194.17         7.15 o                         
  -6  -3   6        516.42        500.84        11.33 o                         
  -5  -3   6       5621.41       5535.64        72.95 o                         
  -4  -3   6       3439.44       3165.25        42.20 o                         
  -3  -3   6        775.79        783.76        15.46 o                         
  -2  -3   6        865.21       1064.72        18.67 o                         
  -1  -3   6        602.35        600.26        14.10 o                         
   0  -3   6       1107.54       1042.59        18.35 o                         
   1  -3   6        648.75        667.78        14.46 o                         
   2  -3   6        462.14        503.80        12.90 o                         
   3  -3   6       3186.12       3275.60        50.18 o                         
   4  -3   6       5065.52       5325.37        70.70 o                         
   5  -3   6       1476.68       1604.86        29.10 o                         
   6  -3   6       1605.92       1623.63        28.66 o                         
   7  -3   6       2569.27       2513.97        41.56 o                         
   8  -3   6       1044.47       1068.92        31.64 o                         
   9  -3   6         66.71         62.75        13.23 o                         
  10  -3   6         60.92         55.80        17.25 o                         
  11  -3   6        125.50        154.48        27.17 o                         
  12  -3   6        860.79        917.22        61.14 o                         
  13  -3   6        105.77        112.49        30.24 o                         
  14  -3   6         44.39         52.29        26.64 o                         
 -18  -2   6         19.50         43.41        16.73 o                         
 -17  -2   6        325.73        369.07        33.93 o                         
 -16  -2   6        376.85        419.57        29.75 o                         
 -15  -2   6        185.78        157.52        22.58 o                         
 -14  -2   6        272.23        224.24        14.96 o                         
 -13  -2   6       1096.99       1104.90        31.31 o                         
 -12  -2   6       1450.27       1442.65        31.34 o                         
 -11  -2   6       1281.84       1277.36        61.61 o                         
 -10  -2   6        365.01        385.95        20.07 o                         
  -9  -2   6        680.63        948.57        39.26 o                         
  -8  -2   6        245.05        243.15        17.82 o                         
  -7  -2   6        367.66        362.12        19.89 o                         
  -6  -2   6       1757.34       1725.35        22.86 o                         
  -5  -2   6       9599.84       9031.74        99.86 o                         
  -4  -2   6       1498.44       1391.51        22.41 o                         
  -3  -2   6        421.10        401.47        11.95 o                         
  -2  -2   6       4449.74       4418.27        50.03 o                         
  -1  -2   6      10859.03      10637.10       112.20 o                         
   0  -2   6       8728.43       8520.42        91.57 o                         
   1  -2   6       1366.39       1343.05        20.26 o                         
   2  -2   6       2421.00       2493.53        32.46 o                         
   3  -2   6       7992.68       8469.22       104.15 o                         
   4  -2   6       1356.61       1357.87        24.85 o                         
   5  -2   6         68.09         73.48         7.07 o                         
   6  -2   6        265.69        259.83        11.53 o                         
   7  -2   6        629.51        635.32        17.23 o                         
   8  -2   6        203.07        218.05        13.81 o                         
   9  -2   6        178.27        195.27        18.22 o                         
  10  -2   6        136.77        118.78        16.23 o                         
  11  -2   6        104.14        114.92        19.33 o                         
  12  -2   6        102.39        123.97        20.72 o                         
  13  -2   6         77.58        112.25        28.34 o                         
  14  -2   6         36.01         11.03        23.06 o                         
 -18  -1   6        570.72        585.87        55.46 o                         
 -17  -1   6       1251.37       1371.51        57.01 o                         
 -16  -1   6        534.58        530.40        33.78 o                         
 -15  -1   6         12.42          8.85         5.75 o                         
 -14  -1   6         98.61        102.84         7.11 o                         
 -13  -1   6        268.64        214.13         9.54 o                         
 -12  -1   6        704.13        580.14        14.89 o                         
 -11  -1   6         11.15         -0.37         2.97 o                         
 -10  -1   6        796.68        744.82        25.63 o                         
  -9  -1   6       2421.06       2316.72        45.36 o                         
  -8  -1   6       1204.22       1261.11        60.57 o                         
  -7  -1   6        196.42        171.37         4.84 o                         
  -6  -1   6       2202.52       2096.30        29.12 o                         
  -5  -1   6       2305.58       2113.72        26.21 o                         
  -4  -1   6       3505.71       3238.01        43.46 o                         
  -3  -1   6        796.34        808.87        12.50 o                         
  -2  -1   6       1938.89       2197.42        26.82 o                         
  -1  -1   6        365.77        315.34         8.45 o                         
   0  -1   6       3159.59       3008.48        34.79 o                         
   1  -1   6        645.06        521.58        11.97 o                         
   2  -1   6       1644.75       1586.89        25.55 o                         
   3  -1   6       5962.80       6197.92        73.74 o                         
   4  -1   6      11384.33      11016.45       125.86 o                         
   5  -1   6       2126.82       2051.68        29.97 o                         
   6  -1   6        375.93        427.47        14.80 o                         
   7  -1   6       1620.97       1638.72        27.54 o                         
   8  -1   6        593.36        589.16        17.97 o                         
   9  -1   6        213.03        192.33        15.42 o                         
  10  -1   6       1225.37       1241.13        40.60 o                         
  11  -1   6         99.27        121.01        16.33 o                         
  12  -1   6        120.54         94.83        18.10 o                         
  13  -1   6        143.83        193.43        31.88 o                         
  14  -1   6        200.48        193.77        32.53 o                         
 -18   0   6          0.15         -9.19        11.38 o                         
 -17   0   6         81.52         71.46        18.57 o                         
 -16   0   6        229.84        268.74        16.63 o                         
 -15   0   6        114.42        109.42         8.87 o                         
 -14   0   6        632.67        693.15        20.63 o                         
 -13   0   6       4332.01       4193.10        74.20 o                         
 -12   0   6        870.45        856.15        20.57 o                         
 -11   0   6        431.33        407.50        15.22 o                         
 -10   0   6         18.01         15.48         9.03 o                         
  -9   0   6        132.25        126.03         9.46 o                         
  -8   0   6        323.20        220.18         8.41 o                         
  -7   0   6         42.04         17.24         2.45 o                         
  -6   0   6        235.13        278.59         7.23 o                         
  -5   0   6         68.65         89.12         4.11 o                         
  -4   0   6        302.74        300.12         8.33 o                         
  -3   0   6       2085.22       2332.59        27.27 o                         
  -2   0   6       1264.86       1521.83        21.92 o                         
  -1   0   6      48164.97      50339.15       513.88 o                         
   0   0   6      11975.65      12358.31       128.74 o                         
   1   0   6       1151.00       1262.34        19.01 o                         
   2   0   6       2280.95       2607.33        33.23 o                         
   3   0   6         15.28         28.59         4.28 o                         
   4   0   6       2086.88       2361.88        35.80 o                         
   5   0   6         77.63         86.74         7.34 o                         
   6   0   6         14.16         21.82         4.61 o                         
   7   0   6          2.27          3.06         4.89 o                         
   8   0   6       1535.91       1678.02        32.84 o                         
   9   0   6        258.59        300.40        18.79 o                         
  10   0   6         98.91         94.52        13.24 o                         
  11   0   6       1319.23       1388.67        43.75 o                         
  12   0   6        395.84        413.05        26.62 o                         
  13   0   6        250.32        218.31        28.47 o                         
  14   0   6        710.10        753.60        78.13 o                         
 -18   1   6        596.79        625.83        46.95 o                         
 -17   1   6       1246.67       1260.78        48.47 o                         
 -16   1   6        528.83        474.28        21.38 o                         
 -15   1   6         12.89          5.76         5.50 o                         
 -14   1   6         87.97         89.16         7.37 o                         
 -13   1   6        263.12        229.66        11.71 o                         
 -12   1   6        760.61        667.30        26.26 o                         
 -11   1   6          9.70         -0.23         5.70 o                         
 -10   1   6        913.21        875.66        24.40 o                         
  -9   1   6       2458.87       2301.76        49.93 o                         
  -8   1   6       1054.98       1100.36        60.70 o                         
  -7   1   6        231.22        233.35        16.44 o                         
  -6   1   6       2093.62       1983.49        44.04 o                         
  -5   1   6       2685.84       2448.00        29.38 o                         
  -4   1   6       3937.35       3645.16        44.66 o                         
  -3   1   6        799.26        799.89        12.32 o                         
  -2   1   6       1898.79       2133.40        28.95 o                         
  -1   1   6        383.32        331.84         8.73 o                         
   0   1   6       3030.12       2892.26        34.63 o                         
   1   1   6        618.82        525.86        11.46 o                         
   2   1   6       1750.91       1683.27        24.04 o                         
   3   1   6       5928.36       6144.79        66.67 o                         
   4   1   6      11033.20      10788.44       117.10 o                         
   5   1   6       1999.93       1950.11        30.00 o                         
   6   1   6        298.84        371.99        13.62 o                         
   7   1   6       1487.30       1438.85        29.47 o                         
   8   1   6        508.38        526.61        17.35 o                         
   9   1   6        202.57        218.30        16.00 o                         
  10   1   6       1235.68       1226.17        39.33 o                         
  11   1   6         97.22        105.03        14.99 o                         
  12   1   6        134.17        116.43        16.82 o                         
  13   1   6        168.34        175.99        23.02 o                         
  14   1   6        189.36        183.65        40.24 o                         
 -18   2   6         15.11         13.29        12.26 o                         
 -17   2   6        326.63        332.89        25.16 o                         
 -16   2   6        300.59        332.98        18.49 o                         
 -15   2   6        174.14        157.56        11.21 o                         
 -14   2   6        364.90        298.23        15.14 o                         
 -13   2   6       1063.99       1106.45        39.94 o                         
 -12   2   6       1554.30       1595.50       121.75 o                         
 -11   2   6       1275.02       1345.64       129.98 o                         
 -10   2   6        292.52        345.68        25.92 o                         
  -9   2   6        578.72        800.16        46.77 o                         
  -8   2   6        221.95        285.11        14.76 o                         
  -7   2   6        415.93        458.19        17.77 o                         
  -6   2   6       1655.98       1609.61        23.40 o                         
  -5   2   6       9313.22       8634.13        94.39 o                         
  -4   2   6       1531.06       1393.47        18.28 o                         
  -3   2   6        411.78        371.09         8.79 o                         
  -2   2   6       4693.60       4587.62        54.21 o                         
  -1   2   6      10978.62      10520.54       105.87 o                         
   0   2   6       8474.66       8178.15        88.30 o                         
   1   2   6       1422.80       1375.41        22.79 o                         
   2   2   6       2419.76       2497.57        34.50 o                         
   3   2   6       7804.41       8126.34        90.13 o                         
   4   2   6       1307.43       1263.56        21.44 o                         
   5   2   6         74.93         79.41         7.92 o                         
   6   2   6        252.15        266.46        11.82 o                         
   7   2   6        634.00        638.09        19.00 o                         
   8   2   6        252.20        264.45        13.60 o                         
   9   2   6        228.15        236.03        17.68 o                         
  10   2   6        118.29        137.08        15.75 o                         
  11   2   6         62.22         47.14        12.86 o                         
  12   2   6         93.46         83.70        17.54 o                         
  13   2   6         61.68         59.33        29.92 o                         
  14   2   6         41.37          6.19        26.31 o                         
 -18   3   6        421.90        388.18        27.91 o                         
 -17   3   6        272.40        281.62        30.95 o                         
 -16   3   6        109.78         90.28        18.57 o                         
 -15   3   6         70.38         70.66        11.08 o                         
 -14   3   6         66.01         54.38         9.41 o                         
 -13   3   6         39.80         27.66         7.50 o                         
 -12   3   6         76.90         65.39        12.95 o                         
 -11   3   6         64.41         61.30        12.39 o                         
 -10   3   6        313.58        435.64        21.27 o                         
  -9   3   6       1108.58       1340.13        83.38 o                         
  -8   3   6       2316.30       2273.77        78.46 o                         
  -7   3   6        208.20        191.46         7.71 o                         
  -6   3   6        526.45        486.76        11.01 o                         
  -5   3   6       5250.96       5108.87        56.05 o                         
  -4   3   6       3333.11       3119.13        35.04 o                         
  -3   3   6        751.33        735.79        13.58 o                         
  -2   3   6        791.95        980.03        16.06 o                         
  -1   3   6        594.20        601.18        12.47 o                         
   0   3   6        993.16        941.92        16.54 o                         
   1   3   6        586.64        632.80        14.12 o                         
   2   3   6        484.74        520.30        12.86 o                         
   3   3   6       3312.72       3384.47        45.63 o                         
   4   3   6       5100.34       5449.33        68.26 o                         
   5   3   6       1601.63       1676.43        32.31 o                         
   6   3   6       1498.64       1521.45        35.94 o                         
   7   3   6       2473.84       2428.16        41.12 o                         
   8   3   6        994.23       1026.17        25.85 o                         
   9   3   6         62.67         59.97        11.67 o                         
  10   3   6         70.80         84.22        16.16 o                         
  11   3   6        130.77        122.70        19.06 o                         
  12   3   6        808.25        846.20        50.40 o                         
  13   3   6         80.60        112.98        34.05 o                         
  14   3   6         38.01         25.28        27.86 o                         
 -17   4   6        190.67        185.72        27.86 o                         
 -16   4   6        603.57        591.15        42.30 o                         
 -15   4   6        111.75         91.31        19.60 o                         
 -14   4   6        201.67        177.59        18.30 o                         
 -13   4   6        772.08        689.34        32.67 o                         
 -12   4   6        106.72        114.70        12.85 o                         
 -11   4   6        360.28        292.13        24.37 o                         
 -10   4   6        289.90        263.32        17.55 o                         
  -9   4   6       1122.68       1042.31        24.93 o                         
  -8   4   6        865.61        878.86        19.24 o                         
  -7   4   6        401.25        404.64        15.11 o                         
  -6   4   6        789.45        776.79        13.19 o                         
  -5   4   6       1433.93       1462.45        20.91 o                         
  -4   4   6       2169.82       2246.91        28.16 o                         
  -3   4   6        825.76        773.72        15.12 o                         
  -2   4   6        488.81        582.57        12.76 o                         
  -1   4   6       2415.77       2424.69        32.41 o                         
   0   4   6       3918.43       4210.26        53.80 o                         
   1   4   6         27.38         22.62         4.72 o                         
   2   4   6        253.81        307.33        15.25 o                         
   3   4   6        234.60        252.73        11.17 o                         
   4   4   6        379.54        387.60        14.72 o                         
   5   4   6       1210.92       1272.82        27.77 o                         
   6   4   6         36.12         26.02         7.06 o                         
   7   4   6         42.43         49.29         8.11 o                         
   8   4   6        128.11        114.59        12.16 o                         
   9   4   6        778.69        701.31        35.12 o                         
  10   4   6        250.71        233.64        23.28 o                         
  11   4   6       1698.97       1786.92        94.38 o                         
  12   4   6       1110.43       1169.17        69.28 o                         
  13   4   6        164.43        135.68        35.60 o                         
 -17   5   6        432.53        475.59        44.88 o                         
 -16   5   6         10.95         35.60        20.64 o                         
 -15   5   6         18.21         33.02        20.64 o                         
 -14   5   6         41.81         38.69        14.23 o                         
 -13   5   6        187.47        165.86        32.50 o                         
 -12   5   6        511.99        432.83        29.16 o                         
 -11   5   6        343.15        325.45        18.44 o                         
 -10   5   6        373.55        295.70        17.49 o                         
  -9   5   6       1398.79       1281.80        25.85 o                         
  -8   5   6        592.26        642.71        16.28 o                         
  -7   5   6        464.93        451.98        14.02 o                         
  -6   5   6        964.22       1069.45        19.52 o                         
  -5   5   6       3069.73       3025.32        38.45 o                         
  -4   5   6       1687.45       1665.90        24.89 o                         
  -3   5   6        719.74        680.16        16.10 o                         
  -2   5   6        584.37        648.96        14.25 o                         
  -1   5   6        304.30        319.74        13.14 o                         
   0   5   6        424.46        400.66        12.00 o                         
   1   5   6        888.10        955.60        18.87 o                         
   2   5   6        197.05        163.03         8.93 o                         
   3   5   6        511.76        530.17        14.68 o                         
   4   5   6       1429.73       1443.92        29.22 o                         
   5   5   6        718.52        653.39        20.46 o                         
   6   5   6        788.16        709.26        24.16 o                         
   7   5   6       1758.79       1820.30        46.96 o                         
   8   5   6       1398.22       1351.53        43.44 o                         
   9   5   6       1022.49        946.11        51.09 o                         
  10   5   6        346.81        317.51        34.20 o                         
  11   5   6        104.12        105.52        41.27 o                         
  12   5   6        285.84        300.19        46.95 o                         
  13   5   6        229.46        199.13        40.24 o                         
 -16   6   6        174.33        128.97        29.41 o                         
 -15   6   6          4.88          2.06        20.64 o                         
 -14   6   6          9.60         27.90        14.61 o                         
 -13   6   6        308.35        305.53        28.28 o                         
 -12   6   6        479.42        406.76        32.17 o                         
 -11   6   6        343.42        352.93        24.37 o                         
 -10   6   6        936.00        970.52        23.47 o                         
  -9   6   6        469.36        464.34        28.57 o                         
  -8   6   6        302.86        267.60        15.33 o                         
  -7   6   6       1716.09       1740.80        31.50 o                         
  -6   6   6        198.05        250.61        11.28 o                         
  -5   6   6       2156.69       2271.70        34.93 o                         
  -4   6   6        921.14        868.65        19.28 o                         
  -3   6   6        416.02        394.59        12.21 o                         
  -2   6   6       1765.43       1827.09        29.95 o                         
  -1   6   6       2129.93       2053.97        31.25 o                         
   0   6   6       1232.56       1223.27        22.69 o                         
   1   6   6        580.10        528.73        15.26 o                         
   2   6   6       2126.63       2149.77        33.70 o                         
   3   6   6       2411.45       2477.40        38.54 o                         
   4   6   6        415.30        450.66        20.59 o                         
   5   6   6       1234.78       1268.26        38.17 o                         
   6   6   6        102.44        124.31        18.45 o                         
   7   6   6        117.24        122.24        27.11 o                         
   8   6   6        445.45        429.15        47.78 o                         
   9   6   6         53.83         39.42        19.39 o                         
  10   6   6         55.57         64.49        28.89 o                         
  11   6   6        229.17        232.15        42.30 o                         
  12   6   6        326.83        270.27        45.40 o                         
 -15   7   6        194.90        184.69        37.14 o                         
 -14   7   6         25.65         19.09        23.73 o                         
 -13   7   6         40.55         17.97        15.79 o                         
 -12   7   6        130.61        104.07        22.18 o                         
 -11   7   6        105.37         74.44        11.95 o                         
 -10   7   6        563.79        478.69        22.64 o                         
  -9   7   6        707.29        675.27        24.87 o                         
  -8   7   6       2299.55       2206.99        46.11 o                         
  -7   7   6        500.59        566.13        23.42 o                         
  -6   7   6        956.11        910.29        27.87 o                         
  -5   7   6       1006.20       1077.90        29.18 o                         
  -4   7   6       3205.81       3275.25        54.11 o                         
  -3   7   6        104.61        141.61        11.36 o                         
  -2   7   6        380.44        394.14        14.65 o                         
  -1   7   6        254.87        256.03        11.88 o                         
   0   7   6        161.74        140.95         9.82 o                         
   1   7   6        551.46        510.41        16.61 o                         
   2   7   6       1036.74       1015.61        28.22 o                         
   3   7   6       1426.55       1326.49        50.12 o                         
   4   7   6        796.19        847.91        41.97 o                         
   5   7   6         86.01         92.25        22.23 o                         
   6   7   6        880.94        892.06        53.83 o                         
   7   7   6       1141.61       1146.25        61.52 o                         
   8   7   6        456.75        407.14        40.47 o                         
   9   7   6         90.07         92.86        35.08 o                         
  10   7   6        152.41        175.40        41.27 o                         
  11   7   6         67.45        135.16        37.14 o                         
 -14   8   6        479.64        410.08        53.65 o                         
 -13   8   6        807.06        784.55        70.16 o                         
 -12   8   6        242.58        239.78        22.93 o                         
 -11   8   6        341.69        333.22        64.49 o                         
 -10   8   6        351.12        344.21        27.70 o                         
  -9   8   6        224.32        251.45        21.98 o                         
  -8   8   6          4.24          0.26        10.44 o                         
  -7   8   6        112.82        106.52        15.09 o                         
  -6   8   6        292.45        324.07        22.31 o                         
  -5   8   6         67.75         70.90        15.38 o                         
  -4   8   6        660.10        760.07        34.87 o                         
  -3   8   6        884.69        941.28        44.90 o                         
  -2   8   6        153.42        155.82        24.07 o                         
  -1   8   6       2009.44       2061.40        82.97 o                         
   0   8   6       1341.89       1388.05        43.25 o                         
   1   8   6        364.55        339.35        52.36 o                         
   2   8   6         10.28         27.06        20.64 o                         
   3   8   6         21.48         31.89        22.01 o                         
   4   8   6         91.66         82.77        19.99 o                         
   5   8   6        157.73        106.91        27.38 o                         
   6   8   6        188.49        165.51        31.48 o                         
   7   8   6        214.47        242.68        36.13 o                         
   8   8   6        550.28        557.10        63.97 o                         
   9   8   6        260.48        234.21        45.91 o                         
  10   8   6        170.46        158.38        40.75 o                         
 -13   9   6         32.05         28.89        29.92 o                         
 -12   9   6        234.88        243.91        25.77 o                         
 -11   9   6         58.19         67.91        14.72 o                         
 -10   9   6        188.84        172.48        26.26 o                         
  -9   9   6        473.49        488.85        35.69 o                         
  -8   9   6        531.34        675.77        42.50 o                         
  -7   9   6        198.16        186.43        21.97 o                         
  -6   9   6        211.46        201.36        23.15 o                         
  -5   9   6        624.30        713.53        45.98 o                         
  -4   9   6        743.69        743.72        43.68 o                         
  -3   9   6         11.42         35.88        22.61 o                         
  -2   9   6        290.70        311.68        39.18 o                         
  -1   9   6         78.15        102.71        28.76 o                         
   0   9   6         95.86        146.71        31.35 o                         
   1   9   6         82.05        115.75        29.28 o                         
   2   9   6        276.95        233.60        36.43 o                         
   3   9   6        528.23        495.88        66.03 o                         
   4   9   6       1893.29       2001.95        70.68 o                         
   5   9   6        424.93        374.42        33.76 o                         
   6   9   6        160.80        153.07        31.47 o                         
   7   9   6        504.72        465.12        48.11 o                         
   8   9   6         54.48         35.08        33.02 o                         
   9   9   6         70.08         66.55        35.08 o                         
 -11  10   6        335.50        304.99        25.31 o                         
 -10  10   6          6.74         -0.37        18.36 o                         
  -9  10   6        193.58        198.91        30.69 o                         
  -8  10   6         62.28         68.06        28.24 o                         
  -7  10   6        328.30        328.45        42.21 o                         
  -6  10   6         68.22         70.04        27.10 o                         
  -5  10   6        257.76        264.85        39.90 o                         
  -4  10   6         54.65          8.17        23.50 o                         
  -3  10   6        130.95        132.10        31.10 o                         
  -2  10   6        733.54        747.92        60.39 o                         
  -1  10   6        532.36        557.56        53.61 o                         
   0  10   6        525.50        516.53        51.80 o                         
   1  10   6        228.29        272.54        40.67 o                         
   2  10   6        472.98        565.94        54.87 o                         
   3  10   6        877.80       1028.33        66.46 o                         
   4  10   6         93.39        124.71        25.49 o                         
   5  10   6        566.34        500.72        41.62 o                         
   6  10   6        127.82        134.28        51.07 o                         
   7  10   6        314.74        311.04        43.63 o                         
  -9  11   6        114.05        103.18        37.66 o                         
  -8  11   6        360.69        443.61        61.91 o                         
  -7  11   6         96.16         69.64        37.66 o                         
  -6  11   6         43.29         16.84        26.95 o                         
  -5  11   6        273.90        356.73        46.17 o                         
  -4  11   6        592.92        762.59        64.47 o                         
  -3  11   6        264.35        281.21        43.24 o                         
  -2  11   6        159.23        200.93        39.21 o                         
  -1  11   6        130.36        183.06        42.30 o                         
   0  11   6         18.39         23.96        29.15 o                         
   1  11   6         17.63         22.94        25.78 o                         
   2  11   6        371.40        418.04        49.55 o                         
   3  11   6        324.19        379.10        60.10 o                         
   4  11   6        361.89        288.90        40.71 o                         
   5  11   6         45.66         42.18        23.36 o                         
  -5  12   6        119.90        191.12        40.00 o                         
  -4  12   6         57.72         74.98        57.78 o                         
  -3  12   6        327.25        360.85        49.99 o                         
  -2  12   6          1.96         -9.88        26.87 o                         
  -1  12   6        106.81         77.26        33.21 o                         
   0  12   6        254.57        273.01        46.85 o                         
   1  12   6         16.30         14.54        27.97 o                         
  -4 -12   7        111.59        102.66        45.40 o                         
  -3 -12   7        247.00        252.27        56.23 o                         
  -2 -12   7        100.68        150.12        53.14 o                         
  -9 -11   7         31.79         73.77        43.33 o                         
  -8 -11   7        467.99        468.89        71.19 o                         
  -7 -11   7        713.53        745.92        89.76 o                         
  -6 -11   7         85.50          7.22        34.56 o                         
  -5 -11   7         21.69         38.18        33.53 o                         
  -4 -11   7         34.48          8.77        29.92 o                         
  -3 -11   7         81.83         55.72        39.21 o                         
  -2 -11   7        529.83        409.04        61.91 o                         
  -1 -11   7        401.13        320.83        59.84 o                         
   1 -11   7        229.15        286.78        51.59 o                         
   2 -11   7         59.81         80.99        37.66 o                         
   3 -11   7         46.90         51.53        46.95 o                         
   4 -11   7        174.91        173.41        35.90 o                         
 -11 -10   7        113.67        221.31        53.65 o                         
 -10 -10   7         26.10         27.86        35.60 o                         
  -9 -10   7        331.54        382.22        64.49 o                         
  -8 -10   7        371.88        320.31        58.81 o                         
  -7 -10   7        105.77        120.93        52.62 o                         
  -6 -10   7        340.01        391.19        70.93 o                         
  -5 -10   7        442.68        418.93        43.96 o                         
  -4 -10   7        138.69        129.49        42.30 o                         
  -3 -10   7         10.13         11.87        28.89 o                         
  -2 -10   7          6.00        -11.87        27.86 o                         
  -1 -10   7        221.86        195.86        30.05 o                         
   0 -10   7         33.99         66.24        22.43 o                         
   1 -10   7         65.57         78.74        20.49 o                         
   2 -10   7        465.50        390.92        42.44 o                         
   3 -10   7        717.74        642.17        94.15 o                         
   4 -10   7        246.21        220.40        36.86 o                         
   5 -10   7        186.60        228.09        38.62 o                         
   6 -10   7        586.71        646.00        60.18 o                         
   7 -10   7          9.35          6.50        45.40 o                         
 -13  -9   7        464.60        535.02        52.35 o                         
 -12  -9   7        196.05        174.10        35.00 o                         
 -11  -9   7         34.93          0.31        23.04 o                         
 -10  -9   7        351.01        364.74        41.95 o                         
  -9  -9   7        134.92        172.54        45.91 o                         
  -8  -9   7        116.62        152.17        43.59 o                         
  -7  -9   7        273.57        233.35        30.73 o                         
  -6  -9   7         27.74         12.78        17.94 o                         
  -5  -9   7         39.64         61.36        21.29 o                         
  -4  -9   7        182.59        194.20        40.50 o                         
  -3  -9   7        240.52        256.69        35.08 o                         
  -2  -9   7        956.85        939.80        42.18 o                         
  -1  -9   7        740.85        710.51        38.94 o                         
   0  -9   7        531.89        608.21        40.44 o                         
   1  -9   7        714.84        690.21        50.70 o                         
   2  -9   7        282.34        312.32        30.86 o                         
   3  -9   7         58.77         44.35        22.74 o                         
   4  -9   7         51.33         35.32        23.14 o                         
   5  -9   7        269.01        347.35        43.22 o                         
   6  -9   7        134.97        168.47        39.98 o                         
   7  -9   7        336.75        417.21        49.61 o                         
   8  -9   7        202.56        215.92        38.65 o                         
 -14  -8   7         11.34          2.26        22.96 o                         
 -13  -8   7        105.76        110.55        29.44 o                         
 -12  -8   7         47.57         41.51        23.84 o                         
 -11  -8   7        199.11        256.91        35.33 o                         
 -10  -8   7        415.86        448.77        32.00 o                         
  -9  -8   7        209.19        221.15        24.32 o                         
  -8  -8   7        167.27        155.68        24.53 o                         
  -7  -8   7        117.69         85.19        20.32 o                         
  -6  -8   7        341.68        371.92        35.18 o                         
  -5  -8   7       1226.73       1349.91        45.75 o                         
  -4  -8   7         60.74         97.62        16.51 o                         
  -3  -8   7        601.59        559.83        48.18 o                         
  -2  -8   7       1006.10       1033.36        36.60 o                         
  -1  -8   7        648.95        628.54        35.67 o                         
   0  -8   7       1079.16        990.57        37.32 o                         
   1  -8   7        224.80        255.08        26.76 o                         
   2  -8   7       1865.11       1903.25        63.46 o                         
   3  -8   7        641.35        657.11        47.53 o                         
   4  -8   7        451.14        491.64        45.89 o                         
   5  -8   7         46.55         62.42        25.19 o                         
   6  -8   7        222.73        176.07        33.27 o                         
   7  -8   7        599.89        650.85        56.09 o                         
   8  -8   7        183.68        249.67        40.08 o                         
   9  -8   7         31.81         32.57        28.45 o                         
  10  -8   7         63.64         71.71        30.78 o                         
 -15  -7   7        167.40        164.70        30.60 o                         
 -14  -7   7        308.06        303.69        37.28 o                         
 -13  -7   7        498.41        520.44        30.23 o                         
 -12  -7   7        178.16        162.66        19.40 o                         
 -11  -7   7        282.76        254.18        18.98 o                         
 -10  -7   7       1206.29       1187.65        37.37 o                         
  -9  -7   7        223.63        208.10        20.63 o                         
  -8  -7   7        305.51        393.61        21.58 o                         
  -7  -7   7        170.55        191.45        32.36 o                         
  -6  -7   7         40.47         38.13         9.92 o                         
  -5  -7   7        289.40        272.29        17.78 o                         
  -4  -7   7        525.84        507.44        20.88 o                         
  -3  -7   7        863.89        892.85        34.06 o                         
  -2  -7   7       2407.31       2334.43        46.00 o                         
  -1  -7   7       2516.86       2397.94        47.49 o                         
   0  -7   7        500.16        477.99        36.39 o                         
   1  -7   7         73.79        102.45        15.42 o                         
   2  -7   7        734.28        735.91        35.78 o                         
   3  -7   7        466.99        490.71        36.63 o                         
   4  -7   7        327.82        311.30        33.72 o                         
   5  -7   7        443.00        394.80        32.53 o                         
   6  -7   7        250.91        312.16        30.04 o                         
   7  -7   7        658.53        744.83        45.13 o                         
   8  -7   7        314.96        310.13        31.04 o                         
   9  -7   7         85.31        106.95        31.36 o                         
  10  -7   7        531.20        493.93        52.86 o                         
  11  -7   7        581.94        631.98        59.85 o                         
 -16  -6   7        192.79        171.05        29.86 o                         
 -15  -6   7         32.54         19.11        22.37 o                         
 -14  -6   7         63.54         33.12        16.65 o                         
 -13  -6   7        147.05        120.29        14.29 o                         
 -12  -6   7        121.47        136.51        12.28 o                         
 -11  -6   7        206.48        226.60        15.64 o                         
 -10  -6   7        481.44        469.79        19.71 o                         
  -9  -6   7       1558.39       1508.68        34.27 o                         
  -8  -6   7       1550.58       1499.73        31.52 o                         
  -7  -6   7        597.70        636.77        24.83 o                         
  -6  -6   7       3150.57       3387.30        50.31 o                         
  -5  -6   7       2251.35       2336.84        38.36 o                         
  -4  -6   7         76.95         50.14         7.15 o                         
  -3  -6   7        445.86        416.52        15.39 o                         
  -2  -6   7          8.24          0.37         5.58 o                         
  -1  -6   7        495.81        548.11        18.18 o                         
   0  -6   7        165.95        140.36        10.55 o                         
   1  -6   7        166.23        183.89        29.64 o                         
   2  -6   7        113.11        110.35        10.62 o                         
   3  -6   7       2030.97       2017.58        40.11 o                         
   4  -6   7        162.82        140.86        17.67 o                         
   5  -6   7       1072.55       1016.64        37.60 o                         
   6  -6   7       2203.28       2154.63       102.51 o                         
   7  -6   7        789.05        780.54        66.88 o                         
   8  -6   7        207.05        166.27        30.56 o                         
   9  -6   7        175.76        160.92        24.73 o                         
  10  -6   7          6.41          5.99        15.42 o                         
  11  -6   7        175.08        165.39        63.45 o                         
  12  -6   7        163.28        175.81        37.04 o                         
 -17  -5   7         94.54         71.00        18.37 o                         
 -16  -5   7        209.78        175.38        22.59 o                         
 -15  -5   7         27.38          9.43        14.41 o                         
 -14  -5   7        217.99        182.65        13.35 o                         
 -13  -5   7        421.99        422.24        19.30 o                         
 -12  -5   7        105.23         90.93         9.16 o                         
 -11  -5   7        799.99        675.52        20.37 o                         
 -10  -5   7       1128.61       1146.64        24.99 o                         
  -9  -5   7        717.10        696.56        19.14 o                         
  -8  -5   7        881.89        832.28        20.94 o                         
  -7  -5   7        246.03        232.12        10.77 o                         
  -6  -5   7        916.08        833.96        18.83 o                         
  -5  -5   7       1864.95       1871.36        32.86 o                         
  -4  -5   7       1053.00       1109.34        23.39 o                         
  -3  -5   7         29.03         38.40         6.39 o                         
  -2  -5   7       2272.40       2166.08        37.09 o                         
  -1  -5   7       1234.36       1220.20        25.57 o                         
   0  -5   7       1422.25       1431.57        26.77 o                         
   1  -5   7       3226.43       3331.51        49.70 o                         
   2  -5   7       3400.34       3481.36        55.23 o                         
   3  -5   7       1350.69       1410.78        29.99 o                         
   4  -5   7        673.09        688.80        21.10 o                         
   5  -5   7         25.48         13.60         8.13 o                         
   6  -5   7        288.33        316.85        23.79 o                         
   7  -5   7        953.38        964.07        43.89 o                         
   8  -5   7        308.23        330.32        29.80 o                         
   9  -5   7        731.56        790.22        43.33 o                         
  10  -5   7        594.86        591.82        46.73 o                         
  11  -5   7        396.38        382.71        62.94 o                         
  12  -5   7        159.29        156.93        33.34 o                         
 -17  -4   7        242.34        216.19        44.01 o                         
 -16  -4   7          1.13          2.43        10.91 o                         
 -15  -4   7         39.43         13.56        10.89 o                         
 -14  -4   7        440.86        400.66        24.73 o                         
 -13  -4   7        231.55        212.00        18.82 o                         
 -12  -4   7        533.23        564.99        21.93 o                         
 -11  -4   7        592.82        643.96        17.59 o                         
 -10  -4   7       1314.43       1502.75        41.12 o                         
  -9  -4   7        855.62        864.14        23.74 o                         
  -8  -4   7        430.84        486.98        28.17 o                         
  -7  -4   7        313.60        359.93        11.75 o                         
  -6  -4   7       1654.30       1505.22        27.74 o                         
  -5  -4   7       2601.07       2490.44        36.65 o                         
  -4  -4   7        324.52        361.50        12.49 o                         
  -3  -4   7       2015.91       1945.69        32.58 o                         
  -2  -4   7       1809.09       1873.06        35.84 o                         
  -1  -4   7       1065.66       1018.31        21.74 o                         
   0  -4   7       3822.88       3870.92        50.54 o                         
   1  -4   7        260.59        229.82        10.25 o                         
   2  -4   7        262.18        307.35        15.18 o                         
   3  -4   7       1744.60       1851.70        32.56 o                         
   4  -4   7        603.52        587.61        17.70 o                         
   5  -4   7         56.52         42.43         7.26 o                         
   6  -4   7        639.13        654.71        21.05 o                         
   7  -4   7       2762.71       2646.07        75.69 o                         
   8  -4   7       1435.26       1478.53        54.21 o                         
   9  -4   7        249.87        331.36        29.25 o                         
  10  -4   7        106.33         89.26        19.95 o                         
  11  -4   7        330.96        296.15        29.99 o                         
  12  -4   7        458.47        495.89        50.51 o                         
  13  -4   7         17.87          8.89        24.89 o                         
 -18  -3   7         23.70         37.75        17.60 o                         
 -17  -3   7        157.52        170.74        25.41 o                         
 -16  -3   7        245.70        257.83        18.70 o                         
 -15  -3   7        240.70        240.24        18.06 o                         
 -14  -3   7        479.56        474.52        23.44 o                         
 -13  -3   7        571.09        663.81        33.66 o                         
 -12  -3   7        357.72        423.73        34.18 o                         
 -11  -3   7        226.74        304.72        17.65 o                         
 -10  -3   7        874.04       1040.42        35.20 o                         
  -9  -3   7        454.61        543.40        20.03 o                         
  -8  -3   7        474.98        511.46        14.77 o                         
  -7  -3   7       1864.72       1849.27        29.61 o                         
  -6  -3   7       1747.66       1757.00        26.36 o                         
  -5  -3   7       5049.55       5068.52        63.82 o                         
  -4  -3   7        721.71        691.70        14.56 o                         
  -3  -3   7        398.53        410.53        11.42 o                         
  -2  -3   7       2970.77       2935.06        47.26 o                         
  -1  -3   7      10362.65      10509.81       123.15 o                         
   0  -3   7       1328.77       1315.99        21.95 o                         
   1  -3   7       1223.38       1164.74        20.85 o                         
   2  -3   7       4705.87       4734.51        59.83 o                         
   3  -3   7       1354.60       1300.26        26.60 o                         
   4  -3   7       1528.71       1299.26        25.68 o                         
   5  -3   7        619.98        551.04        17.15 o                         
   6  -3   7         17.32         18.03         5.92 o                         
   7  -3   7        393.06        438.31        23.13 o                         
   8  -3   7        746.28        737.64        34.91 o                         
   9  -3   7        321.85        378.07        30.27 o                         
  10  -3   7       1067.59       1088.57        47.85 o                         
  11  -3   7        800.90        752.99        43.03 o                         
  12  -3   7        155.98        150.55        31.80 o                         
  13  -3   7        133.94        188.08        35.16 o                         
 -18  -2   7        466.86        483.77        38.62 o                         
 -17  -2   7        384.56        417.88        38.69 o                         
 -16  -2   7        138.13        107.36        19.17 o                         
 -15  -2   7         60.41         60.12        15.63 o                         
 -14  -2   7        166.36        169.30        13.07 o                         
 -13  -2   7        140.94        144.34        13.72 o                         
 -12  -2   7        302.23        257.30        18.90 o                         
 -11  -2   7        240.57        221.30        20.32 o                         
 -10  -2   7       1390.63       1587.05        69.02 o                         
  -9  -2   7       3839.00       4874.78       100.25 o                         
  -8  -2   7        730.89        696.38        20.51 o                         
  -7  -2   7       2356.09       2407.91        39.40 o                         
  -6  -2   7       7835.53       7845.45        87.82 o                         
  -5  -2   7       5113.55       5018.30        61.76 o                         
  -4  -2   7        289.12        242.38        12.03 o                         
  -3  -2   7         97.46         77.67         6.09 o                         
  -2  -2   7       1134.92       1239.76        19.54 o                         
  -1  -2   7        808.59        821.03        15.36 o                         
   0  -2   7       3077.23       3151.22        41.01 o                         
   1  -2   7        365.70        459.70        11.37 o                         
   2  -2   7        245.94        256.28        10.18 o                         
   3  -2   7       4461.58       4330.32        55.49 o                         
   4  -2   7        836.27        874.19        36.58 o                         
   5  -2   7        965.55        928.29        21.30 o                         
   6  -2   7       3596.97       3478.32        51.99 o                         
   7  -2   7         22.86         21.70         6.34 o                         
   8  -2   7        338.03        358.50        24.04 o                         
   9  -2   7       1005.62        985.22        36.80 o                         
  10  -2   7         28.93         50.26        16.59 o                         
  11  -2   7        273.92        249.74        26.34 o                         
  12  -2   7         22.60          6.40        15.07 o                         
  13  -2   7         39.21         15.39        22.80 o                         
  14  -2   7        125.93         64.86        26.35 o                         
 -18  -1   7         33.87         40.64        15.20 o                         
 -17  -1   7         77.20         55.14        16.37 o                         
 -16  -1   7         93.23         99.57        22.70 o                         
 -15  -1   7         94.09         83.45        15.31 o                         
 -14  -1   7       1367.86       1305.20        47.58 o                         
 -13  -1   7       1310.13       1125.01        46.17 o                         
 -12  -1   7         77.64        116.02        14.49 o                         
 -11  -1   7        143.50        130.71         9.46 o                         
 -10  -1   7       1562.10       1492.63        32.25 o                         
  -9  -1   7        237.81        210.61         8.44 o                         
  -8  -1   7        603.62        611.18        13.10 o                         
  -7  -1   7        838.56        841.85        12.57 o                         
  -6  -1   7       1141.19       1194.14        16.82 o                         
  -5  -1   7       2036.89       2179.45        27.49 o                         
  -4  -1   7        859.43        904.04        14.27 o                         
  -3  -1   7       2046.25       2091.59        31.44 o                         
  -2  -1   7      16864.64      17350.68       178.55 o                         
  -1  -1   7      17674.43      18216.36       178.98 o                         
   0  -1   7       4766.63       4616.33        56.00 o                         
   1  -1   7        707.64        723.82        14.82 o                         
   2  -1   7       1700.92       1717.57        29.19 o                         
   3  -1   7       1703.40       1699.77        26.88 o                         
   4  -1   7       1196.50       1124.53        22.35 o                         
   5  -1   7         47.13         55.76         6.01 o                         
   6  -1   7        584.09        554.06        16.37 o                         
   7  -1   7       1161.97       1122.73        31.25 o                         
   8  -1   7         34.42         33.99         8.17 o                         
   9  -1   7       1895.90       1908.53        52.32 o                         
  10  -1   7        503.57        547.67        29.62 o                         
  11  -1   7        675.56        636.41        37.72 o                         
  12  -1   7         55.76         70.50        18.65 o                         
  13  -1   7        314.55        312.42        50.30 o                         
  14  -1   7        290.31        260.69        37.41 o                         
 -18   0   7       1079.10        983.09        43.70 o                         
 -17   0   7       1289.91       1224.18        57.01 o                         
 -16   0   7        325.94        378.87        17.93 o                         
 -15   0   7         32.25         34.55         5.91 o                         
 -14   0   7        259.26        271.23        11.96 o                         
 -13   0   7          3.68         -7.89         7.89 o                         
 -12   0   7       1059.62        856.44        46.05 o                         
 -11   0   7         49.97         14.90         6.18 o                         
 -10   0   7        598.29        600.44        29.41 o                         
  -9   0   7        418.46        491.16        14.34 o                         
  -8   0   7        543.18        440.78         8.94 o                         
  -7   0   7       1680.26       1614.70        24.80 o                         
  -6   0   7       1199.89       1210.57        16.88 o                         
  -5   0   7       3475.48       3507.12        43.30 o                         
  -4   0   7        104.46         71.17         4.89 o                         
  -3   0   7       3266.39       2953.70        36.23 o                         
  -2   0   7      11220.56      11619.34       127.69 o                         
  -1   0   7        569.81        502.87        10.79 o                         
   0   0   7       4611.07       4894.79        58.49 o                         
   1   0   7        563.87        553.59        12.60 o                         
   2   0   7       2524.49       2542.93        33.47 o                         
   3   0   7       5561.77       5712.20        69.53 o                         
   4   0   7       3028.27       3048.59        47.77 o                         
   5   0   7        244.60        196.38        10.29 o                         
   6   0   7          6.28          4.29         3.88 o                         
   7   0   7       1076.50       1137.69        25.49 o                         
   8   0   7          2.04          4.45         6.94 o                         
   9   0   7        125.61        188.42        18.26 o                         
  10   0   7         33.91         33.49        12.52 o                         
  11   0   7         73.81         90.19        18.58 o                         
  12   0   7          8.05          2.78        14.45 o                         
  13   0   7        452.92        561.10        48.25 o                         
  14   0   7        834.12        697.42        72.22 o                         
 -18   1   7         23.93         30.59        12.55 o                         
 -17   1   7         65.74         60.00        13.00 o                         
 -16   1   7        104.16        112.42        11.22 o                         
 -15   1   7        120.13        125.01         8.37 o                         
 -14   1   7       1382.77       1295.56        28.60 o                         
 -13   1   7       1445.41       1303.17        40.85 o                         
 -12   1   7         48.91         68.70         9.99 o                         
 -11   1   7        192.25        191.17        14.21 o                         
 -10   1   7       1296.06       1249.94        31.25 o                         
  -9   1   7        181.16        172.66        10.77 o                         
  -8   1   7        602.43        573.43        18.10 o                         
  -7   1   7        836.53        862.12        13.77 o                         
  -6   1   7       1047.92       1080.56        17.41 o                         
  -5   1   7       1866.54       1986.12        23.79 o                         
  -4   1   7        880.83        928.33        16.16 o                         
  -3   1   7       2229.83       2302.45        31.30 o                         
  -2   1   7      17416.60      18252.30       197.33 o                         
  -1   1   7      16874.60      17033.21       185.25 o                         
   0   1   7       4567.99       4443.77        51.24 o                         
   1   1   7        670.00        706.86        13.88 o                         
   2   1   7       1584.57       1601.56        23.99 o                         
   3   1   7       1557.29       1564.22        24.28 o                         
   4   1   7       1255.13       1200.56        22.29 o                         
   5   1   7         47.39         53.49         6.69 o                         
   6   1   7        510.60        479.94        15.70 o                         
   7   1   7       1012.57        971.10        24.34 o                         
   8   1   7         63.09         69.68         9.57 o                         
   9   1   7       1792.83       1729.23        48.32 o                         
  10   1   7        559.21        571.43        30.27 o                         
  11   1   7        725.04        730.03        33.12 o                         
  12   1   7         47.50         41.42        16.00 o                         
  13   1   7        332.97        298.64        47.46 o                         
  14   1   7        302.30        289.36        49.01 o                         
 -18   2   7        472.95        475.54        56.75 o                         
 -17   2   7        338.62        322.09        21.21 o                         
 -16   2   7        147.67        135.46        10.53 o                         
 -15   2   7         54.01         53.97        11.66 o                         
 -14   2   7        139.20        156.13        16.04 o                         
 -13   2   7        156.67        169.44        16.16 o                         
 -12   2   7        292.51        261.00        28.35 o                         
 -11   2   7        226.53        193.14        18.31 o                         
 -10   2   7       1260.84       1545.72        77.14 o                         
  -9   2   7       3903.69       5388.61       287.73 o                         
  -8   2   7        787.15        879.31        36.68 o                         
  -7   2   7       2248.40       2208.07        30.68 o                         
  -6   2   7       8199.49       8122.40       102.16 o                         
  -5   2   7       5402.46       5366.89        61.09 o                         
  -4   2   7        255.02        222.11         7.65 o                         
  -3   2   7        128.06        103.52         6.69 o                         
  -2   2   7       1258.74       1394.96        19.24 o                         
  -1   2   7        817.43        796.47        13.97 o                         
   0   2   7       3078.59       3164.78        40.68 o                         
   1   2   7        401.81        513.56        12.01 o                         
   2   2   7        318.85        315.41        10.36 o                         
   3   2   7       4718.66       4640.87        56.13 o                         
   4   2   7        837.85        810.12        18.16 o                         
   5   2   7        910.27        886.09        22.47 o                         
   6   2   7       3487.67       3421.15        49.01 o                         
   7   2   7         15.56         13.27         6.11 o                         
   8   2   7        278.04        297.64        18.71 o                         
   9   2   7       1034.59        998.78        35.31 o                         
  10   2   7         32.95         41.33        12.02 o                         
  11   2   7        283.16        271.01        26.57 o                         
  12   2   7         14.57        -10.83        24.76 o                         
  13   2   7         41.05         12.38        26.83 o                         
  14   2   7        142.93        113.49        36.11 o                         
 -18   3   7         30.64         23.24        11.38 o                         
 -17   3   7        186.78        206.35        23.73 o                         
 -16   3   7        210.87        223.38        22.70 o                         
 -15   3   7        310.22        289.78        18.02 o                         
 -14   3   7        489.76        469.62        27.72 o                         
 -13   3   7        579.81        748.06       104.44 o                         
 -12   3   7        399.67        569.20        34.56 o                         
 -11   3   7        160.50        258.69        20.71 o                         
 -10   3   7        963.57       1312.50        38.14 o                         
  -9   3   7        453.10        519.85        16.78 o                         
  -8   3   7        480.65        515.57        14.66 o                         
  -7   3   7       1923.97       1944.09        29.30 o                         
  -6   3   7       1609.95       1570.56        21.29 o                         
  -5   3   7       4857.12       4874.95        54.20 o                         
  -4   3   7        629.26        582.44        12.80 o                         
  -3   3   7        480.10        469.45        10.20 o                         
  -2   3   7       3082.47       3155.84        38.84 o                         
  -1   3   7      10315.80      10617.34       108.65 o                         
   0   3   7       1346.07       1326.84        21.21 o                         
   1   3   7       1119.52       1100.72        20.20 o                         
   2   3   7       4527.50       4661.60        59.51 o                         
   3   3   7       1313.35       1316.50        23.79 o                         
   4   3   7       1508.78       1279.25        24.53 o                         
   5   3   7        638.87        553.46        18.73 o                         
   6   3   7         27.03         26.88         7.07 o                         
   7   3   7        479.64        507.92        22.19 o                         
   8   3   7        833.05        818.80        27.02 o                         
   9   3   7        347.09        372.03        30.23 o                         
  10   3   7       1112.57       1140.64        46.33 o                         
  11   3   7        871.38        844.40        70.16 o                         
  12   3   7        179.54        115.56        35.08 o                         
  13   3   7        127.20         80.48        33.53 o                         
 -17   4   7        219.18        232.15        27.86 o                         
 -16   4   7          1.39        -12.90        12.90 o                         
 -15   4   7         32.13         14.44        13.93 o                         
 -14   4   7        412.12        316.65        22.77 o                         
 -13   4   7        250.74        198.58        29.92 o                         
 -12   4   7        576.16        638.07        48.39 o                         
 -11   4   7        609.90        659.10        30.83 o                         
 -10   4   7       1358.62       1522.19        32.91 o                         
  -9   4   7        821.19       1001.56        60.86 o                         
  -8   4   7        498.44        582.90        25.42 o                         
  -7   4   7        332.14        329.47        10.70 o                         
  -6   4   7       1713.80       1542.65        22.63 o                         
  -5   4   7       2468.89       2310.40        29.88 o                         
  -4   4   7        356.38        390.64         9.76 o                         
  -3   4   7       1975.22       1890.98        26.64 o                         
  -2   4   7       1706.58       1736.83        25.54 o                         
  -1   4   7       1005.45        962.13        18.84 o                         
   0   4   7       3721.77       3752.28        49.60 o                         
   1   4   7        242.17        209.66         9.38 o                         
   2   4   7        368.18        434.68        13.71 o                         
   3   4   7       1836.24       1958.94        30.69 o                         
   4   4   7        730.03        717.36        18.36 o                         
   5   4   7         77.04         65.57         9.69 o                         
   6   4   7        716.46        728.90        24.43 o                         
   7   4   7       2821.64       2849.25        62.54 o                         
   8   4   7       1450.16       1543.25        46.43 o                         
   9   4   7        283.49        300.43        31.71 o                         
  10   4   7        130.93        148.71        27.86 o                         
  11   4   7        320.16        352.81        50.56 o                         
  12   4   7        412.74        378.09        52.10 o                         
  13   4   7         22.22        -20.12        25.28 o                         
 -17   5   7        101.34         65.52        22.18 o                         
 -15   5   7         10.63        -14.96        14.96 o                         
 -14   5   7        289.93        227.69        22.19 o                         
 -13   5   7        466.78        407.78        47.46 o                         
 -12   5   7        119.58        124.99        18.33 o                         
 -11   5   7        842.51        696.09        24.83 o                         
 -10   5   7       1053.50       1041.13        30.19 o                         
  -9   5   7        774.32        741.15        18.96 o                         
  -8   5   7        933.16        905.18        19.38 o                         
  -7   5   7        262.61        228.92        10.57 o                         
  -6   5   7        899.78        860.75        17.47 o                         
  -5   5   7       1727.98       1693.17        28.44 o                         
  -4   5   7       1063.10       1081.22        19.09 o                         
  -3   5   7         14.30         14.22         4.53 o                         
  -2   5   7       2282.04       2116.66        32.98 o                         
  -1   5   7       1151.83       1127.38        21.89 o                         
   0   5   7       1356.07       1357.23        24.94 o                         
   1   5   7       3288.91       3402.62        45.37 o                         
   2   5   7       3489.54       3590.50        47.71 o                         
   3   5   7       1255.04       1270.23        25.63 o                         
   4   5   7        606.64        613.10        19.96 o                         
   5   5   7         16.45          7.67         7.43 o                         
   6   5   7        324.69        270.52        19.72 o                         
   7   5   7        860.37        832.88        37.87 o                         
   8   5   7        318.45        334.21        29.95 o                         
   9   5   7        690.20        719.83       129.46 o                         
  10   5   7        577.03        507.06        59.33 o                         
  11   5   7        435.95        446.19        55.72 o                         
  12   5   7        170.17        213.06        42.82 o                         
 -16   6   7        182.22        189.33        31.47 o                         
 -15   6   7         43.86         26.31        21.15 o                         
 -14   6   7         83.04         43.71        15.86 o                         
 -13   6   7        160.08        162.50        33.53 o                         
 -12   6   7        134.35        139.99        16.73 o                         
 -11   6   7        186.99        200.03        22.95 o                         
 -10   6   7        505.65        486.64        19.56 o                         
  -9   6   7       1702.26       1638.83        35.44 o                         
  -8   6   7       1591.91       1555.50        32.13 o                         
  -7   6   7        649.49        659.44        20.39 o                         
  -6   6   7       3068.82       3287.07        46.00 o                         
  -5   6   7       2275.48       2329.84        35.73 o                         
  -4   6   7         91.89         60.55         6.93 o                         
  -3   6   7        421.57        412.87        14.89 o                         
  -2   6   7         12.07          2.94         4.48 o                         
  -1   6   7        527.97        565.64        16.48 o                         
   0   6   7        193.62        183.53        10.51 o                         
   1   6   7        138.11        140.74         9.66 o                         
   2   6   7         61.45         54.99         7.61 o                         
   3   6   7       1931.24       1912.88        35.13 o                         
   4   6   7        144.48        133.98        18.02 o                         
   5   6   7       1110.35        989.15        39.80 o                         
   6   6   7       2384.29       2268.72        87.43 o                         
   7   6   7        823.36        715.41        48.90 o                         
   8   6   7        169.32        114.07        26.15 o                         
   9   6   7        159.61        119.17        35.60 o                         
  10   6   7          2.69          8.25        26.31 o                         
  11   6   7        175.74        224.93        43.85 o                         
  12   6   7        161.83        185.72        42.30 o                         
 -15   7   7        200.14        191.39        35.60 o                         
 -14   7   7        318.99        346.11        45.40 o                         
 -13   7   7        479.58        519.02        38.11 o                         
 -12   7   7        150.83        125.82        22.74 o                         
 -11   7   7        346.63        331.45        17.26 o                         
 -10   7   7       1366.30       1380.35        36.57 o
[truncated: 474,742 more chars]
